# Supplementary material for: Significant sparse polygenic risk scores across 813 traits in UK Biobank
Source: PLoS Genet. 2022 Mar 24;18(3):e1010105. doi: 10.1371/journal.pgen.1010105 (PMC8946745; doi:10.1371/journal.pgen.1010105)
Supplement: S1 Table — For the 1,565 traits analyzed in the study, the following information is shown: trait category, the phenotype ID in Global Biobank Engine (GBE ID), trait name, the types of link functions in a generalized linear model (Gaussian for quantitative traits and Binomial for binary traits), the predictive performance of the genotype-only model, covariate-only model, the full model that considers both genotype and covariates, as well as the incremental predictive performance (Delta[Full, covariates-only]), the number of genetic variants included in the PRS model, the statistical significance of the incremental predictive performance in a hold-out test set consists of a subset of white British individuals in the UK Biobank, whether the p-value is significant after multiple-hypothesis correction (p < 2.5 x 10−5), the score ID in polygenic score (PGS) catalog, the experimental factor ontology term ID of the mapped traits in PGS catalog, and the label of the mapped traits in PGS catalog. (XLSX) [file pgen.1010105.s004.xlsx]

## Sheet: S1
Trait			GLM family	Predictive performance				# genetic variants included in the model	Significance of PRS model		PGS catalog
Trait Category	GBE ID	Trait Name		Genotype-only model	Covariates-only model	Full model	Delta(Full, covariates-only)		white British (WB) test set P-value	is significant in WB test set?	PGS catalog score ID	Mapped trait(s) (EFO ID)	Mapped trait(s) (EFO label)
Cancer	cancer1001	Lung cancer	binomial	0.000873674	0.0469747	0.0476801	0.000705356	37	0.02726	FALSE
Cancer	cancer1002	Breast cancer	binomial	0.0160183	0.174017	0.189401	0.0153837	555	1.81388e-65	TRUE	PGS001336	EFO_0000305	breast carcinoma
Cancer	cancer1003	Skin cancer	binomial	0.0357267	0.044425	0.0783434	0.0339183	1298	2.55348e-208	TRUE	PGS001041	EFO_0009259	skin carcinoma
Cancer	cancer1005	Salivary gland cancer	binomial	0.000477242	0.00605801	0.00643346	0.000375447	35	0.651331	FALSE
Cancer	cancer1018	Stomach cancer	binomial	0.000208175	0.0325198	0.0326848	0.000165005	23	0.531761	FALSE
Cancer	cancer1024	Liver/hepatocellular cancer	binomial	0.0012638	0.0277115	0.0268302	-0.000881281	4	0.134097	FALSE
Cancer	cancer1025	Gallbladder/bile duct cancer	binomial	1.65464e-05	0.023387	0.0231003	-0.000286671	5	0.906677	FALSE
Cancer	cancer1035	Bladder cancer	binomial	0.00289829	0.0740683	0.0753025	0.00123424	5	0.000107485	FALSE
Cancer	cancer1037	Female genital tract cancer	binomial	0.00103144	0.12832	0.129356	0.00103658	106	0.00158343	FALSE
Cancer	cancer1038	Male genital tract cancer	binomial	0.00804348	0.181205	0.188606	0.00740044	313	1.84668e-15	TRUE	PGS001111	EFO_0007355	male reproductive organ cancer
Cancer	cancer1041	Cervical cancer	binomial	0.00294325	0.114406	0.116521	0.00211536	24	2.03722e-05	TRUE	PGS001299	EFO_0001061	cervical carcinoma
Cancer	cancer1043	Vulval cancer	binomial	1.34739e-05	0.0761528	0.0761409	-1.19087e-05	1	0.935229	FALSE
Cancer	cancer1044	Prostate cancer	binomial	0.0294245	0.243732	0.272344	0.0286117	948	8.85819e-87	TRUE	PGS001291	EFO_0001663	prostate carcinoma
Cancer	cancer1045	Testicular cancer	binomial	0.015733	0.114205	0.129103	0.014898	280	5.35878e-08	TRUE	PGS001164	EFO_0005088	testicular carcinoma
Cancer	cancer1059	Malignant melanoma	binomial	0.00707408	0.00724177	0.0134777	0.00623596	116	3.46839e-16	TRUE	PGS001304	EFO_0000756	melanoma
Cancer	cancer1060	Non-melanoma skin cancer	binomial	0.0394894	0.0485167	0.0861476	0.0376309	1610	2.06325e-215	TRUE	PGS001040	EFO_0009260	non-melanoma skin carcinoma
Cancer	cancer1065	Thyroid cancer	binomial	0.0123637	0.0105241	0.0159967	0.00547265	11	1.0695e-05	TRUE	PGS001289	EFO_0002892	thyroid carcinoma
Cancer	cancer1068	Sarcoma/fibrosarcoma	binomial	0.00129487	7.6899e-05	0.000417949	0.00034105	6	0.343787	FALSE
Cancer	cancer1074	Acute myeloid leukaemia	binomial	0.000186014	0.00817051	0.00786396	-0.000306555	3	0.619098	FALSE
Disease_outcome	HC1001	TTE acute nasopharyngitis [common cold]	binomial	2.0215e-05	0.00618266	0.00620291	2.02516e-05	5	0.693528	FALSE
Disease_outcome	HC1005	TTE acute laryngitis and tracheitis	binomial	0.000415582	0.0378959	0.0380729	0.000176962	8	0.0871053	FALSE
Disease_outcome	HC1007	TTE acute upper respiratory infections of multiple and unspecified sites	binomial	6.91357e-06	0.0165405	0.0165518	1.1299e-05	17	0.63432	FALSE
Disease_outcome	HC1012	TTE pneumonia due to streptococcus pneumoniae	binomial	0.000180268	0.00848879	0.00772259	-0.000766195	6	0.59739	FALSE
Disease_outcome	HC1013	TTE pneumonia due to haemophilus influenzae	binomial	0.00287389	0.0135439	0.0125573	-0.000986553	3	0.320071	FALSE
Disease_outcome	HC1014	TTE bacterial pneumonia, not elsewhere classified	binomial	0.000180316	0.0101855	0.0100805	-0.000104941	2	0.561262	FALSE
Disease_outcome	HC1017	TTE pneumonia, organism unspecified	binomial	1.46257e-05	0.0276608	0.0275832	-7.76589e-05	5	0.575468	FALSE
Disease_outcome	HC102	Vertigo	binomial	7.42762e-05	0.00808393	0.00683817	-0.00124576	98	0.66987	FALSE
Disease_outcome	HC1020	TTE unspecified acute lower respiratory infection	binomial	0.000540825	0.0168351	0.0173223	0.000487201	402	1.31759e-05	TRUE	PGS000925	MONDO_0024355	respiratory tract infectious disease
Disease_outcome	HC1021	TTE vasomotor and allergic rhinitis	binomial	0.0118006	0.0111721	0.0230308	0.0118587	1910	6.45665e-83	TRUE	PGS001109	EFO_0007533|EFO_0005854	vasomotor rhinitis|allergic rhinitis
Disease_outcome	HC1023	TTE chronic sinusitis	binomial	0.00025862	0.00161559	0.00184455	0.000228958	51	0.0559599	FALSE
Disease_outcome	HC1024	TTE nasal polyp	binomial	0.0196363	0.022504	0.0417295	0.0192255	433	2.73262e-42	TRUE	PGS000933	HP_0100582	Nasal polyposis
Disease_outcome	HC1027	TTE peritonsillar abscess	binomial	0.00211748	0.0215063	0.0203613	-0.00114502	4	0.0841695	FALSE
Disease_outcome	HC1028	TTE chronic laryngitis and laryngotracheitis	binomial	0.00183007	0.000590566	0.0016561	0.00106554	26	0.139103	FALSE
Disease_outcome	HC1029	TTE diseases of vocal cords and larynx, not elsewhere classified	binomial	0.000187249	0.00799059	0.00801214	2.15424e-05	1	0.347805	FALSE
Disease_outcome	HC103	Thyroid goitre	binomial	0.011166	0.0271833	0.0352218	0.00803856	24	0.000586251	FALSE
Disease_outcome	HC1031	TTE bronchitis, not specified as acute or chronic	binomial	0.000348387	0.00876932	0.00897119	0.000201863	1	0.0460193	FALSE
Disease_outcome	HC1033	TTE unspecified chronic bronchitis	binomial	0.000210958	0.023472	0.023114	-0.000357978	3	0.639611	FALSE
Disease_outcome	HC1034	TTE emphysema	binomial	0.00334475	0.0576538	0.0599982	0.00234443	42	3.47504e-05	FALSE
Disease_outcome	HC1035	TTE other chronic obstructive pulmonary disease	binomial	0.00313912	0.0800444	0.0827035	0.00265906	498	9.65302e-13	TRUE	PGS001334	EFO_0000341	chronic obstructive pulmonary disease
Disease_outcome	HC1036	TTE asthma	binomial	0.036445	0.00713171	0.042769	0.0356373	8508	2.32584e-285	TRUE	PGS001346	EFO_0000270	asthma
Disease_outcome	HC1038	TTE bronchiectasis	binomial	0.00100349	0.0332861	0.034202	0.000915876	76	0.0115327	FALSE
Disease_outcome	HC1040	TTE pneumoconiosis due to asbestos and other mineral fibres	binomial	0.000711906	0.142481	0.141183	-0.00129797	11	0.376908	FALSE
Disease_outcome	HC1047	TTE pneumonitis due to solids and liquids	binomial	0.000564961	0.0384822	0.0366158	-0.00186642	24	0.264472	FALSE
Disease_outcome	HC1049	TTE adult respiratory distress syndrome	binomial	0.000749158	0.00576027	0.00591476	0.000154484	1	0.55687	FALSE
Disease_outcome	HC1050	TTE pulmonary oedema	binomial	0.000130269	0.0277158	0.0277067	-9.12999e-06	1	0.635938	FALSE
Disease_outcome	HC1052	TTE other interstitial pulmonary diseases	binomial	0.0115979	0.0617231	0.0725505	0.0108275	57	1.62584e-12	TRUE	PGS001251	EFO_0004244	interstitial lung disease
Disease_outcome	HC1054	TTE pyothorax	binomial	0.000437916	0.0132895	0.0126751	-0.000614427	3	0.499785	FALSE
Disease_outcome	HC1056	TTE pleural effusion in conditions classified elsewhere	binomial	6.80371e-05	0.0400339	0.0395616	-0.000472356	6	0.813778	FALSE
Disease_outcome	HC106	Emphysema/chronic bronchitis	binomial	0.000593248	0.0402449	0.0406454	0.000400423	273	0.010353	FALSE
Disease_outcome	HC1063	TTE respiratory disorders in diseases classified elsewhere	binomial	0.000163267	0.00889928	0.00868933	-0.000209951	4	0.72293	FALSE
Disease_outcome	HC1064	TTE disorders of tooth development and eruption	binomial	0.000343736	1.80691e-05	5.46872e-07	-1.75223e-05	10	0.659908	FALSE
Disease_outcome	HC1069	TTE gingivitis and periodontal diseases	binomial	0.00126605	0.00258266	0.00283471	0.000252053	1	0.0542779	FALSE
Disease_outcome	HC1070	TTE other disorders of gingiva and edentulous alveolar ridge	binomial	0.000117285	0.00197167	0.00175671	-0.000214958	13	0.688497	FALSE
Disease_outcome	HC1071	TTE dentofacial anomalies [including malocclusion]	binomial	5.09216e-06	0.0224762	0.0224514	-2.48124e-05	1	0.880406	FALSE
Disease_outcome	HC1072	TTE other disorders of teeth and supporting structures	binomial	4.68805e-05	0.0055012	0.00551639	1.51843e-05	2	0.595556	FALSE
Disease_outcome	HC1073	TTE cysts of oral region, not elsewhere classified	binomial	0.00132028	0.000203341	0.000715451	0.00051211	384	0.159685	FALSE
Disease_outcome	HC1084	TTE duodenal ulcer	binomial	0.00483633	0.0447045	0.0481091	0.00340459	220	5.63041e-13	TRUE	PGS001390	EFO_0004607	duodenal ulcer
Disease_outcome	HC1090	TTE acute appendicitis	binomial	0.00332341	0.00464082	0.00617062	0.0015298	4	2.23718e-06	TRUE	PGS001369	EFO_0007149	appendicitis
Disease_outcome	HC1094	TTE inguinal hernia	binomial	0.0130177	0.177886	0.190274	0.0123878	3085	8.86055e-69	TRUE	PGS000949	HP_0000023	Inguinal hernia
Disease_outcome	HC1095	TTE femoral hernia	binomial	0.00360889	0.0121478	0.0142349	0.00208703	12	0.00523497	FALSE
Disease_outcome	HC1096	TTE umbilical hernia	binomial	0.00166814	0.0282894	0.0299668	0.00167734	57	6.55445e-05	FALSE
Disease_outcome	HC1098	TTE diaphragmatic hernia	binomial	0.00392352	0.0337982	0.0375373	0.0037391	1857	7.86349e-28	TRUE	PGS001050	EFO_0008561	diaphragmatic hernia
Disease_outcome	HC110	Stroke	binomial	0.000232964	0.0382494	0.0384287	0.000179237	8	0.104246	FALSE
Disease_outcome	HC1101	TTE crohn's disease [regional enteritis]	binomial	0.00669079	0.00010181	0.00473748	0.00463567	220	1.51994e-08	TRUE	PGS001330	EFO_0000384	Crohn's disease
Disease_outcome	HC1102	TTE ulcerative colitis	binomial	0.0238321	0.00132368	0.0237614	0.0224377	809	4.95019e-45	TRUE	PGS001307	EFO_0000729	ulcerative colitis
Disease_outcome	HC1103	TTE other non-infective gastro-enteritis and colitis	binomial	2.98444e-05	0.00779912	0.00782393	2.48077e-05	28	0.414241	FALSE
Disease_outcome	HC1104	TTE vascular disorders of intestine	binomial	0.000557782	0.0275104	0.0277469	0.000236412	4	0.175367	FALSE
Disease_outcome	HC1106	TTE diverticular disease of intestine	binomial	0.0153326	0.0599689	0.0748256	0.0148567	5757	9.90983e-107	TRUE	PGS000997	EFO_0009959	diverticular disease
Disease_outcome	HC1111	TTE other diseases of anus and rectum	binomial	0.00022104	0.0079551	0.00815437	0.000199269	226	0.0121288	FALSE
Disease_outcome	HC1112	TTE other diseases of intestine	binomial	0.00260146	0.0249022	0.026732	0.00182978	90	6.32888e-14	TRUE	PGS001516	EFO_0009431	intestinal disease
Disease_outcome	HC1117	TTE alcoholic liver disease	binomial	0.00338397	0.0494287	0.0526295	0.00320073	22	0.00137944	FALSE
Disease_outcome	HC1119	TTE hepatic failure, not elsewhere classified	binomial	0.000103111	0.0170228	0.0164945	-0.000528304	8	0.696936	FALSE
Disease_outcome	HC1120	TTE chronic hepatitis, not elsewhere classified	binomial	0.0046279	0.000422086	0.000826329	0.000404243	5	0.0629396	FALSE
Disease_outcome	HC1121	TTE fibrosis and cirrhosis of liver	binomial	0.0027298	0.0102141	0.012554	0.00233992	10	0.00179648	FALSE
Disease_outcome	HC1122	TTE other inflammatory liver diseases	binomial	3.80099e-05	0.00113244	0.00110277	-2.96712e-05	32	0.725732	FALSE
Disease_outcome	HC1123	TTE other diseases of liver	binomial	0.00442756	0.00559948	0.00961276	0.00401328	92	2.59021e-12	TRUE	PGS001293	EFO_0001421	liver disease
Disease_outcome	HC1125	TTE cholelithiasis	binomial	0.025715	0.0334394	0.0584833	0.0250439	970	2.05064e-142	TRUE	PGS001174	EFO_0004799	cholelithiasis
Disease_outcome	HC1126	TTE cholecystitis	binomial	0.00238962	0.00895881	0.0108142	0.00185543	5	1.07745e-05	TRUE	PGS000943	HP_0001082	Cholecystitis
Disease_outcome	HC113	Irregular heart beat	binomial	2.1816e-06	0.0159723	0.0159455	-2.68136e-05	2	0.942392	FALSE
Disease_outcome	HC1132	TTE intestinal malabsorption	binomial	0.0841273	0.00542818	0.089928	0.0844998	443	1.24766e-121	TRUE	PGS000940	HP_0002024	Malabsorption
Disease_outcome	HC1139	TTE cellulitis	binomial	5.62154e-05	0.00937307	0.00936493	-8.139e-06	1	0.24544	FALSE
Disease_outcome	HC1141	TTE pilonidal cyst	binomial	8.28374e-06	0.0278465	0.027763	-8.35474e-05	2	0.874723	FALSE
Disease_outcome	HC1142	TTE other local infections of skin and subcutaneous tissue	binomial	3.65391e-05	0.00888901	0.00876548	-0.000123523	10	0.4465	FALSE
Disease_outcome	HC1148	TTE atopic dermatitis	binomial	0.000387225	0.0052408	0.00547061	0.000229814	257	0.0160242	FALSE
Disease_outcome	HC1149	TTE seborrhoeic dermatitis	binomial	8.26659e-05	0.00341797	0.00349695	7.89885e-05	7	0.322885	FALSE
Disease_outcome	HC1152	TTE irritant contact dermatitis	binomial	0.00244831	0.000363719	0.000739187	0.000375468	4	0.125795	FALSE
Disease_outcome	HC1157	TTE pruritus	binomial	9.07708e-05	0.0138575	0.0136339	-0.000223637	14	0.261562	FALSE
Disease_outcome	HC1158	TTE other dermatitis	binomial	0.00541545	0.00581482	0.010473	0.00465819	242	4.89598e-39	TRUE	PGS000927	MONDO_0002406	dermatitis
Disease_outcome	HC1159	TTE psoriasis	binomial	0.0496599	0.00206051	0.0511689	0.0491084	578	5.05257e-196	TRUE	PGS001313	EFO_0000676	psoriasis
Disease_outcome	HC1161	TTE pityriasis rosea	binomial	0.000592846	0.0129745	0.013458	0.000483437	2	0.186276	FALSE
Disease_outcome	HC1162	TTE lichen planus	binomial	0.00464552	0.0105566	0.0119171	0.0013605	3	4.20245e-05	FALSE
Disease_outcome	HC1167	TTE other erythematous conditions	binomial	6.50712e-05	0.00225112	0.00162233	-0.000628789	83	0.716452	FALSE
Disease_outcome	HC1169	TTE sunburn	binomial	3.79539e-05	0.000482994	0.000490524	7.52993e-06	1	0.85582	FALSE
Disease_outcome	HC117	Abdominal hernia	binomial	3.23729e-06	0.0116043	0.0113834	-0.000220909	12	0.934884	FALSE
Disease_outcome	HC1171	TTE skin changes due to chronic exposure to nonionising radiation	binomial	0.00689027	0.0535767	0.0603639	0.00678717	169	6.79551e-32	TRUE	PGS000950	GO_0009314	response to radiation
Disease_outcome	HC1176	TTE alopecia areata	binomial	1.30234e-06	0.00532669	0.00532662	-6.43951e-08	1	0.964596	FALSE
Disease_outcome	HC1184	TTE follicular cysts of skin and subcutaneous tissue	binomial	0.0243886	0.00469677	0.0290154	0.0243186	264	1.24681e-109	TRUE	PGS000963	EFO_1001329	Follicular Cyst
Disease_outcome	HC1185	TTE other follicular disorders	binomial	4.95331e-05	0.0154049	0.0144548	-0.000950098	41	0.584961	FALSE
Disease_outcome	HC1188	TTE vitiligo	binomial	0.0162109	0.00242478	0.0168603	0.0144355	77	2.57793e-08	TRUE	PGS001536	EFO_0004208	Vitiligo
Disease_outcome	HC1190	TTE seborrhoeic keratosis	binomial	0.00743842	0.0248307	0.0321386	0.00730792	1368	2.09852e-42	TRUE	PGS001140	EFO_0005584	seborrheic keratosis
Disease_outcome	HC1197	TTE decubitus ulcer	binomial	0.000597593	0.0233901	0.0237125	0.000322417	7	0.138352	FALSE
Disease_outcome	HC12	Testicular problems (not cancer)	binomial	0.00231573	0.10577	0.105788	1.83911e-05	1	0.0694994	FALSE
Disease_outcome	HC1200	TTE granulomatous disorders of skin and subcutaneous tissue	binomial	0.000143371	0.00626025	0.00613641	-0.000123836	1	0.502628	FALSE
Disease_outcome	HC1207	TTE pyogenic arthritis	binomial	0.000764996	0.00976465	0.0103317	0.000567088	40	0.327957	FALSE
Disease_outcome	HC1209	TTE reactive arthropathies	binomial	0.0287894	0.00576339	0.0305254	0.024762	6	3.94835e-06	TRUE	PGS001110	EFO_0007460	reactive arthritis
Disease_outcome	HC121	Peritonitis	binomial	2.61387e-05	0.00289712	0.00290525	8.13046e-06	28	0.67856	FALSE
Disease_outcome	HC1211	TTE seropositive rheumatoid arthritis	binomial	0.0461177	0.018688	0.053088	0.0343999	3	2.16071e-21	TRUE	PGS001311	EFO_0000685	rheumatoid arthritis
Disease_outcome	HC1212	TTE other rheumatoid arthritis	binomial	0.014955	0.0244232	0.038934	0.0145107	323	4.64889e-42	TRUE	PGS001309	EFO_0000685	rheumatoid arthritis
Disease_outcome	HC1213	TTE psoriatic and enteropathic arthropathies	binomial	0.00800735	0.00100869	0.00848985	0.00748116	17	8.37533e-06	TRUE	PGS001522	HP_0003040	Arthropathy
Disease_outcome	HC1215	TTE gout	binomial	0.039189	0.11013	0.148669	0.0385388	1796	7.54573e-154	TRUE	PGS001249	EFO_0004274	gout
Disease_outcome	HC1218	TTE other arthritis	binomial	0.000115264	0.0381971	0.0382162	1.91251e-05	1	0.0882903	FALSE
Disease_outcome	HC122	Disorder or pituitary gland	binomial	6.83794e-05	0.0048913	0.00427799	-0.000613311	5	0.765022	FALSE
Disease_outcome	HC1220	TTE polyarthrosis	binomial	1.32686e-06	0.0497994	0.0498004	1.07201e-06	1	0.898016	FALSE
Disease_outcome	HC1221	TTE coxarthrosis [arthrosis of hip]	binomial	0.00627709	0.0566494	0.0624727	0.00582325	634	1.24778e-28	TRUE	PGS000967	EFO_1000786	osteoarthritis, hip
Disease_outcome	HC1222	TTE gonarthrosis [arthrosis of knee]	binomial	0.00680444	0.0374873	0.0431153	0.00562798	4525	4.11174e-42	TRUE	PGS001192	EFO_0004616	osteoarthritis, knee
Disease_outcome	HC1228	TTE internal derangement of knee	binomial	0.00124818	0.00759652	0.00867651	0.00107999	118	5.56135e-07	TRUE	PGS001027	EFO_0009507	knee injury
Disease_outcome	HC123	Muscle/soft tissue problem	binomial	3.26114e-05	0.00242776	0.0021083	-0.000319462	27	0.652287	FALSE
Disease_outcome	HC1235	TTE systemic sclerosis	binomial	0.000659251	0.03031	0.0304127	0.000102712	1	0.465736	FALSE
Disease_outcome	HC1236	TTE other systemic involvement of connective tissue	binomial	0.009694	0.0505703	0.0595326	0.00896226	79	1.21835e-17	TRUE	PGS000960	EFO_1001986	connective tissue disease
Disease_outcome	HC124	Undescended testicle	binomial	0.0017922	0.0884079	0.087827	-0.000580829	1	0.346748	FALSE
Disease_outcome	HC1240	TTE spinal osteochondrosis	binomial	0.000742486	0.0051317	0.00550209	0.000370394	1	0.58696	FALSE
Disease_outcome	HC1242	TTE ankylosing spondylitis	binomial	0.102325	0.0132138	0.115002	0.101788	10	6.67449e-99	TRUE	PGS001268	EFO_0003898	ankylosing spondylitis
Disease_outcome	HC1248	TTE other intervertebral disk disorders	binomial	0.00232315	0.00131326	0.00313337	0.00182011	111	3.28692e-12	TRUE	PGS000932	MONDO_0000812	vertebral column disease
Disease_outcome	HC125	Anaemia	binomial	0.000473119	0.0129405	0.0133621	0.000421639	13	0.000635358	FALSE
Disease_outcome	HC1253	TTE other disorders of muscle	binomial	0.00133895	0.00574027	0.00605341	0.000313141	1	0.00380797	FALSE
Disease_outcome	HC1257	TTE other disorders of synovium and tendon	binomial	0.000859956	0.00714295	0.00785686	0.000713909	40	0.000759757	FALSE
Disease_outcome	HC1261	TTE fibroblastic disorders	binomial	0.0108822	0.0139295	0.0246967	0.0107672	252	4.65012e-54	TRUE	PGS001031	EFO_0009432	fibroblastic disorder
Disease_outcome	HC1268	TTE osteoporosis without pathological fracture	binomial	0.00889567	0.119117	0.127789	0.00867214	1270	1.4109e-35	TRUE	PGS001274	EFO_0003882	osteoporosis
Disease_outcome	HC1271	TTE disorders of continuity of bone	binomial	0.000457675	0.0250892	0.0248086	-0.000280529	2	0.113096	FALSE
Disease_outcome	HC1278	TTE juvenile osteochondrosis of hip and pelvis	binomial	0.00271546	0.00417445	0.00583846	0.00166401	8	0.299997	FALSE
Disease_outcome	HC128	Peripheral nerve disorder	binomial	0.000352741	0.000628346	0.000811239	0.000182893	250	0.638225	FALSE
Disease_outcome	HC1282	TTE other acquired deformities of musculoskeletal system and connective tissue	binomial	0.000126268	0.00245466	0.00241944	-3.52194e-05	1	0.483785	FALSE
Disease_outcome	HC1289	TTE nephrotic syndrome	binomial	0.00542263	0.00343644	0.00732597	0.00388953	17	0.0453958	FALSE
Disease_outcome	HC129	Muscle or soft tissue injuries	binomial	1.35608e-06	0.0204715	0.0204721	5.65469e-07	1	0.923933	FALSE
Disease_outcome	HC1295	TTE chronic tubulo-interstitial nephritis	binomial	0.00430884	0.0100421	0.00818516	-0.00185693	1	0.119262	FALSE
Disease_outcome	HC1297	TTE obstructive and reflux uropathy	binomial	1.36044e-05	0.0161525	0.0161308	-2.16396e-05	20	0.770447	FALSE
Disease_outcome	HC13	Lichen sclerosis	binomial	0.00223953	0.0499165	0.048228	-0.00168854	5	0.259517	FALSE
Disease_outcome	HC130	Housemaid's knee (prepatellar bursitis)	binomial	5.55452e-05	0.0144014	0.0144149	1.35606e-05	9	0.83593	FALSE
Disease_outcome	HC1302	TTE chronic renal failure	binomial	0.00202505	0.0661413	0.0681493	0.00200797	158	2.36837e-09	TRUE	PGS001272	EFO_0003884	chronic kidney disease
Disease_outcome	HC1304	TTE calculus of kidney and ureter	binomial	0.00592181	0.0294611	0.0350284	0.00556725	341	5.26237e-14	TRUE	PGS001250	EFO_0004253|EFO_1001228	nephrolithiasis|ureterolithiasis
Disease_outcome	HC1305	TTE calculus of lower urinary tract	binomial	0.000979631	0.0726193	0.0724946	-0.000124725	1	0.130642	FALSE
Disease_outcome	HC1307	TTE unspecified renal colic	binomial	5.55968e-06	0.0153128	0.0146799	-0.000632856	143	0.840458	FALSE
Disease_outcome	HC1313	TTE cystitis	binomial	1.2074e-08	0.0596053	0.0596034	-1.92224e-06	3	0.988406	FALSE
Disease_outcome	HC132	Angina	binomial	0.011117	0.10326	0.114638	0.0113778	2562	2.86719e-60	TRUE	PGS001260	EFO_0003913	angina pectoris
Disease_outcome	HC1322	TTE hyperplasia of prostate	binomial	0.00669557	0.317676	0.324326	0.00665006	1223	3.02854e-35	TRUE	PGS001338	EFO_0000284	benign prostatic hyperplasia
Disease_outcome	HC1324	TTE other disorders of prostate	binomial	0.000317066	0.172913	0.173131	0.000218157	4	0.220279	FALSE
Disease_outcome	HC1329	TTE redundant prepuce, phimosis and paraphimosis	binomial	0.00125566	0.136439	0.137433	0.000994446	14	0.00872998	FALSE
Disease_outcome	HC133	Anal fissure	binomial	0.000868317	0.00738341	0.00729748	-8.5924e-05	4	0.0226262	FALSE
Disease_outcome	HC1334	TTE benign mammary dysplasia	binomial	0.000954327	0.138026	0.138941	0.000914986	138	0.000259485	FALSE
Disease_outcome	HC134	Bone disorder	binomial	0.000194114	0.00417513	0.00427727	0.000102139	3	0.377565	FALSE
Disease_outcome	HC1341	TTE inflammatory disease of cervix uteri	binomial	0.00025888	0.101252	0.101083	-0.00016967	4	0.335766	FALSE
Disease_outcome	HC1346	TTE vulvovaginal ulceration and inflammation in diseases classified elsewhere	binomial	0.000137029	0.0753277	0.0742466	-0.00108112	73	0.740528	FALSE
Disease_outcome	HC135	Anxiety/panic attacks	binomial	1.72019e-05	0.00894376	0.00853512	-0.000408642	112	0.674475	FALSE
Disease_outcome	HC1350	TTE noninflammatory disorders of ovary, fallopian tube and broad ligament	binomial	0.00021555	0.144997	0.145044	4.7785e-05	185	0.0883726	FALSE
Disease_outcome	HC136	Connective tissue disorder	binomial	0.00306307	0.0436676	0.0466352	0.00296755	16	2.60505e-06	TRUE	PGS000959	EFO_1001986	connective tissue disease
Disease_outcome	HC1389	TTE maternal care for other conditions predominantly related to pregnancy	binomial	1.05372e-05	0.306866	0.306699	-0.000166989	2	0.845719	FALSE
Disease_outcome	HC1398	TTE maternal care for other known or suspected foetal problems	binomial	0.00174716	0.341837	0.343121	0.0012844	41	0.0102842	FALSE
Disease_outcome	HC1406	TTE false labour	binomial	0.000538339	0.309148	0.309147	-1.2353e-06	1	0.280432	FALSE
Disease_outcome	HC1407	TTE prolonged pregnancy	binomial	0.000886876	0.309866	0.308135	-0.00173142	16	0.144915	FALSE
Disease_outcome	HC1408	TTE preterm delivery	binomial	0.000108194	0.189941	0.189998	5.67819e-05	5	0.681999	FALSE
Disease_outcome	HC1410	TTE abnormalities of forces of labour	binomial	0.000344022	0.26373	0.263805	7.47654e-05	1	0.574344	FALSE
Disease_outcome	HC1417	TTE labour and delivery complicated by umbilical cord complications	binomial	0.00321629	0.260503	0.259727	-0.000776029	2	0.0322901	FALSE
Disease_outcome	HC142	Synovitis	binomial	0.000103571	0.00379927	0.00389592	9.66478e-05	16	0.308277	FALSE
Disease_outcome	HC143	Retinal problem	binomial	0.000300841	0.00808033	0.00796127	-0.000119058	3	0.452296	FALSE
Disease_outcome	HC144	Chickenpox	binomial	3.65403e-08	0.0151295	0.0150909	-3.8596e-05	8	0.983229	FALSE
Disease_outcome	HC146	Pleural effusion	binomial	8.07322e-05	0.0311413	0.0311837	4.23887e-05	2	0.351339	FALSE
Disease_outcome	HC151	Multiple sclerosis	binomial	0.029042	0.0123104	0.0410451	0.0287347	41	4.91181e-26	TRUE	PGS001270	EFO_0003885	multiple sclerosis
Disease_outcome	HC1521	TTE other congenital malformations of tongue, mouth and pharynx	binomial	0.000422793	0.0177181	0.0174124	-0.000305651	2	0.53431	FALSE
Disease_outcome	HC1522	TTE congenital malformations of oesophagus	binomial	0.00556671	0.00317185	0.00206397	-0.00110788	2	0.142071	FALSE
Disease_outcome	HC153	Joint pain	binomial	9.9544e-05	0.00641814	0.00638809	-3.00499e-05	3	0.220997	FALSE
Disease_outcome	HC1532	TTE undescended testicle	binomial	1.36959e-05	0.101725	0.101584	-0.000140576	3	0.901472	FALSE
Disease_outcome	HC1540	TTE other congenital malformations of urinary system	binomial	0.00460483	0.0258034	0.0303208	0.00451737	11	0.16923	FALSE
Disease_outcome	HC1541	TTE congenital deformities of hip	binomial	0.00107897	0.0176591	0.0178174	0.000158276	1	0.40002	FALSE
Disease_outcome	HC155	Joint disorder	binomial	0.000134931	0.002374	0.000623233	-0.00175076	1248	0.430702	FALSE
Disease_outcome	HC1550	TTE other congenital malformations of limb(s)	binomial	0.00198644	0.00396024	0.00191163	-0.00204862	5	0.279989	FALSE
Disease_outcome	HC1552	TTE congenital malformations of spine and bony thorax	binomial	0.000118987	0.0024577	0.0020785	-0.000379195	10	0.665268	FALSE
Disease_outcome	HC1558	TTE other congenital malformations of skin	binomial	4.14375e-06	0.00240738	0.00145701	-0.000950364	133	0.912133	FALSE
Disease_outcome	HC156	Nasal polyps	binomial	0.00974554	0.0197795	0.0291631	0.0093836	129	1.48216e-21	TRUE	PGS000934	HP_0100582	Nasal polyposis
Disease_outcome	HC1563	TTE other specified congenital malformation syndromes affecting multiple systems	binomial	0.00253301	0.00406375	0.00465588	0.000592135	1	0.210558	FALSE
Disease_outcome	HC157	Jaundice (unknown cause)	binomial	0.000150131	0.00307203	0.00298867	-8.33624e-05	97	0.630893	FALSE
Disease_outcome	HC1574	AD myocardial infarction	binomial	0.0124701	0.107835	0.120139	0.0123043	1831	3.37304e-55	TRUE	PGS001316	EFO_0000612	myocardial infarction
Disease_outcome	HC1575	AD STEMI	binomial	0.00148449	0.0764809	0.0780916	0.00161074	58	0.000477335	FALSE
Disease_outcome	HC1576	AD NSTEMI	binomial	0.00233542	0.0600136	0.0621269	0.00211325	687	3.7892e-06	TRUE	PGS001048	EFO_0008586	Non-ST Elevation Myocardial Infarction
Disease_outcome	HC158	Spine arthritis/spondylitis	binomial	0.000366387	0.0192816	0.0194749	0.000193312	10	0.109607	FALSE
Disease_outcome	HC1581	AD asthma	binomial	0.0370447	0.00764272	0.0439329	0.0362901	6425	4.30511e-288	TRUE	PGS001343	EFO_0000270	asthma
Disease_outcome	HC1582	AD chronic obstructive pulmonary disease	binomial	0.0021827	0.0672559	0.069242	0.00198606	569	2.31178e-10	TRUE	PGS001333	EFO_0000341	chronic obstructive pulmonary disease
Disease_outcome	HC1583	AD all cause dementia	binomial	0.0234639	0.0942767	0.116491	0.0222145	6	1.58653e-26	TRUE	PGS000929	MONDO_0001627	dementia (disease)
Disease_outcome	HC1584	AD alzheimer's disease	binomial	0.0568451	0.0963865	0.151698	0.0553119	15	6.30083e-28	TRUE	PGS001348	EFO_0000249	Alzheimer's disease
Disease_outcome	HC1585	AD vascular dementia	binomial	0.0119209	0.0937515	0.104091	0.0103397	23	0.000126948	FALSE
Disease_outcome	HC16	Rectal or colon adenoma/polyps	binomial	0.000565435	0.0223032	0.0228558	0.000552614	19	0.181815	FALSE
Disease_outcome	HC161	Prostatitis	binomial	0.000940563	0.146933	0.14773	0.000797121	11	0.0908881	FALSE
Disease_outcome	HC163	Scleroderma/systemic sclerosis	binomial	0.000515918	0.0316701	0.0318881	0.000217965	1	0.529614	FALSE
Disease_outcome	HC165	Type 2 diabetes	binomial	0.00633329	0.0314545	0.0377241	0.00626962	385	1.68725e-10	TRUE	PGS001295	EFO_0001360	type II diabetes mellitus
Disease_outcome	HC166	DVT	binomial	0.0153484	0.0121425	0.0274877	0.0153452	839	2.09512e-47	TRUE	PGS001264	EFO_0003907	deep vein thrombosis
Disease_outcome	HC167	Raynaud's phenomenon/disease	binomial	0.000230219	0.00936356	0.0092304	-0.000133158	1	0.562995	FALSE
Disease_outcome	HC169	Pernicious anaemia	binomial	0.000586201	0.0235384	0.0240659	0.000527487	41	0.183139	FALSE
Disease_outcome	HC17	Diabetic eye disease	binomial	0.000499176	0.0157721	0.0155632	-0.000208868	60	0.325075	FALSE
Disease_outcome	HC170	Sarcoidosis	binomial	0.0174089	0.00291265	0.0191649	0.0162523	12	7.18022e-11	TRUE	PGS000922	Orphanet_797	Sarcoidosis
Disease_outcome	HC176	Prolapsed disc/slipped disc	binomial	0.00225693	0.00125388	0.00260499	0.00135111	47	4.73403e-07	TRUE	PGS000964	EFO_1001317	Epiphyses, Slipped
Disease_outcome	HC177	Dupuytren's contracture	binomial	0.0246581	0.0329329	0.0543782	0.0214453	11	2.34065e-09	TRUE	PGS001254	EFO_0004229	Dupuytren Contracture
Disease_outcome	HC178	Stress	binomial	0.000102079	0.00727046	0.00730001	2.9551e-05	1	0.527353	FALSE
Disease_outcome	HC182	Osteopenia	binomial	0.000134876	0.0648108	0.0649212	0.000110419	2	0.501092	FALSE
Disease_outcome	HC184	Aortic aneurysm rupture	binomial	0.000131911	0.113245	0.113383	0.000137976	5	0.486366	FALSE
Disease_outcome	HC188	Gallstones	binomial	0.0249419	0.030707	0.0548357	0.0241287	876	1.00649e-129	TRUE	PGS001256	EFO_0004210	gallstones
Disease_outcome	HC195	Ureteric obstruction/hydronephrosis	binomial	0.000852783	0.0110901	0.00594231	-0.00514778	265	0.144597	FALSE
Disease_outcome	HC197	Clotting disorder/excessive bleeding	binomial	0.0128695	2.05537e-05	0.00772943	0.00770888	121	7.43819e-05	FALSE
Disease_outcome	HC198	Hyperparathyroidism	binomial	0.00244209	0.0247496	0.0241304	-0.000619177	2	0.0111184	FALSE
Disease_outcome	HC201	Ulcerative colitis	binomial	0.0193048	0.00108202	0.0167605	0.0156785	179	1.18609e-35	TRUE	PGS001306	EFO_0000729	ulcerative colitis
Disease_outcome	HC203	PE +/- DVT	binomial	0.0129032	0.0168333	0.028672	0.0118387	96	1.88227e-32	TRUE	PGS001277	EFO_0003827|EFO_0003907	pulmonary embolism|deep vein thrombosis
Disease_outcome	HC205	Endometriosis	binomial	0.000680758	0.151669	0.152342	0.000672377	211	0.00631264	FALSE
Disease_outcome	HC207	Soft tissue inflammation	binomial	0.00496892	4.33799e-05	0.00377137	0.00372799	276	0.200406	FALSE
Disease_outcome	HC210	Non-infective hepatitis	binomial	0.000517424	0.000897409	0.00115666	0.000259253	1	0.481074	FALSE
Disease_outcome	HC212	Oesophageal disorder	binomial	1.41264e-05	0.000198357	0.000160471	-3.78855e-05	8	0.912364	FALSE
Disease_outcome	HC215	Hypertension	binomial	0.0649318	0.112797	0.178518	0.0657214	13791	0	TRUE	PGS001320	EFO_0000537	hypertension
Disease_outcome	HC218	Motor neurone disease	binomial	4.494e-06	0.00666008	0.00649724	-0.000162839	26	0.954797	FALSE
Disease_outcome	HC219	Hypothyroidism/myxoedema	binomial	0.0727064	0.0777928	0.149778	0.0719856	4535	0	TRUE	PGS000965	EFO_1001055|EFO_0004705	myxedema|hypothyroidism
Disease_outcome	HC22	Osteoporosis	binomial	0.00697851	0.10861	0.114596	0.00598608	316	6.34677e-27	TRUE	PGS001273	EFO_0003882	osteoporosis
Disease_outcome	HC221	Diabetes	binomial	0.0355806	0.0459519	0.0811091	0.0351572	4053	2.36761e-202	TRUE	PGS001327	EFO_0000400	diabetes mellitus
Disease_outcome	HC222	Arterial embolism	binomial	0.00276495	0.0523056	0.0543548	0.00204915	23	0.0104917	FALSE
Disease_outcome	HC223	Fracture pelvis	binomial	0.00114578	0.00492681	0.00604794	0.00112113	81	0.0337198	FALSE
Disease_outcome	HC225	Cholecystitis	binomial	0.0160199	0.0213963	0.0365084	0.0151121	391	9.48874e-79	TRUE	PGS000942	HP_0001082	Cholecystitis
Disease_outcome	HC231	Heart valve problem/heart murmur	binomial	0.00014597	0.00311271	0.00286201	-0.000250701	15	0.360504	FALSE
Disease_outcome	HC232	Abnormal smear (cervix)	binomial	0.00381841	0.0924681	0.0947855	0.00231743	39	0.00869815	FALSE
Disease_outcome	HC233	Mania/bipolar disorder/manic depression	binomial	0.000731123	0.00287299	0.00312931	0.000256317	2	0.189822	FALSE
Disease_outcome	HC237	Back problem	binomial	3.96133e-05	0.00035342	0.000358152	4.73157e-06	1	0.50897	FALSE
Disease_outcome	HC243	Inguinal hernia	binomial	0.0127585	0.172381	0.1844	0.0120188	1899	7.44496e-62	TRUE	PGS000948	HP_0000023	Inguinal hernia
Disease_outcome	HC248	Allergy to house dust mite	binomial	0.0012572	0.00600104	0.00603859	3.75471e-05	1	0.184035	FALSE
Disease_outcome	HC25	Cataract	binomial	0.00656803	0.114561	0.120681	0.00611983	1214	5.04444e-42	TRUE	PGS001302	EFO_0001059	cataract
Disease_outcome	HC250	Acute infective polyneuritis/guillain-barre syndrome	binomial	0.00302015	0.00999018	0.00910596	-0.000884217	1	0.097012	FALSE
Disease_outcome	HC254	Uterine polyps	binomial	0.000314703	0.0971642	0.0973545	0.000190366	7	0.327326	FALSE
Disease_outcome	HC255	Subarachnoid haemorrhage	binomial	0.00070344	0.00350165	0.0031132	-0.000388455	9	0.136558	FALSE
Disease_outcome	HC256	Fracture toe	binomial	0.000133189	0.00905516	0.00909124	3.60717e-05	1	0.621465	FALSE
Disease_outcome	HC257	Femoral hernia	binomial	0.000163189	0.0157779	0.0156469	-0.000131091	37	0.578041	FALSE
Disease_outcome	HC259	Aortic stenosis	binomial	0.00287293	0.0678726	0.069584	0.00171147	13	0.000132616	FALSE
Disease_outcome	HC26	Iritis	binomial	0.108343	0.00174814	0.0806792	0.078931	1	6.18871e-25	TRUE	PGS000966	EFO_1000997	iritis
Disease_outcome	HC261	Eczema/dermatitis	binomial	0.00527171	0.00358771	0.00883672	0.00524902	598	5.74696e-23	TRUE	PGS000944	HP_0000964|MONDO_0002406	Eczema|dermatitis
Disease_outcome	HC262	Diverticular disease/diverticulitis	binomial	0.00371864	0.0353504	0.0389822	0.00363176	368	6.38611e-09	TRUE	PGS000996	EFO_0009959|EFO_1001460	diverticular disease|diverticulitis
Disease_outcome	HC267	Tennis elbow / lateral epicondylitis	binomial	5.11769e-07	0.0220465	0.0216655	-0.000381092	5	0.973712	FALSE
Disease_outcome	HC268	Varicose ulcer	binomial	0.00277576	0.0254881	0.0252847	-0.000203425	1	0.118883	FALSE
Disease_outcome	HC269	High cholesterol	binomial	0.0379424	0.0984427	0.136641	0.0381978	5987	5.19585e-297	TRUE	PGS000936	HP_0003124	Hypercholesterolemia
Disease_outcome	HC270	Encephalitis	binomial	0.00217136	0.000451778	1.78302e-06	-0.000449995	38	0.0936302	FALSE
Disease_outcome	HC271	Epicondylitis	binomial	0.00147349	0.0227499	0.0209694	-0.00178055	3	0.0938688	FALSE
Disease_outcome	HC273	Essential hypertension	binomial	0.0343605	0.126434	0.161139	0.0347047	9400	0	TRUE	PGS000958	EFO_1002032	primary hypertension
Disease_outcome	HC274	Umbilical hernia	binomial	0.00126895	0.0302489	0.0315586	0.00130963	30	0.00139149	FALSE
Disease_outcome	HC276	Glaucoma	binomial	0.0149978	0.0450225	0.0589033	0.0138808	655	1.10974e-40	TRUE	PGS001322	EFO_0000516	glaucoma
Disease_outcome	HC277	Menopausal symptoms / menopause	binomial	0.00103358	0.0986134	0.0951608	-0.00345256	43	0.196596	FALSE
Disease_outcome	HC28	Bronchiectasis	binomial	0.0020628	0.0331122	0.0344439	0.00133162	62	0.00047946	FALSE
Disease_outcome	HC281	Atrial fibrillation	binomial	0.022392	0.104472	0.127681	0.023209	2955	2.74818e-107	TRUE	PGS001340	EFO_0000275	atrial fibrillation
Disease_outcome	HC284	Fracture nose	binomial	4.03484e-05	0.0260098	0.0259262	-8.36231e-05	8	0.793565	FALSE
Disease_outcome	HC285	Other joint disorder	binomial	0.000420993	0.00627027	0.00640245	0.000132185	1	0.00019699	FALSE
Disease_outcome	HC286	Plantar fascitis	binomial	5.06424e-05	0.000182298	0.000196173	1.38753e-05	2	0.849293	FALSE
Disease_outcome	HC288	Alopecia / hair loss	binomial	1.14524e-05	0.0085711	0.00825671	-0.000314394	3	0.929385	FALSE
Disease_outcome	HC290	Fracture upper arm / humerus / elbow	binomial	0.000224009	0.00279827	0.00232475	-0.00047352	11	0.29905	FALSE
Disease_outcome	HC294	Renal/kidney failure	binomial	0.000235106	0.0641788	0.0643142	0.000135416	9	0.0447056	FALSE
Disease_outcome	HC298	Chronic sinusitis	binomial	1.88678e-05	0.00073656	0.00069218	-4.43804e-05	4	0.680534	FALSE
Disease_outcome	HC299	Heart failure/pulmonary odema	binomial	0.000486424	0.0809918	0.0815121	0.000520356	134	0.0187122	FALSE
Disease_outcome	HC3	Ectopic pregnancy	binomial	7.81554e-05	0.120986	0.118583	-0.00240237	161	0.733249	FALSE
Disease_outcome	HC302	Retinal detachment	binomial	0.00357357	0.0193859	0.0228583	0.0034724	321	1.02728e-07	TRUE	PGS001137	EFO_0005773	retinal detachment
Disease_outcome	HC303	Malabsorption/coeliac disease	binomial	0.142241	0.00594864	0.149045	0.143096	428	3.81849e-162	TRUE	PGS001301	EFO_0001060	celiac disease
Disease_outcome	HC307	Colitis/not crohns or ulcerative colitis	binomial	0.0005622	0.000679611	0.000846041	0.00016643	9	0.167676	FALSE
Disease_outcome	HC31	Uterine fibroids	binomial	0.00213686	0.140304	0.142461	0.00215705	161	1.69824e-06	TRUE	PGS001032	EFO_0009410	uterine fibroid measurement
Disease_outcome	HC310	Hiatus hernia	binomial	0.00515464	0.0531837	0.0582636	0.00507982	2553	6.69481e-44	TRUE	PGS000939	HP_0002036	Hiatus hernia
Disease_outcome	HC312	Wegners granulmatosis	binomial	0.0154737	0.00672622	0.0176595	0.0109333	5	0.0184656	FALSE
Disease_outcome	HC314	Fracture hand	binomial	0.000177766	0.0126726	0.0128568	0.000184164	10	0.296428	FALSE
Disease_outcome	HC316	Dyspepsia / indigestion	binomial	7.98886e-06	0.00920303	0.00920451	1.48307e-06	1	0.711355	FALSE
Disease_outcome	HC321	Sjogren's syndrome/sicca syndrome	binomial	0.0107421	0.0420719	0.0477127	0.00564081	7	2.12325e-06	TRUE	PGS001308	EFO_0000699	Sjogren syndrome
Disease_outcome	HC322	Crohns disease	binomial	0.00629912	4.58698e-05	0.00528671	0.00524084	257	1.41244e-07	TRUE	PGS001331	EFO_0000384	Crohn's disease
Disease_outcome	HC323	Head injury	binomial	7.96606e-06	0.0141404	0.0141493	8.90218e-06	1	0.780469	FALSE
Disease_outcome	HC324	Obsessive compulsive disorder (ocd)	binomial	0.000314607	0.00490168	0.00473411	-0.000167568	3	0.60641	FALSE
Disease_outcome	HC326	Heart attack (MI)	binomial	0.0122006	0.107003	0.11912	0.0121169	1788	2.58148e-54	TRUE	PGS001315	EFO_0000612	myocardial infarction
Disease_outcome	HC328	Gout	binomial	0.0401376	0.115334	0.154363	0.0390299	880	1.81506e-116	TRUE	PGS001248	EFO_0004274	gout
Disease_outcome	HC33	Spinal cord disorder	binomial	0.000201531	0.000299554	7.69981e-06	-0.000291854	59	0.607971	FALSE
Disease_outcome	HC332	Post-traumatic stress disorder	binomial	2.32439e-05	0.020974	0.0209447	-2.93042e-05	2	0.870516	FALSE
Disease_outcome	HC337	Type 1 diabetes	binomial	0.061034	0.00556204	0.0662529	0.0606909	69	4.82202e-14	TRUE	PGS001297	EFO_0001359	type I diabetes mellitus
Disease_outcome	HC338	Giant cell/temporal arteritis	binomial	0.00152791	0.0515647	0.0522553	0.000690613	4	0.111779	FALSE
Disease_outcome	HC340	Menorrhagia (unknown cause)	binomial	0.000604945	0.108025	0.107987	-3.78245e-05	1	0.175765	FALSE
Disease_outcome	HC341	Fracture face / orbit / eye socket	binomial	0.00209988	0.0492229	0.0506553	0.00143245	3	0.284597	FALSE
Disease_outcome	HC346	Fibromyalgia	binomial	8.56272e-05	0.0506303	0.0506579	2.75525e-05	19	0.571902	FALSE
Disease_outcome	HC347	Blistering/desquamating skin disorder	binomial	0.00029631	0.000216675	0.000182829	-3.38468e-05	3	0.49603	FALSE
Disease_outcome	HC348	Bell's palsy/facial nerve palsy	binomial	0.000203229	3.96605e-06	0.000162219	0.000158253	91	0.63534	FALSE
Disease_outcome	HC35	Sick sinus syndrome	binomial	8.44986e-05	0.0324904	0.0324127	-7.76736e-05	33	0.719869	FALSE
Disease_outcome	HC352	Systemic lupus erythematosis/sle	binomial	0.00700388	0.0381764	0.0438266	0.00565015	32	0.00122277	FALSE
Disease_outcome	HC355	Rectal prolapse	binomial	5.24423e-06	0.0294384	0.0293191	-0.000119343	16	0.900188	FALSE
Disease_outcome	HC357	Duodenal ulcer	binomial	0.00205938	0.0334684	0.0346329	0.00116448	17	4.09897e-05	FALSE
Disease_outcome	HC358	Optic neuritis	binomial	0.00188995	0.000618171	0.00124018	0.00062201	2	0.251544	FALSE
Disease_outcome	HC359	Adrenocortical insufficiency/addison's disease	binomial	0.00152963	0.00217512	0.00352554	0.00135042	60	0.287247	FALSE
Disease_outcome	HC36	Pneumonia	binomial	9.03357e-05	0.0314848	0.0315633	7.85831e-05	23	0.168275	FALSE
Disease_outcome	HC361	Anorexia/bulimia/other eating disorder	binomial	3.75771e-06	0.00629176	0.00629226	4.9578e-07	1	0.917471	FALSE
Disease_outcome	HC362	Respiratory infection	binomial	0.000157841	0.0311648	0.0313368	0.000171964	32	0.112382	FALSE
Disease_outcome	HC364	Sleep apnoea	binomial	0.000254444	0.0275406	0.0277225	0.000181975	10	0.117074	FALSE
Disease_outcome	HC366	Allergy/hypersensitivity/anaphylaxis	binomial	0.000134014	0.00866436	0.00848471	-0.000179655	1	0.37626	FALSE
Disease_outcome	HC369	Gestational diabetes	binomial	0.00291328	0.026195	0.0202608	-0.00593418	29	0.137231	FALSE
Disease_outcome	HC371	Bronchitis	binomial	0.000511257	0.0161625	0.016575	0.00041243	8	0.018708	FALSE
Disease_outcome	HC376	Osteoarthritis	binomial	0.00108589	0.0662837	0.0674032	0.00111954	579	7.93637e-09	TRUE	PGS001290	EFO_0002506	osteoarthritis
Disease_outcome	HC38	Psoriasis	binomial	0.0522639	0.00372952	0.055745	0.0520155	204	5.71387e-146	TRUE	PGS001312	EFO_0000676	psoriasis
Disease_outcome	HC380	Fracture ulna	binomial	0.00225621	0.00175635	0.00288715	0.0011308	26	0.0022731	FALSE
Disease_outcome	HC382	Asthma	binomial	0.0373083	0.00747573	0.0440386	0.0365629	6430	6.5544e-292	TRUE	PGS001341	EFO_0000270	asthma
Disease_outcome	HC384	Throat or larynx disorder	binomial	0.000706556	0.00373003	0.00213954	-0.00159049	58	0.332558	FALSE
Disease_outcome	HC385	Peripheral vascular disease	binomial	9.62127e-05	0.0299794	0.0300246	4.5236e-05	42	0.36497	FALSE
Disease_outcome	HC388	Diabetic neuropathy/ulcers	binomial	0.00533722	0.0141521	0.0170202	0.00286808	7	0.210159	FALSE
Disease_outcome	HC39	Lichen planus	binomial	0.00308498	0.00852772	0.0095496	0.00102189	17	0.0178537	FALSE
Disease_outcome	HC390	Trigemminal neuralgia	binomial	0.00105922	0.00864178	0.00576519	-0.00287659	42	0.203562	FALSE
Disease_outcome	HC392	Pancreatitis	binomial	9.88606e-05	0.00921731	0.00932599	0.000108688	11	0.452329	FALSE
Disease_outcome	HC395	Bladder problem (not cancer)	binomial	7.05939e-05	0.0179435	0.0177985	-0.00014501	3	0.55256	FALSE
Disease_outcome	HC396	Fracture shoulder / scapula	binomial	0.000560799	0.002716	0.00323164	0.000515634	35	0.0568299	FALSE
Disease_outcome	HC40	Nervous breakdown	binomial	0.00326217	0.000878517	0.000465707	-0.00041281	5	0.0233783	FALSE
Disease_outcome	HC400	Transient ischaemic attack (tia)	binomial	8.69294e-05	0.048363	0.0484161	5.3064e-05	3	0.437687	FALSE
Disease_outcome	HC401	Varicose veins	binomial	0.018712	0.00994985	0.0286086	0.0186588	2603	1.01967e-70	TRUE	PGS000937	HP_0002619	Varicose veins
Disease_outcome	HC402	Spinal stenosis	binomial	0.000647918	0.0225768	0.0231592	0.000582388	65	0.0200799	FALSE
Disease_outcome	HC405	Vaginal prolapse/uterine prolapse	binomial	1.08423e-06	0.131338	0.130889	-0.000449194	31	0.94131	FALSE
Disease_outcome	HC406	Fracture neck of femur / hip	binomial	1.26123e-05	0.0165344	0.0165042	-3.02083e-05	3	0.774651	FALSE
Disease_outcome	HC408	Polio / poliomyelitis	binomial	0.000234636	0.014431	0.0112712	-0.00315985	65	0.578052	FALSE
Disease_outcome	HC410	Cervical intra-epithelial neoplasia (cin) / precancerous cells cervix	binomial	0.000687254	0.0902726	0.083168	-0.00710465	696	0.420988	FALSE
Disease_outcome	HC413	Genetic haematological disorder	binomial	0.0568975	0.000776799	0.0456367	0.0448599	30	1.04097e-17	TRUE	PGS001136	EFO_0005803	hematologic disease
Disease_outcome	HC417	Sclerosing cholangitis	binomial	0.00056691	0.0231792	0.0197983	-0.00338096	129	0.292505	FALSE
Disease_outcome	HC418	Cervical spondylosis	binomial	3.74838e-05	0.0264546	0.0263396	-0.000115033	33	0.552064	FALSE
Disease_outcome	HC419	Otosclerosis	binomial	0.00855075	0.00197048	0.0102336	0.00826316	141	0.00043267	FALSE
Disease_outcome	HC420	Psychological/psychiatric problem	binomial	0.00487045	0.00737413	0.00595303	-0.0014211	3	0.022246	FALSE
Disease_outcome	HC421	Other abdominal problem	binomial	4.22852e-06	0.00896802	0.00753142	-0.0014366	15	0.935481	FALSE
Disease_outcome	HC422	Ankylosing spondylitis	binomial	0.0987737	0.0114194	0.109249	0.0978294	10	2.14911e-94	TRUE	PGS001267	EFO_0003898	ankylosing spondylitis
Disease_outcome	HC423	Respiratory failure	binomial	0.000390286	0.0383193	0.0381856	-0.000133655	6	0.138407	FALSE
Disease_outcome	HC427	Ovarian cyst or cysts	binomial	9.79024e-08	0.112783	0.11246	-0.000323871	77	0.980199	FALSE
Disease_outcome	HC430	Rheumatoid arthritis	binomial	0.0150887	0.0247015	0.0389396	0.0142381	175	6.60265e-42	TRUE	PGS001310	EFO_0000685	rheumatoid arthritis
Disease_outcome	HC431	Emphysema	binomial	0.00531092	0.0551336	0.0583754	0.00324183	42	2.02164e-07	TRUE	PGS001326	EFO_0000464	emphysema
Disease_outcome	HC432	Mitral valve prolapse	binomial	0.00032543	0.013823	0.0138708	4.77705e-05	2	0.438577	FALSE
Disease_outcome	HC433	Lymphoedema	binomial	0.00107112	0.0105285	0.00959525	-0.00093327	10	0.127428	FALSE
Disease_outcome	HC434	Macular degeneration	binomial	0.0109521	0.0178732	0.0257778	0.00790456	6	0.000126615	FALSE
Disease_outcome	HC436	Acne/acne vulgaris	binomial	5.87241e-07	0.0123949	0.0121779	-0.000216988	6	0.979789	FALSE
Disease_outcome	HC44	Bile duct obstruction/ascending cholangitis	binomial	3.17392e-05	0.016436	0.01646	2.39569e-05	5	0.73889	FALSE
Disease_outcome	HC440	Atrial flutter	binomial	0.022146	0.105237	0.128186	0.0229485	2087	3.39653e-104	TRUE	PGS001263	EFO_0003911	atrial flutter
Disease_outcome	HC441	Hypopituitarism	binomial	0.0010114	0.000102972	0.000250469	0.000147497	2	0.31386	FALSE
Disease_outcome	HC442	Chronic obstructive airways disease/copd	binomial	0.0023495	0.082066	0.0840096	0.00194367	482	2.79232e-09	TRUE	PGS001332	EFO_0000341	chronic obstructive pulmonary disease
Disease_outcome	HC445	Oesophageal varicies	binomial	0.000187726	0.019333	0.0188988	-0.000434182	13	0.572402	FALSE
Disease_outcome	HC449	TTE other salmonella infections	binomial	0.000191559	0.00164649	0.0013429	-0.000303591	8	0.576329	FALSE
Disease_outcome	HC45	Mumps / epidemic parotitis	binomial	0.000671424	0.00695367	0.00751973	0.000566064	28	0.0308884	FALSE
Disease_outcome	HC451	TTE other bacterial intestinal infections	binomial	1.76949e-05	0.00600603	0.00602227	1.62448e-05	1	0.684027	FALSE
Disease_outcome	HC452	TTE other bacterial foodborne intoxications	binomial	0.00026213	0.00555198	0.0055349	-1.70799e-05	32	0.63161	FALSE
Disease_outcome	HC457	TTE respiratory tuberculosis, bacteriologically and histologically confirmed	binomial	0.00058502	0.0454866	0.0451684	-0.000318189	233	0.133323	FALSE
Disease_outcome	HC481	TTE actinomycosis	binomial	1.47871e-05	0.000936966	0.000760742	-0.000176224	15	0.924271	FALSE
Disease_outcome	HC49	Hayfever/allergic rhinitis	binomial	0.00736865	0.0131794	0.0204237	0.00724435	349	4.32111e-43	TRUE	PGS001259	EFO_0003956	seasonal allergic rhinitis
Disease_outcome	HC496	TTE anogenital herpesviral [herpes simplex] infections	binomial	0.00114891	0.017681	0.0181572	0.000476201	2	0.304155	FALSE
Disease_outcome	HC497	TTE other predominantly sexually transmitted diseases, not elsewhere classified	binomial	0.00113202	0.0233023	0.0241632	0.000860901	6	0.047592	FALSE
Disease_outcome	HC5	Myositis/myopathy	binomial	0.000128999	0.00134727	0.00141264	6.53759e-05	1	0.728455	FALSE
Disease_outcome	HC502	TTE other spirochaetal infections	binomial	0.0014876	0.000342739	0.000202308	-0.000140431	99	0.334889	FALSE
Disease_outcome	HC517	TTE viral meningitis	binomial	0.000227522	0.00974353	0.00979999	5.64553e-05	7	0.609934	FALSE
Disease_outcome	HC528	TTE herpesviral [herpes simplex] infections	binomial	0.000232899	0.0193327	0.0194102	7.74179e-05	87	0.2111	FALSE
Disease_outcome	HC529	TTE varicella [chickenpox]	binomial	5.03514e-07	0.0240995	0.0241001	6.24242e-07	1	0.933126	FALSE
Disease_outcome	HC530	TTE zoster [herpes zoster]	binomial	0.00329018	0.0169929	0.019801	0.00280802	82	1.54479e-13	TRUE	PGS001131	EFO_0006510	Herpes Zoster
Disease_outcome	HC534	TTE viral warts	binomial	0.0016678	0.00446352	0.00575902	0.0012955	5	4.98106e-08	TRUE	PGS001011	EFO_0009662	common wart
Disease_outcome	HC537	TTE acute hepatitis a	binomial	0.000166402	0.00158213	0.0017314	0.000149277	8	0.56688	FALSE
Disease_outcome	HC540	TTE chronic viral hepatitis	binomial	0.00045343	0.0113137	0.0111659	-0.000147721	2	0.484048	FALSE
Disease_outcome	HC547	TTE cytomegaloviral disease	binomial	0.00163688	0.00102827	0.00202594	0.000997666	7	0.396231	FALSE
Disease_outcome	HC548	TTE mumps	binomial	0.000759379	0.0116451	0.0122692	0.000624197	22	0.0132675	FALSE
Disease_outcome	HC55	Hyperthyroidism/thyrotoxicosis	binomial	0.0215788	0.0354374	0.0566031	0.0211656	69	7.35454e-43	TRUE	PGS001043	EFO_0009189|EFO_0009190	Hyperthyroidism|Thyrotoxicosis
Disease_outcome	HC550	TTE viral conjunctivitis	binomial	0.000770967	0.000123438	1.45532e-05	-0.000108885	2	0.562475	FALSE
Disease_outcome	HC553	TTE dermatophytosis	binomial	0.000102722	0.014841	0.0148867	4.56996e-05	42	0.104613	FALSE
Disease_outcome	HC561	TTE aspergillosis	binomial	0.00575862	0.00342207	0.00474429	0.00132222	6	0.0451404	FALSE
Disease_outcome	HC57	Fracture radius	binomial	0.00378783	0.0238957	0.0277256	0.00382991	365	1.30854e-09	TRUE	PGS001258	EFO_0003957	radius fracture
Disease_outcome	HC571	TTE unspecified malaria	binomial	0.000546754	0.00952135	0.00950518	-1.6168e-05	1	0.456085	FALSE
Disease_outcome	HC59	Thyroiditis	binomial	0.000363943	0.0223949	0.0227177	0.000322827	3	0.479846	FALSE
Disease_outcome	HC590	TTE enterobiasis	binomial	0.00123657	0.0155756	0.0166637	0.00108808	17	0.164333	FALSE
Disease_outcome	HC594	TTE pediculosis and phthiriasis	binomial	6.09488e-05	0.0244458	0.0244786	3.27354e-05	1	0.840945	FALSE
Disease_outcome	HC595	TTE scabies	binomial	0.00074199	0.00427707	0.00264573	-0.00163133	23	0.0874962	FALSE
Disease_outcome	HC6	Eye/eyelid problem	binomial	0.000331848	0.00326128	0.00337229	0.000111016	4	0.150301	FALSE
Disease_outcome	HC60	Oesophagitis/barretts oesophagus	binomial	1.48826e-06	0.0196126	0.0196145	1.86852e-06	1	0.872334	FALSE
Disease_outcome	HC604	TTE viral agents as the cause of diseases classified to other chapters	binomial	0.00098612	0.0216801	0.019075	-0.00260506	20	0.209624	FALSE
Disease_outcome	HC606	TTE other and unspecified infectious diseases	binomial	0.000430009	0.00995901	0.00602027	-0.00393874	179	0.408867	FALSE
Disease_outcome	HC608	TTE vitamin b12 deficiency anaemia	binomial	0.00680293	0.0170859	0.0237428	0.00665688	121	2.64492e-09	TRUE	PGS001305	EFO_0000734|MONDO_0002280	vitamin B12 deficiency|anemia (disease)
Disease_outcome	HC61	Haemorrhoids / piles	binomial	0.00131851	0.00707324	0.00825161	0.00117837	786	4.72518e-09	TRUE	PGS001024	EFO_0009552	hemorrhoid
Disease_outcome	HC615	TTE acquired haemolytic anaemia	binomial	6.60895e-06	0.00252016	0.00195365	-0.000566505	7	0.952532	FALSE
Disease_outcome	HC617	TTE other aplastic anaemias	binomial	0.000179852	0.00966435	0.00966913	4.77903e-06	1	0.546273	FALSE
Disease_outcome	HC619	TTE anaemia in chronic diseases classified elsewhere	binomial	1.13826e-05	0.020641	0.0206511	1.01343e-05	1	0.871517	FALSE
Disease_outcome	HC62	Tuberculosis (tb)	binomial	0.00212235	0.0418505	0.041205	-0.000645474	2	0.00320957	FALSE
Disease_outcome	HC620	TTE other anaemias	binomial	0.000663243	0.0143889	0.0149122	0.000523213	13	0.000230012	FALSE
Disease_outcome	HC624	TTE other coagulation defects	binomial	0.0578063	0.000941996	0.0517919	0.0508499	1	9.87897e-67	TRUE	PGS001033	EFO_0009314	blood coagulation disease
Disease_outcome	HC63	Pituitary adenoma/tumour	binomial	0.000308148	5.96312e-05	8.10878e-05	2.14566e-05	1	0.61265	FALSE
Disease_outcome	HC639	TTE sarcoidosis	binomial	0.0180041	0.00322668	0.0208771	0.0176504	22	9.01158e-14	TRUE	PGS000923	Orphanet_797	Sarcoidosis
Disease_outcome	HC643	TTE other hypothyroidism	binomial	0.0741892	0.0780519	0.151342	0.0732899	4739	0	TRUE	PGS001181	EFO_0004705	hypothyroidism
Disease_outcome	HC644	TTE other non-toxic goitre	binomial	0.0127113	0.0466213	0.059048	0.0124266	170	6.00639e-19	TRUE	PGS000928	MONDO_0001658	nontoxic goiter
Disease_outcome	HC645	TTE thyrotoxicosis [hyperthyroidism]	binomial	0.0235852	0.0359453	0.0591438	0.0231985	226	2.55905e-51	TRUE	PGS001042	EFO_0009190	Thyrotoxicosis
Disease_outcome	HC646	TTE thyroiditis	binomial	0.00510051	0.0276497	0.0326038	0.00495409	195	0.000700239	FALSE
Disease_outcome	HC648	TTE insulin-dependent diabetes mellitus	binomial	0.0249555	0.00894386	0.0338463	0.0249025	356	1.34918e-37	TRUE	PGS001296	EFO_0001359	type I diabetes mellitus
Disease_outcome	HC649	TTE non-insulin-dependent diabetes mellitus	binomial	0.0349337	0.0544408	0.0885409	0.0341001	3496	2.30513e-187	TRUE	PGS001294	EFO_0001360	type II diabetes mellitus
Disease_outcome	HC652	TTE unspecified diabetes mellitus	binomial	0.0302368	0.0454763	0.0749001	0.0294238	2270	8.30766e-134	TRUE	PGS001329	EFO_0000400	diabetes mellitus
Disease_outcome	HC654	TTE other disorders of pancreatic internal secretion	binomial	0.00451843	0.0149194	0.0189388	0.00401943	69	4.18907e-06	TRUE	PGS001014	EFO_0009605	pancreas disease
Disease_outcome	HC656	TTE hyperparathyroidism and other disorders of parathyroid gland	binomial	0.000668616	0.0292277	0.029799	0.000571311	7	0.1425	FALSE
Disease_outcome	HC68	Disorder of adrenal gland	binomial	8.40044e-08	0.00820512	0.0081297	-7.54116e-05	7	0.989932	FALSE
Disease_outcome	HC685	TTE deficiency of other nutrient elements	binomial	0.000435028	0.00763755	0.00793202	0.00029447	4	0.429165	FALSE
Disease_outcome	HC689	TTE obesity	binomial	0.0114559	0.00772638	0.0181362	0.0104098	9227	1.28404e-66	TRUE	PGS001298	EFO_0001073	obesity
Disease_outcome	HC700	TTE disorders of lipoprotein metabolism and other lipidaemias	binomial	0.0435202	0.127853	0.171947	0.044094	7845	0	TRUE	PGS001318	EFO_0000589	metabolic disease
Disease_outcome	HC702	TTE disorders of porphyrin and bilirubin metabolism	binomial	0.218433	0.0183392	0.237086	0.218747	5	2.83558e-78	TRUE	PGS000924	MONDO_0037821|MONDO_0024431	porphyrin metabolism disease|bilirubin metabolism disease
Disease_outcome	HC703	TTE disorders of mineral metabolism	binomial	0.0279275	0.0113147	0.0340734	0.0227587	2	2.48268e-52	TRUE	PGS001023	EFO_0009556	mineral metabolism disease
Disease_outcome	HC707	TTE other disorders of fluid, electrolyte and acid-base balance	binomial	0.00010409	0.0349667	0.0350993	0.000132642	23	0.245124	FALSE
Disease_outcome	HC708	TTE other metabolic disorders	binomial	0.0515054	9.17869e-05	0.0295168	0.029425	2	1.6017e-30	TRUE	PGS001319	EFO_0000589	metabolic disease
Disease_outcome	HC709	TTE postprocedural endocrine and metabolic disorders, not elsewhere classified	binomial	0.000427495	0.0272422	0.0262025	-0.00103978	350	0.219547	FALSE
Disease_outcome	HC710	TTE dementia in alzheimer's disease	binomial	0.0654301	0.105255	0.166787	0.0615321	26	1.15976e-20	TRUE	PGS000945	HP_0000726|EFO_0000249	Dementia|Alzheimer's disease
Disease_outcome	HC711	TTE vascular dementia	binomial	0.0112324	0.0948265	0.104745	0.00991885	7	2.34704e-05	TRUE	PGS001179	EFO_0004718	vascular dementia
Disease_outcome	HC712	TTE dementia in other diseases classified elsewhere	binomial	0.00143218	0.074485	0.0737681	-0.00071687	5	0.336653	FALSE
Disease_outcome	HC713	TTE unspecified dementia	binomial	0.0254257	0.0972074	0.118962	0.0217547	9	5.36314e-18	TRUE	PGS000946	HP_0000726	Dementia
Disease_outcome	HC715	TTE delirium, not induced by alcohol and other psychoactive substances	binomial	0.00179779	0.0540839	0.0557408	0.00165686	25	0.0275423	FALSE
Disease_outcome	HC720	TTE mental and behavioural disorders due to use of opioids	binomial	0.00364705	0.0682131	0.0689175	0.000704421	1	0.160775	FALSE
Disease_outcome	HC734	TTE schizoaffective disorders	binomial	0.0021484	0.00207872	0.00237304	0.000294324	2	0.224612	FALSE
Disease_outcome	HC74	Female infertility	binomial	5.41406e-06	0.176446	0.176186	-0.000259284	21	0.895148	FALSE
Disease_outcome	HC746	TTE obsessive-compulsive disorder	binomial	1.6514e-05	0.00386044	0.00361748	-0.000242958	12	0.863675	FALSE
Disease_outcome	HC747	TTE reaction to severe stress, and adjustment disorders	binomial	3.58034e-07	0.0225475	0.022543	-4.46059e-06	1	0.94021	FALSE
Disease_outcome	HC78	Arthritis (nos)	binomial	0.00147318	0.0422348	0.0434154	0.00118061	1028	1.53355e-09	TRUE	PGS001135	EFO_0005856	arthritis
Disease_outcome	HC784	TTE other behavioural and emotional disorders with onset usually occurring in childhood an	binomial	0.000386529	0.00753791	0.00778658	0.000248668	13	0.706285	FALSE
Disease_outcome	HC792	TTE intracranial and intraspinal abscess and granuloma	binomial	1.10097e-05	0.00934503	0.00693314	-0.00241189	43	0.939646	FALSE
Disease_outcome	HC8	Gall bladder disease	binomial	1.21552e-05	0.0455266	0.0455193	-7.29315e-06	1	0.814368	FALSE
Disease_outcome	HC807	TTE alzheimer's disease	binomial	0.0527087	0.101929	0.154182	0.0522525	6	3.82142e-29	TRUE	PGS001349	EFO_0000249	Alzheimer's disease
Disease_outcome	HC808	TTE other degenerative diseases of nervous system, not elsewhere classified	binomial	9.97716e-06	0.025444	0.0251176	-0.000326431	6	0.87163	FALSE
Disease_outcome	HC810	TTE multiple sclerosis	binomial	0.02562	0.0135352	0.0390564	0.0255212	36	1.03169e-24	TRUE	PGS001271	EFO_0003885	multiple sclerosis
Disease_outcome	HC812	TTE other demyelinating diseases of central nervous system	binomial	0.00474027	0.0037736	0.00467246	0.000898853	1	0.0106532	FALSE
Disease_outcome	HC815	TTE migraine	binomial	0.00309763	0.0358817	0.038995	0.00311327	329	1.14221e-16	TRUE	PGS001282	EFO_0003821	migraine disorder
Disease_outcome	HC818	TTE vascular syndromes of brain in cerebrovascular diseases	binomial	0.000639584	0.0296607	0.0275229	-0.00213783	1	0.583705	FALSE
Disease_outcome	HC824	TTE nerve root and plexus disorders	binomial	0.000731132	2.5518e-05	0.000130961	0.000105443	8	0.188714	FALSE
Disease_outcome	HC83	Fracture forearm / wrist	binomial	0.00269767	0.015261	0.0177155	0.00245452	45	1.61261e-08	TRUE	PGS001026	EFO_0009514	upper extremity fracture
Disease_outcome	HC830	TTE hereditary and idiopathic neuropathy	binomial	0.000361104	0.00666142	0.00639482	-0.000266601	2	0.561203	FALSE
Disease_outcome	HC831	TTE inflammatory polyneuropathy	binomial	0.000271585	0.00483851	0.00482114	-1.73636e-05	1	0.554991	FALSE
Disease_outcome	HC84	Pulmonary fibrosis	binomial	0.00735018	0.0655028	0.0726925	0.00718971	51	4.00927e-06	TRUE	PGS001030	EFO_0009448	pulmonary fibrosis
Disease_outcome	HC840	TTE hemiplegia	binomial	4.40477e-05	0.0100238	0.00912973	-0.000894026	211	0.668124	FALSE
Disease_outcome	HC842	TTE other paralytic syndromes	binomial	7.73311e-05	0.00187622	0.00191443	3.82149e-05	1	0.673351	FALSE
Disease_outcome	HC846	TTE other disorders of brain	binomial	2.77009e-09	0.00127515	0.00122431	-5.08371e-05	4	0.996765	FALSE
Disease_outcome	HC85	Enlarged prostate	binomial	0.00233013	0.227254	0.229352	0.00209726	449	8.2989e-07	TRUE	PGS001015	EFO_0009602	prostate disease
Disease_outcome	HC857	TTE disorders of lachrymal system	binomial	0.000100206	0.0414481	0.0414624	1.43297e-05	1	0.223211	FALSE
Disease_outcome	HC859	TTE disorders of lachrymal system and orbit in diseases classified elsewhere	binomial	0.000480985	0.0199574	0.0104735	-0.00948387	122	0.676442	FALSE
Disease_outcome	HC86	Migraine	binomial	0.0025007	0.0353749	0.037146	0.00177111	25	5.50871e-12	TRUE	PGS001281	EFO_0003821	migraine disorder
Disease_outcome	HC861	TTE other disorders of conjunctiva	binomial	1.54636e-06	0.018479	0.0184812	2.14994e-06	3	0.899175	FALSE
Disease_outcome	HC865	TTE corneal scars and opacities	binomial	0.00135011	0.014384	0.00568164	-0.00870233	1340	0.316084	FALSE
Disease_outcome	HC866	TTE other disorders of cornea	binomial	0.00806957	0.00592557	0.0122687	0.00634313	22	7.24353e-10	TRUE	PGS001029	EFO_0009464	corneal disease
Disease_outcome	HC868	TTE iridocyclitis	binomial	0.0448187	0.00324571	0.0447034	0.0414577	1	2.62249e-62	TRUE	PGS000941	HP_0001094	Iridocyclitis
Disease_outcome	HC87	Spina bifida	binomial	3.0587e-06	7.86174e-05	7.5525e-05	-3.09232e-06	28	0.962321	FALSE
Disease_outcome	HC872	TTE other cataract	binomial	0.00430385	0.0964866	0.0999254	0.00343873	480	2.72966e-25	TRUE	PGS001303	EFO_0001059	cataract
Disease_outcome	HC878	TTE retinal detachments and breaks	binomial	0.00206602	0.0202697	0.0222617	0.001992	237	1.67356e-05	TRUE	PGS000990	EFO_0010698|EFO_0005773	retinal break|retinal detachment
Disease_outcome	HC88	Heart/cardiac problem	binomial	7.2792e-09	0.00219301	0.00172942	-0.000463595	223	0.996345	FALSE
Disease_outcome	HC880	TTE other retinal disorders	binomial	0.00203232	0.0424589	0.044163	0.00170406	6	1.41364e-07	TRUE	PGS001275	EFO_0003839	retinopathy
Disease_outcome	HC881	TTE retinal disorders in diseases classified elsewhere	binomial	0.00817274	0.0240075	0.0321327	0.00812518	185	1.31112e-09	TRUE	PGS001276	EFO_0003839	retinopathy
Disease_outcome	HC882	TTE glaucoma	binomial	0.0220146	0.0429172	0.0646923	0.0217751	2066	1.85309e-74	TRUE	PGS001323	EFO_0000516	glaucoma
Disease_outcome	HC885	TTE disorders of globe	binomial	0.00108641	0.00318179	0.00422968	0.00104789	85	0.0697256	FALSE
Disease_outcome	HC887	TTE optic neuritis	binomial	0.00491255	0.00477098	0.00930412	0.00453314	90	0.0225698	FALSE
Disease_outcome	HC895	TTE blindness and low vision	binomial	2.50784e-05	0.0123482	0.0123397	-8.46612e-06	7	0.747974	FALSE
Disease_outcome	HC9	Renal failure not requiring dialysis	binomial	0.00385937	0.00212076	0.00177708	-0.000343676	2	0.072491	FALSE
Disease_outcome	HC900	TTE otitis externa	binomial	0.000643822	0.00616171	0.00672162	0.000559913	65	0.000277576	FALSE
Disease_outcome	HC906	TTE eustachian salpingitis and obstruction	binomial	0.00040316	0.00919494	0.0085728	-0.000622141	9	0.190229	FALSE
Disease_outcome	HC909	TTE cholesteatoma of middle ear	binomial	3.89171e-05	2.89406e-05	4.28473e-05	1.39067e-05	2	0.815798	FALSE
Disease_outcome	HC91	Psoriatic arthropathy	binomial	0.0211079	0.00120852	0.0216087	0.0204002	36	1.38852e-17	TRUE	PGS001287	EFO_0003778	psoriatic arthritis
Disease_outcome	HC911	TTE other disorders of tympanic membrane	binomial	0.000661547	0.00541529	0.00571597	0.000300677	2	0.35	FALSE
Disease_outcome	HC914	TTE otosclerosis	binomial	0.0134087	0.00769246	0.020851	0.0131585	213	7.09889e-08	TRUE	PGS001255	EFO_0004213	otosclerosis
Disease_outcome	HC915	TTE disorders of vestibular function	binomial	0.00032061	0.0212665	0.0214754	0.000208959	10	0.0359832	FALSE
Disease_outcome	HC918	TTE conductive and sensorineural hearing loss	binomial	0.000590567	0.0145529	0.0146531	0.000100196	3	0.0151624	FALSE
Disease_outcome	HC92	Allergy to elastoplast	binomial	1.42514e-05	0.0247747	0.0178289	-0.00694583	78	0.922101	FALSE
Disease_outcome	HC93	Dry eyes	binomial	0.000351974	0.0228832	0.0215353	-0.00134785	23	0.376564	FALSE
Disease_outcome	HC932	TTE essential (primary hypertension)	binomial	0.0405468	0.126362	0.167059	0.0406968	11276	0	TRUE	PGS000957	EFO_1002032	primary hypertension
Disease_outcome	HC937	TTE angina pectoris	binomial	0.0116206	0.103846	0.115856	0.0120097	2524	1.51498e-63	TRUE	PGS001261	EFO_0003913	angina pectoris
Disease_outcome	HC938	TTE acute myocardial infarction	binomial	0.0106558	0.107079	0.117811	0.0107321	1108	8.78392e-45	TRUE	PGS001314	EFO_0000612	myocardial infarction
Disease_outcome	HC941	TTE other acute ischaemic heart diseases	binomial	6.98726e-05	0.0497294	0.0490141	-0.000715283	18	0.567648	FALSE
Disease_outcome	HC942	TTE chronic ischaemic heart disease	binomial	0.0186935	0.128563	0.146653	0.0180895	2168	4.93099e-115	TRUE	PGS000962	EFO_1001375	Myocardial Ischemia
Disease_outcome	HC943	TTE PE	binomial	0.0135727	0.0181445	0.030609	0.0124645	88	1.31235e-34	TRUE	PGS001280	EFO_0003827	pulmonary embolism
Disease_outcome	HC95	Inflammatory bowel disease	binomial	0.0119088	0.00127745	0.0122148	0.0109373	195	5.36574e-26	TRUE	PGS001288	EFO_0003767	inflammatory bowel disease
Disease_outcome	HC951	TTE nonrheumatic aortic valve disorders	binomial	0.00267669	0.0575702	0.0593359	0.00176568	36	1.56263e-05	TRUE	PGS001025	EFO_0009531	aortic valve disease
Disease_outcome	HC96	Polymyalgia rheumatica	binomial	0.0126467	0.0657883	0.0777355	0.0119472	69	1.30776e-15	TRUE	PGS001051	EFO_0008518	polymyalgia rheumatica
Disease_outcome	HC964	TTE atrial fibrillation and flutter	binomial	0.024604	0.107409	0.133	0.0255908	2142	1.87784e-123	TRUE	PGS001339	EFO_0000275|EFO_0003911	atrial fibrillation|atrial flutter
Disease_outcome	HC965	TTE other cardiac arrhythmias	binomial	1.63144e-07	0.0194486	0.019444	-4.57152e-06	4	0.965572	FALSE
Disease_outcome	HC966	TTE heart failure	binomial	0.000477912	0.0838727	0.0843889	0.000516184	150	0.0165611	FALSE
Disease_outcome	HC967	TTE complications and ill-defined descriptions of heart disease	binomial	3.65916e-05	0.0568996	0.0569129	1.33051e-05	17	0.525972	FALSE
Disease_outcome	HC972	TTE cerebral infarction	binomial	8.7274e-06	0.0447078	0.0446707	-3.71574e-05	14	0.792223	FALSE
Disease_outcome	HC980	TTE aortic aneurysm and dissection	binomial	0.00036935	0.102894	0.103047	0.000152729	92	0.189972	FALSE
Disease_outcome	HC981	TTE other aneurysm	binomial	1.85318e-07	0.0264984	0.026436	-6.24414e-05	1	0.984668	FALSE
Disease_outcome	HC982	TTE other peripheral vascular diseases	binomial	0.000413968	0.0164181	0.0168275	0.000409485	40	0.0243663	FALSE
Disease_outcome	HC983	TTE arterial embolism and thrombosis	binomial	0.00195196	0.0485165	0.0504924	0.00197583	44	0.0260163	FALSE
Disease_outcome	HC984	TTE other disorders of arteries and arterioles	binomial	0.00101362	0.0369487	0.0378423	0.000893607	50	0.0470562	FALSE
Disease_outcome	HC987	TTE phlebitis and thrombophlebitis	binomial	0.0169769	0.0171736	0.0344367	0.0172631	1143	3.84974e-71	TRUE	PGS000961	EFO_1001395|HP_0004418	Phlebitis|Thrombophlebitis
Disease_outcome	HC990	TTE varicose veins of lower extremities	binomial	0.020909	0.0159841	0.0368116	0.0208276	2563	2.97534e-96	TRUE	PGS000938	HP_0002619	Varicose veins
Disease_outcome	HC992	TTE oesophageal varices	binomial	0.000156795	0.0206305	0.0199866	-0.00064384	13	0.602258	FALSE
Disease_outcome	HC998	TTE postprocedural disorders of circulatory system, not elsewhere classified	binomial	0.000171153	0.0311905	0.0266617	-0.00452872	38	0.70633	FALSE
Disease_outcome	HC999	TTE other disorders of circulatory system in diseases classified elsewhere	binomial	0.00296714	0.0381624	0.0415679	0.00340548	7	0.0868824	FALSE
Family_history	BIN_FC10001797	Father still alive	binomial	0.000169798	0.370639	0.370792	0.000152473	4	0.00669878	FALSE
Family_history	BIN_FC10001835	Mother still alive	binomial	0.000361791	0.339144	0.339528	0.000383479	152	2.56688e-05	FALSE
Family_history	FH1001	Lung cancer (FH)	binomial	0.000425059	0.0257355	0.0259726	0.000237015	312	4.62481e-06	TRUE	PGS001392	EFO_0006953	family history of lung cancer
Family_history	FH1002	Breast cancer (FH)	binomial	0.00219936	0.0140052	0.0161777	0.00217253	195	1.05426e-21	TRUE	PGS001337	EFO_0005606	family history of breast cancer
Family_history	FH1019	Bowel cancer (FH)	binomial	6.74561e-05	0.00574079	0.00577182	3.10303e-05	5	0.0853414	FALSE
Family_history	FH1044	Prostate cancer (FH)	binomial	0.00542159	0.012955	0.018276	0.005321	602	2.81456e-40	TRUE	PGS001292	EFO_0009640	family history of cancer
Family_history	FH1065	High BP (FH)	binomial	0.0284031	0.00208253	0.0304506	0.0283681	13862	1.18416e-304	TRUE	PGS001324	EFO_0000493	family history
Family_history	FH1113	Chronic bronchitis/emphysema (FH)	binomial	0.000948067	0.0222693	0.0229322	0.00066285	1530	7.58197e-11	TRUE	PGS001132	EFO_0000493	family history
Family_history	FH1220	Diabetes (FH)	binomial	0.0183929	0.000982102	0.0192948	0.0183127	2515	3.87426e-179	TRUE	PGS001328	EFO_0000493	family history
Family_history	FH1263	Alzheimer's/dementia (FH)	binomial	0.0118765	0.0222088	0.0341784	0.0119697	139	9.75556e-107	TRUE	PGS001347	EFO_0009268	family history of Alzheimer’s disease
Family_history	FH1286	Severe depression (FH)	binomial	0.000284866	0.00772738	0.00775766	3.02803e-05	2	0.000777719	FALSE
Health_and_medical_history	BIN_FC10002492	Taking other prescription medications	binomial	0.00443065	0.0532192	0.0576854	0.0044662	1846	2.2483e-50	TRUE	PGS001118	EFO_0007010	drug use measurement
Health_and_medical_history	BIN_FC10002986	Started insulin within one year diagnosis of diabetes	binomial	0.129816	0.0694431	0.177642	0.108199	68	2.24002e-48	TRUE	PGS001117	EFO_0007010	drug use measurement
Health_and_medical_history	BIN_FC10005518	Leg pain on walking : effect of standing still (Pain usually continues for more than 10 minutes)	binomial	1.44903e-05	0.0109805	0.0109691	-1.14538e-05	1	0.810272	FALSE
Health_and_medical_history	BIN_FC10005855	Which eye(s) affected by astigmatism (Right eye)	binomial	0.000151766	0.00149524	0.00156376	6.85138e-05	3	0.629643	FALSE
Health_and_medical_history	BIN_FC10005934	Which eye(s) affected by other serious eye condition (Right eye)	binomial	0.00201955	0.00261389	0.00143737	-0.00117652	9	0.41946	FALSE
Health_and_medical_history	BIN_FC10006151	Fractured bone site(s) (Ankle)	binomial	0.000213851	0.00744171	0.00487683	-0.00256488	212	0.353455	FALSE
Health_and_medical_history	BIN_FC10006152	Hayfever allergic rhinitis or eczema	binomial	0.0408623	0.0226426	0.0635392	0.0408966	6755	0	TRUE	PGS001284	EFO_0003785	allergy
Health_and_medical_history	BIN_FC10006179	Zinc supplements	binomial	0.000851544	0.0138459	0.0146418	0.000795819	480	0.000178336	FALSE
Health_and_medical_history	BIN_FC1002247	Hearing difficulty	binomial	0.00632361	0.0492681	0.05561	0.00634192	3098	7.92194e-64	TRUE	PGS001253	EFO_0004238	hearing loss
Health_and_medical_history	BIN_FC1002306	Weight change compared with 1 year ago	binomial	0.00376074	0.0254799	0.0289634	0.00348351	2638	1.9773e-42	TRUE	PGS001006	EFO_0009799|EFO_0004338	self-reported trait|body weight
Health_and_medical_history	BIN_FC1006148	Eye problems/disorders Diabetic eye disease	binomial	0.00926495	0.0435024	0.0527911	0.00928868	123	7.92334e-10	TRUE	PGS001028	EFO_0009486	diabetic eye disease
Health_and_medical_history	BIN_FC1006149	Mouth ulcers	binomial	0.0165045	0.00731564	0.0231725	0.0158568	1648	3.03277e-123	TRUE	PGS000947	HP_0000155	Oral ulcer
Health_and_medical_history	BIN_FC1006150	Vascular/heart problems diagnosed by doctor Heart attack	binomial	0.0165375	0.166378	0.18282	0.016442	1030	4.84648e-46	TRUE	PGS001317	EFO_0000612	myocardial infarction
Health_and_medical_history	BIN_FC1006152	DVT diagnosed by doctor	binomial	0.0177035	0.0108521	0.0286819	0.0178299	1773	1.18399e-48	TRUE	PGS001266	EFO_0003907	deep vein thrombosis
Health_and_medical_history	BIN_FC1006154	Aspirin	binomial	0.001314	0.109571	0.111049	0.00147762	499	1.89079e-12	TRUE	PGS001112	EFO_0007013	aspirin use measurement
Health_and_medical_history	BIN_FC11006152	Blood clot or DVT diagnosed by doctor	binomial	0.0179518	0.0117757	0.0295257	0.0177501	534	1.01915e-58	TRUE	PGS000931	MONDO_0000831|EFO_0003907	thrombotic disease|deep vein thrombosis
Health_and_medical_history	BIN_FC11006179	Iron supplements	binomial	0.000705625	0.017988	0.0181733	0.000185242	4	0.00182218	FALSE
Health_and_medical_history	BIN_FC12006152	Blood clot in the leg (DVT) or lung	binomial	0.0155431	0.0136795	0.0291772	0.0154977	551	2.69582e-57	TRUE	PGS001278	EFO_0003827|EFO_0003907	pulmonary embolism|deep vein thrombosis
Health_and_medical_history	BIN_FC12006155	Vitamin B9 vs multivitamin	binomial	0.00206447	0.00455034	0.00571213	0.00116179	27	8.58643e-05	FALSE
Health_and_medical_history	BIN_FC15006155	Vitamin C	binomial	0.000198665	0.00138235	0.00133541	-4.694e-05	964	0.0132632	FALSE
Health_and_medical_history	BIN_FC18006155	Folic acid or folate (Vitamin B9)	binomial	0.00169162	0.00759885	0.00847363	0.000874777	5	2.15339e-06	TRUE	PGS001153	EFO_0005111	folic acid measurement
Health_and_medical_history	BIN_FC20005441	Which eye(s) are affected by cataract (Left eye)	binomial	0.000223788	0.00557408	0.00442844	-0.00114564	80	0.632179	FALSE
Health_and_medical_history	BIN_FC20005507	Leg pain on walking : action taken (Slow down)	binomial	0.000416312	0.0141706	0.0143776	0.000206954	3	0.166985	FALSE
Health_and_medical_history	BIN_FC20005518	Leg pain on walking : effect of standing still (Pain usually disappears in less than 10 minutes)	binomial	8.19355e-05	0.00876918	0.00862835	-0.000140833	1	0.569274	FALSE
Health_and_medical_history	BIN_FC20005843	Which eye(s) affected by myopia (short sight) (Left eye)	binomial	0.00074595	0.00146548	0.00146473	-7.42969e-07	1	0.159954	FALSE
Health_and_medical_history	BIN_FC20006119	Which eye(s) affected by glaucoma (Left eye)	binomial	1.84912e-05	0.00132177	0.00131347	-8.29332e-06	1	0.951014	FALSE
Health_and_medical_history	BIN_FC2006148	Eye problems/disorders Glaucoma	binomial	0.0193954	0.0738411	0.0930628	0.0192217	1103	8.07552e-32	TRUE	PGS001321	EFO_0000516	glaucoma
Health_and_medical_history	BIN_FC2006150	Vascular/heart problems diagnosed by doctor Angina	binomial	0.0130391	0.160431	0.174675	0.0142442	1852	2.65389e-43	TRUE	PGS001262	EFO_0003913	angina pectoris
Health_and_medical_history	BIN_FC2006154	Ibuprofen (e.g. Nurofen)	binomial	0.000755414	0.0385956	0.0392771	0.000681481	174	6.21609e-08	TRUE	PGS001116	EFO_0007012	NSAID use measurement
Health_and_medical_history	BIN_FC2006155	Vitamin B vs no supplement	binomial	1.97894e-08	0.0132119	0.0132093	-2.52611e-06	4	0.984843	FALSE
Health_and_medical_history	BIN_FC2006179	Glucosamine	binomial	0.000537158	0.0452443	0.0456947	0.000450339	324	1.62805e-06	TRUE	PGS001044	EFO_0009116	vitamin supplement exposure measurement
Health_and_medical_history	BIN_FC30005507	Leg pain on walking : action taken (Continue at same pace)	binomial	0.000208536	0.0203431	0.0204269	8.37968e-05	4	0.335447	FALSE
Health_and_medical_history	BIN_FC3002247	Hearing difficulty and Deafness	binomial	0.0064618	0.0492148	0.0555758	0.00636094	3731	3.43667e-65	TRUE	PGS001252	EFO_0004238|EFO_0001063	hearing loss|deafness
Health_and_medical_history	BIN_FC3006152	Blood clot diagnosed by doctor	binomial	0.0132353	0.00552525	0.0178854	0.0123602	118	3.38874e-19	TRUE	PGS000930	MONDO_0000831	thrombotic disease
Health_and_medical_history	BIN_FC3006155	Vitamin C vs no supplement	binomial	0.000164706	0.0029252	0.00306938	0.000144182	37	0.0341989	FALSE
Health_and_medical_history	BIN_FC40006151	Fractured bone site(s) (Spine)	binomial	0.000263439	0.00226666	0.00246488	0.000198213	4	0.543972	FALSE
Health_and_medical_history	BIN_FC4006148	Eye problems/disorders Cataract	binomial	0.000717179	0.134715	0.134892	0.000177159	1	0.00272462	FALSE
Health_and_medical_history	BIN_FC4006149	Loose teeth	binomial	0.00014444	0.00887197	0.00899221	0.000120236	6	0.0876437	FALSE
Health_and_medical_history	BIN_FC4006150	Vascular/heart problems diagnosed by doctor High BP	binomial	0.0687229	0.0919928	0.161538	0.0695456	14076	0	TRUE	PGS001335	EFO_0000319	cardiovascular disease
Health_and_medical_history	BIN_FC4006152	Asthma diagnosed by doctor	binomial	0.0568879	0.0110908	0.0672663	0.0561755	6139	0	TRUE	PGS001344	EFO_0000270	asthma
Health_and_medical_history	BIN_FC5006148	Eye problems/disorders Macular degeneration	binomial	0.00598972	0.0620438	0.0670449	0.00500114	53	2.44591e-08	TRUE	PGS001013	EFO_0009606	macular degeneration
Health_and_medical_history	BIN_FC5006149	Toothache	binomial	2.66404e-05	0.0126241	0.0124977	-0.000126415	2	0.463419	FALSE
Health_and_medical_history	BIN_FC5006152	Hayfever rhinitis or eczema diagnosed by doctor	binomial	0.0510785	0.0217795	0.0728059	0.0510265	7313	0	TRUE	PGS001285	EFO_0003785	allergy
Health_and_medical_history	BIN_FC6006149	Dentures	binomial	0.0105206	0.141694	0.151042	0.00934801	6042	2.07193e-94	TRUE	PGS000995	EFO_0010078	dentures
Health_and_medical_history	BIN_FC6006152	Blood clot in the leg (DVT)	binomial	0.0155227	0.0126322	0.0283131	0.0156809	1530	4.4535e-48	TRUE	PGS001265	EFO_0003907	deep vein thrombosis
Health_and_medical_history	BIN_FC6006155	Vitamin B9 vs no supplement	binomial	0.00209411	0.0124626	0.0136275	0.00116488	5	5.1654e-07	TRUE	PGS001045	EFO_0009116	vitamin supplement exposure measurement
Health_and_medical_history	BIN_FC7006152	Emphysema or chronic bronchitis	binomial	0.000182395	0.0285921	0.028664	7.19736e-05	1	0.158354	FALSE
Health_and_medical_history	BIN_FC7006154	Aspirin use self-reported	binomial	0.00219248	0.109684	0.111843	0.00215896	790	4.0427e-16	TRUE	PGS001113	EFO_0007013	aspirin use measurement
Health_and_medical_history	BIN_FC7006155	Vitamin A vs multivitamin	binomial	9.5743e-05	0.0145817	0.0145114	-7.03018e-05	2	0.414219	FALSE
Health_and_medical_history	BIN_FC8006152	Blood clot in the lung	binomial	0.0114635	0.00706231	0.0176268	0.0105645	94	4.07895e-18	TRUE	PGS001279	EFO_0003827|EFO_0003907	pulmonary embolism|deep vein thrombosis
Health_and_medical_history	BIN_FC8006154	Ibuprofen use self-reported	binomial	0.00188277	0.0295921	0.0314831	0.00189098	419	2.02351e-14	TRUE	PGS001114	EFO_0007012|EFO_0009799	NSAID use measurement|self-reported trait
Health_and_medical_history	BIN_FC8006179	Glucosamine supplements	binomial	0.000217656	0.0780973	0.078237	0.000139685	24	0.00524821	FALSE
Health_and_medical_history	BIN_FC9006154	Paracetamol use self-reported	binomial	0.0107248	0.0257356	0.0360081	0.0102726	4673	2.11843e-87	TRUE	PGS001115	EFO_0007012|EFO_0009799	NSAID use measurement|self-reported trait
Health_and_medical_history	BIN_FC9006179	Calcium supplements	binomial	0.000274817	0.125759	0.125925	0.000165853	11	0.0138286	FALSE
Health_and_medical_history	BIN3606	Chest pain or discomfort walking normally	binomial	0.000700562	0.0242142	0.0249768	0.000762548	226	0.0344562	FALSE
Health_and_medical_history	BIN3616	Chest pain due to walking ceases when standing still	binomial	4.18007e-05	0.0388132	0.0386617	-0.000151497	4	0.750452	FALSE
Health_and_medical_history	BIN3751	Chest pain or discomfort when walking uphill or hurrying	binomial	0.000328671	0.0680031	0.0682643	0.000261205	4	0.161672	FALSE
Health_and_medical_history	BIN5452	Leg pain when standing still or sitting	binomial	0.000349876	0.00242341	0.00225356	-0.00016985	3	0.212106	FALSE
Health_and_medical_history	BIN5474	Leg pain when walking uphill or hurrying	binomial	4.40013e-06	0.00859356	0.0066572	-0.00193636	180	0.890542	FALSE
Health_and_medical_history	BIN5485	Leg pain when walking normally	binomial	1.27183e-05	0.000368106	0.000201978	-0.000166129	10	0.834883	FALSE
Lifestyle_and_environment	BIN_FC10001538	Major dietary changes in the last 5 years becuase of illness	binomial	0.00246008	0.0118531	0.0143315	0.00247839	730	8.94789e-20	TRUE	PGS001063	EFO_0008111	diet measurement
Lifestyle_and_environment	BIN_FC10001628	Alcohol intake versus 10 years previously (More nowadays)	binomial	0.00101147	0.0162311	0.0171417	0.000910576	214	6.65403e-10	TRUE	PGS001085	EFO_0007878|EFO_0007645	alcohol consumption measurement|longitudinal alcohol consumption measurement
Lifestyle_and_environment	BIN_FC10001727	Ease of skin tanning (Get very tanned)	binomial	0.14977	0.0297664	0.175131	0.145364	4130	0	TRUE	PGS001246	EFO_0004279	suntan
Lifestyle_and_environment	BIN_FC10001757	Facial ageing (Younger than you are)	binomial	0.0219627	0.0203098	0.0415293	0.0212196	7676	5.7554e-201	TRUE	PGS001141	EFO_0005422	skin aging
Lifestyle_and_environment	BIN_FC10002267	Use of sun/uv protection (Never/rarely)	binomial	0.00981931	0.0737423	0.0832091	0.00946681	1141	1.72697e-64	TRUE	PGS000982	EFO_0010729	sun exposure measurement
Lifestyle_and_environment	BIN_FC10002644	Light smokers, at least 100 smokes in lifetime	binomial	0.00153599	0.0226319	0.024438	0.00180609	11	8.42046e-06	TRUE	PGS001139	EFO_0005671	smoking behaviour measurement
Lifestyle_and_environment	BIN_FC1001747	Hair colour (natural, before greying) blonde	binomial	0.323993	0.00796075	0.321988	0.314027	6970	0	TRUE	PGS001093	EFO_0007822	hair colour measurement
Lifestyle_and_environment	BIN_FC10020116	Never Smoker	binomial	0.0310598	0.0301417	0.0604702	0.0303284	12310	0	TRUE	PGS001127	EFO_0006527	smoking status measurement
Lifestyle_and_environment	BIN_FC1006144	Never eat eggs	binomial	1.91159e-06	0.00536478	0.00535936	-5.41574e-06	1	0.865728	FALSE
Lifestyle_and_environment	BIN_FC20001249	Past tobacco smoking (Smoked occasionally)	binomial	0.00490566	0.0557596	0.0600022	0.00424261	2245	3.61145e-39	TRUE	PGS001047	EFO_0009115	tobacco smoke exposure measurement
Lifestyle_and_environment	BIN_FC20001428	Spread type: Butter/spreadable butter	binomial	2.30401e-05	0.00804849	0.00805521	6.72586e-06	3	0.284947	FALSE
Lifestyle_and_environment	BIN_FC20001448	Bread type: Brown	binomial	7.85617e-05	0.00729651	0.00725483	-4.16815e-05	114	0.0981998	FALSE
Lifestyle_and_environment	BIN_FC20001468	Cereal type: Biscuit cereal (e.g. Weetabix)	binomial	0.00069252	0.00747727	0.00807565	0.000598381	146	7.65362e-07	TRUE	PGS001058	EFO_0008111	diet measurement
Lifestyle_and_environment	BIN_FC20001508	Coffee type: Instant coffee	binomial	0.000711257	0.0137081	0.0143775	0.000669412	432	1.01725e-07	TRUE	PGS001125	EFO_0006781	coffee consumption measurement
Lifestyle_and_environment	BIN_FC20001727	Ease of skin tanning (Get moderately tanned)	binomial	0.0352139	0.00544997	0.0371895	0.0317395	2693	0	TRUE	PGS001245	EFO_0004279	suntan
Lifestyle_and_environment	BIN_FC20001757	Facial ageing (Older than you are)	binomial	0.0110585	0.0738993	0.0818462	0.00794698	39	4.6746e-30	TRUE	PGS001072	EFO_0008006	skin aging measurement
Lifestyle_and_environment	BIN_FC20002267	Use of sun/uv protection (Sometimes)	binomial	0.00442976	0.0298439	0.0332758	0.00343185	309	1.02572e-48	TRUE	PGS001535	EFO_0010729	sun exposure measurement
Lifestyle_and_environment	BIN_FC20006157	Why stopped smoking doctor advice	binomial	0.000373534	0.0154974	0.0158323	0.000334875	67	0.109332	FALSE
Lifestyle_and_environment	BIN_FC2001747	Hair colour (natural, before greying) red	binomial	0.601849	0.00822544	0.603348	0.595123	1621	0	TRUE	PGS001098	EFO_0007822	hair colour measurement
Lifestyle_and_environment	BIN_FC20020116	Previous Smoker	binomial	0.00909839	0.0381658	0.047147	0.00898118	4348	3.65116e-98	TRUE	PGS001128	EFO_0006527	smoking status measurement
Lifestyle_and_environment	BIN_FC30001418	Milk type: Skimmed	binomial	0.000947716	0.0184018	0.0190712	0.000669447	116	1.31338e-10	TRUE	PGS001064	EFO_0008111	diet measurement
Lifestyle_and_environment	BIN_FC30001508	Coffee type: Ground coffee (include espresso, filter etc)	binomial	0.0131796	0.0115747	0.0238436	0.0122689	9694	2.16525e-103	TRUE	PGS001124	EFO_0006781	coffee consumption measurement
Lifestyle_and_environment	BIN_FC30001727	Ease of skin tanning (Get mildly or occasionally tanned)	binomial	0.0411437	0.0178336	0.056359	0.0385253	958	0	TRUE	PGS001244	EFO_0004279	suntan
Lifestyle_and_environment	BIN_FC30001757	Facial ageing (About your age)	binomial	0.0140266	0.0133369	0.0266063	0.0132694	6782	5.70362e-130	TRUE	PGS001071	EFO_0008006	skin aging measurement
Lifestyle_and_environment	BIN_FC30002267	Use of sun/uv protection (Most of the time)	binomial	0.000348767	0.0153692	0.015767	0.000397712	110	3.1187e-05	FALSE
Lifestyle_and_environment	BIN_FC30002654	Non-butter spread type: Olive oil based spread (eg: Bertolli)	binomial	2.47127e-05	0.0033758	0.00339555	1.97472e-05	3	0.433219	FALSE
Lifestyle_and_environment	BIN_FC30003446	Type of tobacco currently smoked (cigars or pipes)	binomial	0.00027469	0.27739	0.277377	-1.33771e-05	2	0.442941	FALSE
Lifestyle_and_environment	BIN_FC30003486	Ever tried to stop smoking succeeded vs no	binomial	0.000427576	0.0139594	0.0131689	-0.000790558	13	0.370149	FALSE
Lifestyle_and_environment	BIN_FC30006164	Types of physical activity in last 4 weeks (other exercises)	binomial	0.00689976	0.0187476	0.023203	0.00445543	3846	1.38198e-29	TRUE	PGS001074	EFO_0008002	physical activity measurement
Lifestyle_and_environment	BIN_FC3001747	Hair colour (natural, before greying) light brown	binomial	0.0773984	0.00393248	0.078407	0.0744745	2127	0	TRUE	PGS001096	EFO_0007822	hair colour measurement
Lifestyle_and_environment	BIN_FC3006144	Never eat wheat	binomial	0.00607157	0.00621194	0.0116991	0.00548716	5	9.89541e-24	TRUE	PGS001065	EFO_0008111	diet measurement
Lifestyle_and_environment	BIN_FC40001249	Past tobacco smoking (Smoked at least once)	binomial	0.0144596	0.0408728	0.0544735	0.0136007	6169	1.27732e-146	TRUE	PGS001046	EFO_0009115	tobacco smoke exposure measurement
Lifestyle_and_environment	BIN_FC40001448	Bread type: Other type of bread	binomial	0.000896314	0.00826257	0.00922353	0.000960963	71	4.4045e-05	FALSE
Lifestyle_and_environment	BIN_FC40001468	Cereal type: Muesli	binomial	0.000201119	0.00831412	0.0084618	0.000147677	17	0.00637209	FALSE
Lifestyle_and_environment	BIN_FC40001508	Coffee type: Other type of coffee	binomial	2.15359e-06	0.00713455	0.00709782	-3.67296e-05	1	0.891329	FALSE
Lifestyle_and_environment	BIN_FC40001727	Ease of skin tanning (Never tan, only burn)	binomial	0.181649	0.015082	0.183574	0.168492	3159	0	TRUE	PGS001247	EFO_0004279	suntan
Lifestyle_and_environment	BIN_FC40002267	Use of sun/uv protection (Always)	binomial	0.0113139	0.0473745	0.0567678	0.00939333	2594	1.03681e-110	TRUE	PGS000980	EFO_0010729	sun exposure measurement
Lifestyle_and_environment	BIN_FC40002654	Non-butter spread type: Polyunsaturated/sunflower oil based spread (eg: Flora)	binomial	1.03946e-05	0.00276386	0.00275802	-5.84015e-06	1	0.599739	FALSE
Lifestyle_and_environment	BIN_FC4001747	Hair colour (natural, before greying) dark brown	binomial	0.264482	0.00430118	0.264162	0.259861	5662	0	TRUE	PGS001095	EFO_0007822	hair colour measurement
Lifestyle_and_environment	BIN_FC4006144	Never eat sugar	binomial	0.00519351	0.0361724	0.0414708	0.00529839	2816	4.43488e-50	TRUE	PGS000991	EFO_0010158	sugar consumption measurement
Lifestyle_and_environment	BIN_FC50001468	Cereal type: Other (e.g. Cornflakes, Frosties)	binomial	0.00268094	0.0207734	0.0232825	0.00250911	1286	1.10755e-22	TRUE	PGS001059	EFO_0008111	diet measurement
Lifestyle_and_environment	BIN_FC50002267	Use of sun/uv protection (Do not go out in sunshine)	binomial	2.5652e-05	0.00441312	0.00433902	-7.40927e-05	1	0.749869	FALSE
Lifestyle_and_environment	BIN_FC5001747	Hair colour (natural, before greying) black	binomial	0.215507	0.0967343	0.304879	0.208145	1649	0	TRUE	PGS001092	EFO_0007822	hair colour measurement
Lifestyle_and_environment	BIN_FC6001747	Hair colour (natural, before greying) other	binomial	0.0128592	0.0205746	0.031926	0.0113513	21	4.1143e-27	TRUE	PGS001097	EFO_0007822	hair colour measurement
Lifestyle_and_environment	BIN_FC7001747	Hair colour (natural, before greying) brown	binomial	0.144276	0.00461776	0.147186	0.142568	4024	0	TRUE	PGS001094	EFO_0007822	hair colour measurement
Lifestyle_and_environment	BIN1210	Snoring	binomial	0.0100094	0.0562865	0.0653776	0.00909111	7407	1.29206e-102	TRUE	PGS001054	EFO_0008341	snoring measurement
Blood_assays	BIN23051	HSV-2 seropositivity for Herpes Simplex virus-2	binomial	0.000494913	0.00425066	0.00247495	-0.00177572	212	0.543801	FALSE
Blood_assays	BIN23054	CMV seropositivity for Human Cytomegalovirus	binomial	0.000479906	0.0389795	0.0388555	-0.000123991	2	0.499501	FALSE
Blood_assays	BIN23055	HHV-6 overall seropositivity for Human Herpesvirus-6	binomial	0.000564765	1.26249e-08	0.000233254	0.000233242	30	0.567389	FALSE
Blood_assays	BIN23056	HHV-6A seropositivity for Human Herpesvirus-6	binomial	0.00405437	0.00081956	3.1374e-05	-0.000788186	24	0.0669774	FALSE
Blood_assays	BIN23059	KSHV seropositivity for Kaposi's Sarcoma-Associated Herpesvirus	binomial	0.000549099	0.00318234	0.00363692	0.000454587	8	0.588896	FALSE
Blood_assays	BIN23063	HTLV-1 seropositivity for Human T-Lymphotropic Virus 1	binomial	0.0191501	0.000549306	0.00382578	0.00327648	1	0.034533	FALSE
Blood_assays	BIN23065	BKV seropositivity for Human Polyomavirus BKV	binomial	0.000769601	0.0221864	0.0226606	0.000474276	7	0.54657	FALSE
Blood_assays	BIN23066	JCV seropositivity for Human Polyomavirus JCV	binomial	0.0592898	0.0066538	0.0606402	0.0539864	16	1.81646e-13	TRUE	PGS000976	EFO_0010907	polyomavirus 2 seropositivity
Blood_assays	BIN23067	MCV seropositivity for Merkel Cell Polyomavirus	binomial	0.0249114	0.00830958	0.0264505	0.0181409	3	1.44265e-06	TRUE	PGS000977	EFO_0010906	merkel cell virus seropositivity
Blood_assays	BIN23068	HPV 16 Definition I seropositivity for Human Papillomavirus type-16	binomial	0.000956525	0.0333055	0.0347959	0.00149039	16	0.546124	FALSE
Blood_assays	BIN23069	HPV 18 seropositivity for Human Papillomavirus type-18	binomial	0.00321235	0.00203997	0.00366496	0.00162499	21	0.354295	FALSE
Blood_assays	BIN23070	C. trachomatis Definition I seropositivity for Chlamydia trachomatis	binomial	0.0039425	0.0653698	0.0695999	0.00423014	14	0.0760379	FALSE
Blood_assays	BIN23073	H. pylori Definition I seropositivity for Helicobacter pylori	binomial	0.000115484	0.0202589	0.0147801	-0.0054788	142	0.816009	FALSE
Blood_assays	BIN23075	HPV 16 Definition II seropositivity for Human Papillomavirus type-16	binomial	0.00106362	0.00248522	0.0032796	0.000794377	8	0.537683	FALSE
Bone-densitometry_of_heel	BIN4093	Fractured heel (L)	binomial	0.000322217	8.70694e-05	3.81609e-05	-4.89085e-05	2	0.601927	FALSE
Brain_MRI	BIN12139	Believed safe to perform brain MRI scan	binomial	0.000846165	0.0176188	0.0178555	0.000236746	5	0.377097	FALSE
Brain_MRI	BIN12188	Brain MRI measurement completed	binomial	2.13042e-05	0.00748804	0.00749572	7.67691e-06	2	0.780186	FALSE
Diet_by_24-hour_recall	BIN100240	Coffee consumed	binomial	0.00153808	0.0185354	0.0199274	0.00139196	48	6.38169e-08	TRUE	PGS001123	EFO_0006781	coffee consumption measurement
Diet_by_24-hour_recall	BIN100580	Alcohol consumed	binomial	0.00112546	0.0178408	0.0183336	0.000492769	1028	1.05934e-06	TRUE	PGS001086	EFO_0007878	alcohol consumption measurement
Diet_by_24-hour_recall	BIN102080	Yogurt/ice-cream consumers	binomial	0.000368166	0.0230837	0.0234396	0.000355887	142	0.00479434	FALSE
Diet_by_24-hour_recall	BIN102800	Cheese consumers	binomial	6.00983e-05	0.00709942	0.00693294	-0.000166484	129	0.257051	FALSE
Diet_by_24-hour_recall	BIN102930	Egg consumers	binomial	3.04449e-06	0.00212222	0.00207459	-4.76281e-05	2	0.799167	FALSE
Diet_by_24-hour_recall	BIN104400	Fruit consumers	binomial	8.2636e-05	0.0412449	0.041287	4.21104e-05	1	0.26814	FALSE
Digestive_health	BIN21027	Abdominal discomfort/pain for 6 months or longer	binomial	4.81938e-06	0.0120137	0.0109703	-0.00104337	200	0.82714	FALSE
Digestive_health	BIN21035	Currently (in last 3 months) suffer from abdominal pain	binomial	4.44863e-05	0.0464321	0.0463653	-6.6721e-05	1	0.383214	FALSE
Digestive_health	BIN21038	Currently suffer from abdominal distension	binomial	0.000123573	0.0789774	0.078988	1.06068e-05	1	0.15861	FALSE
Digestive_health	BIN21068	Diagnosed with coeliac disease or gluten sensitivity	binomial	0.0295722	0.0121253	0.041849	0.0297236	9	2.40244e-32	TRUE	PGS001300	EFO_0001060	celiac disease
Digestive_health	BIN21071	Infectious illness diagnosis status when IBS symptoms first began	binomial	9.01552e-06	6.03528e-05	6.49768e-05	4.62402e-06	3	0.909307	FALSE
Digestive_health	BIN21073	Fever when IBS symptoms first began	binomial	0.000159335	0.00465793	0.00470894	5.10098e-05	46	0.66378	FALSE
Digestive_health	BIN21075	Bloody diarrhoea when IBS symptoms first began	binomial	0.00108817	0.0156979	0.0156443	-5.36275e-05	3	0.371841	FALSE
Early_life_factors	BIN_FC10001707	Handedness (chirality/laterality) (Right-handed)	binomial	8.39286e-05	0.00342536	0.00347308	4.7718e-05	3	0.104268	FALSE
Eye_measures	BIN_FC1005164	3mm regularity index for irregular astigmatism level (R)	binomial	0.000282799	0.0359012	0.0356998	-0.000201352	3	0.170402	FALSE
Eye_measures	BIN_FC20006074	Glasses worn elsewhere (right eye) besides during visual acuity test	binomial	1.78171e-05	5.24246e-06	2.4183e-07	-5.00063e-06	19	0.78417	FALSE
Eye_measures	BIN5181	Ever had eye surgery	binomial	0.00016506	0.00461499	0.00475417	0.000139179	5	0.268725	FALSE
Eye_measures	BIN5324	Ever had cataract surgery	binomial	0.00616611	0.23834	0.242871	0.00453174	271	0.0176807	FALSE
Eye_measures	BIN5326	Ever had surgery for glaucoma or high eye pressure	binomial	0.00597035	0.0174269	0.0140908	-0.00333611	2	0.241372	FALSE
Eye_measures	BIN5328	Ever had corneal graft surgery	binomial	0.00414682	0.00016356	0.00154314	0.00137958	107	0.315673	FALSE
Hospital_inpatient	BIN41215	Detention categories	binomial	7.29842e-06	0.0308724	0.0309375	6.5136e-05	7	0.897944	FALSE
Mental_health	BIN_FC100020544	Bulimia nervosa diagnosed by a professional	binomial	0.00015416	0.103285	0.102216	-0.00106898	6	0.676216	FALSE
Mental_health	BIN_FC10020487	Never felt hated by family member as a child	binomial	0.00370581	0.0163248	0.0169396	0.000614761	3	0.00288228	FALSE
Mental_health	BIN_FC10020488	Never Physically abused by family as a child	binomial	1.20695e-05	0.0185448	0.0185241	-2.07028e-05	1	0.687577	FALSE
Mental_health	BIN_FC10020490	Never Sexually molested as a child	binomial	0.000219681	0.0189749	0.0191422	0.000167335	7	0.147385	FALSE
Mental_health	BIN_FC10020523	Never Physical violence by partner or ex-partner as an adult	binomial	0.000538129	0.0392237	0.0391787	-4.50207e-05	1	0.0120864	FALSE
Mental_health	BIN_FC10020536	Weight changed during worst episode of depression	binomial	0.000181657	0.0828034	0.0825134	-0.000289998	6	0.23272	FALSE
Mental_health	BIN_FC10020552	Other non-behavioral addiction	binomial	0.00129661	0.01298	0.0127873	-0.000192677	1	0.188659	FALSE
Mental_health	BIN_FC20020487	Rarely Felt hated by family member as a child	binomial	1.70108e-05	0.0170772	0.0170837	6.4373e-06	1	0.711547	FALSE
Mental_health	BIN_FC20020492	Longest period of mania or irritability at least a day but less than a week	binomial	4.24379e-05	0.00363068	0.00361021	-2.04717e-05	17	0.684771	FALSE
Mental_health	BIN_FC20020522	Rarely Been in a confiding relationship as an adult	binomial	0.00013065	0.00140728	0.00129187	-0.000115405	4	0.357257	FALSE
Mental_health	BIN_FC20020526	Been in a serious accident believed to be life-threatening not within the last 12 months	binomial	9.9836e-06	0.0330886	0.0331071	1.84687e-05	2	0.750573	FALSE
Mental_health	BIN_FC20020537	Sometimes has difficulty controlling worry during worst period of anxiety	binomial	0.000244909	0.00164784	0.0016297	-1.81376e-05	1	0.263483	FALSE
Mental_health	BIN_FC20020548	Manifestations of mania or irritability More restless vs any	binomial	6.03251e-07	0.00019067	0.000187796	-2.87432e-06	12	0.96637	FALSE
Mental_health	BIN_FC30020487	Sometimes Felt hated by family member as a child	binomial	7.04901e-06	0.0225216	0.0220705	-0.000451093	10	0.881375	FALSE
Mental_health	BIN_FC30020492	Longest period of mania or irritability a week or more	binomial	8.46096e-05	0.00154372	0.000934856	-0.000608862	228	0.58657	FALSE
Mental_health	BIN_FC30020523	Sometimes Physical violence by partner or ex-partner as an adult	binomial	7.96178e-05	0.0339534	0.033787	-0.000166415	5	0.460998	FALSE
Mental_health	BIN_FC30020537	Often has difficulty controlling worry during worst period of anxiety	binomial	3.33712e-05	0.00767011	0.00748699	-0.000183115	21	0.679788	FALSE
Mental_health	BIN_FC30020539	Often has inability to stop worry during worst period of anxiety	binomial	0.000496325	0.0125204	0.0129351	0.000414694	24	0.111756	FALSE
Mental_health	BIN_FC40020489	Often felt loved as a child	binomial	0.00776782	0.0012841	0.00879824	0.00751414	7555	3.09842e-21	TRUE	PGS001090	EFO_0007869	wellbeing measurement
Mental_health	BIN_FC40020525	Often Able to pay rent/mortgage as an adult	binomial	0.000106438	0.00510055	0.00510304	2.49118e-06	1	0.327757	FALSE
Mental_health	BIN_FC40020537	Never has difficulty controlling worry during worst period of anxiety	binomial	0.00079521	0.00525659	0.00489921	-0.000357382	2	0.461338	FALSE
Mental_health	BIN_FC40020539	Never has inability to stop worry during worst period of anxiety	binomial	5.15473e-06	0.0124903	0.0115466	-0.000943693	25	0.947737	FALSE
Mental_health	BIN_FC40020544	Other personality disorder diagnosed by a professional	binomial	0.000153996	0.0130669	0.0131747	0.000107771	1	0.700929	FALSE
Mental_health	BIN_FC50020488	Very Often Physically abused by family as a child	binomial	0.000319708	0.0178946	0.0171129	-0.000781699	3	0.524477	FALSE
Mental_health	BIN_FC50020544	Phobia diagnosed by a professional	binomial	0.000102536	0.00765005	0.00858402	0.000933968	8	0.609263	FALSE
Mental_health	BIN_FC80020548	Manifestations of mania or irritability More active vs any	binomial	3.83192e-05	5.4406e-05	2.21694e-05	-3.22366e-05	8	0.745292	FALSE
Mental_health	BIN1020483	Ever attempted suicide missing is control	binomial	6.46685e-05	0.0241816	0.0240907	-9.08937e-05	3	0.544122	FALSE
Mental_health	BIN20406	Ever addicted to alcohol	binomial	0.00169393	0.0194986	0.0204222	0.000923542	1	0.216219	FALSE
Mental_health	BIN20417	Tense, sore, or aching muscles during worst period of anxiety	binomial	1.32092e-07	0.0366828	0.0355571	-0.00112564	99	0.980258	FALSE
Mental_health	BIN20419	Difficulty concentrating during worst period of anxiety	binomial	3.73334e-05	0.0322878	0.0323006	1.28052e-05	1	0.685088	FALSE
Mental_health	BIN20428	Professional informed about anxiety	binomial	0.000113194	0.00612808	0.00434263	-0.00178545	142	0.449134	FALSE
Mental_health	BIN20431	Ever addicted to a behaviour or miscellanous	binomial	0.000767458	0.0617247	0.0618856	0.000160895	1	0.412688	FALSE
Mental_health	BIN20437	Thoughts of death during worst depression	binomial	6.86342e-05	0.0160062	0.0157243	-0.000281881	118	0.438084	FALSE
Mental_health	BIN20496	Mania needed treatment or caused problems with work, relationships, finances, the law, or other aspects of life	binomial	5.55869e-05	0.0121686	0.0121883	1.97229e-05	2	0.558546	FALSE
Mental_health	BIN20500	Ever suffered mental distress preventing usual activities	binomial	0.000201734	0.0455954	0.0457311	0.000135683	8	0.0756177	FALSE
Mental_health	BIN20532	Did your sleep change?	binomial	0.000896787	0.0358129	0.0357597	-5.31905e-05	1	0.0136642	FALSE
Mental_health	BIN20534	Sleeping too much	binomial	0.000136446	0.018501	0.018567	6.6032e-05	1	0.388573	FALSE
Mental_health	BIN20538	Worried most days during period of worst anxiety	binomial	0.000214155	0.0144211	0.014378	-4.30355e-05	1	0.396048	FALSE
Mental_health	BIN20540	Multiple worries during worst period of anxiety	binomial	1.48733e-05	0.0250026	0.0249867	-1.59232e-05	8	0.796893	FALSE
Others	BIN10030500	Microalbumin > 40 mg/L	binomial	0.00556685	0.0207515	0.0263392	0.0055877	1097	1.87769e-34	TRUE	PGS000972	EFO_0010967	urinary microalbumin measurement
Others	BIN10030800	Oestradiol > 212 pmol/L	binomial	0.00121127	0.364113	0.365458	0.0013449	351	4.7899e-10	TRUE	PGS001182	EFO_0004697	estradiol measurement
Others	BIN10030820	Rheumatoid factor > 16 IU/mL	binomial	0.0140464	0.00491721	0.0181021	0.0131849	456	4.22475e-69	TRUE	PGS001138	EFO_0005767	rheumatoid factor measurement
Others	BIN30030510	UACR > 30 mg/g	binomial	0.00362171	0.0133576	0.0167903	0.00343269	1040	2.08102e-17	TRUE	PGS001107	EFO_0007778	urinary albumin to creatinine ratio
Work_environment	BIN_FC10022506	Tobacco smoking current vs non	binomial	0.00039164	0.0293267	0.0294991	0.000172365	72	0.218434	FALSE
Work_environment	BIN_FC20022506	Tobacco smoking current vs past	binomial	0.000219038	0.0564878	0.0554673	-0.00102049	89	0.408102	FALSE
Work_environment	BIN_FC30022506	Tobacco smoking ever vs no	binomial	0.00370654	0.0348837	0.0379619	0.00307829	974	7.47908e-12	TRUE	PGS001129	EFO_0006527	smoking status measurement
Work_environment	BIN22126	Doctor diagnosed hayfever or allergic rhinitis	binomial	0.0146947	0.014661	0.028876	0.014215	466	1.58596e-37	TRUE	PGS001286	EFO_0003785	allergy
Work_environment	BIN22127	Doctor diagnosed asthma	binomial	0.0166674	0.0125394	0.0287881	0.0162487	435	5.41725e-35	TRUE	PGS001345	EFO_0000270	asthma
Work_environment	BIN22133	Doctor diagnosed sarcoidosis	binomial	0.0153402	0.00436109	0.0193095	0.0149484	23	0.000134622	FALSE
Work_environment	BIN22502	Cough on most days	binomial	0.000344178	0.0108992	0.0105531	-0.000346087	377	0.0711265	FALSE
Work_environment	BIN22504	Bring up phlegm/sputum/mucus on most days	binomial	0.000998587	0.0229208	0.0236445	0.000723707	5	0.00631636	FALSE
Psychosocial_factors	BIN_FC10006160	Leisure/social activities (attend any of the followings in once a week or more often: sports club, gym, pub, social club, religious group, adult edication class, or other group activity)	binomial	0.00252669	0.00419972	0.00643595	0.00223623	2912	1.34545e-27	TRUE	PGS001018	EFO_0009592	social interaction measurement
Psychosocial_factors	BIN_FC20006156	Manic/hyper symptoms (I was more talkative than usual)	binomial	9.26534e-07	0.00470144	0.00465447	-4.69659e-05	4	0.952423	FALSE
Psychosocial_factors	BIN_FC20006160	Leisure/social activities (attend sports club or gym in once a week or more often)	binomial	0.00890353	0.00484012	0.0124645	0.00762435	11361	5.05031e-62	TRUE	PGS001019	EFO_0009592	social interaction measurement
Psychosocial_factors	BIN_FC30006156	Manic/hyper symptoms (I needed less sleep than usual)	binomial	0.000485883	0.00498743	0.00350753	-0.00147989	37	0.187781	FALSE
Psychosocial_factors	BIN_FC50006160	Leisure/social activities (attend adult edication class in once a week or more often)	binomial	0.00148746	0.0539707	0.0554217	0.00145093	220	7.18834e-07	TRUE	PGS001020	EFO_0009592	social interaction measurement
Psychosocial_factors	BIN_FC50020126	Bipolar and major depression status probable depression (moderate)	binomial	2.745e-06	0.0476059	0.0476076	1.67915e-06	1	0.88384	FALSE
Psychosocial_factors	BIN1950	Sensitivity / hurt feelings	binomial	0.00873473	0.0493986	0.0571044	0.00770574	7922	1.72419e-94	TRUE	PGS001016	EFO_0009599	feeling emotionally hurt measurement
Psychosocial_factors	BIN1980	Worrier / anxious feelings	binomial	0.0146479	0.0392167	0.0529471	0.0137303	9747	2.47056e-156	TRUE	PGS001021	EFO_0009589|EFO_0009863	worry measurement|anxiety measurement
Psychosocial_factors	BIN2000	Worry too long after embarrassment	binomial	0.0107524	0.0286856	0.0392651	0.0105795	7714	6.41633e-115	TRUE	PGS001022	EFO_0009589	worry measurement
Psychosocial_factors	BIN2010	Suffer from 'nerves'	binomial	0.00562911	0.00583117	0.0115057	0.00567457	3348	1.30844e-53	TRUE	PGS001017	EFO_0009597	feeling nervous measurement
Psychosocial_factors	BIN2020	Loneliness, isolation	binomial	0.0016197	0.0156061	0.0172122	0.00160603	660	3.84927e-16	TRUE	PGS001091	EFO_0007865	loneliness measurement
Psychosocial_factors	BIN2040	Risk taking	binomial	0.00565268	0.052212	0.0576927	0.00548072	4299	1.15638e-56	TRUE	PGS001049	EFO_0008579	risk-taking behaviour
Anthropometry	INI12144	Height	gaussian	0.0514089	0.548558	0.598714	0.0501559	3166	3.53169e-78	TRUE	PGS001405	EFO_0004339	body height
Anthropometry	INI20015	Sitting height	gaussian	0.1276	0.432673	0.562241	0.129568	36345	0	TRUE	PGS000969	EFO_0011011	sitting height measurement
Anthropometry	INI21001	BMI	gaussian	0.110525	0.0128502	0.12084	0.107989	27126	0	TRUE	PGS001228	EFO_0004340	body mass index
Anthropometry	INI21002	Weight	gaussian	0.105779	0.215773	0.32007	0.104297	31222	0	TRUE	PGS001230	EFO_0004338	body weight
Anthropometry	INI23099	Body fat %	gaussian	0.0528218	0.458354	0.512446	0.054092	27396	0	TRUE	PGS001101	EFO_0007800	body fat percentage
Anthropometry	INI23100	Whole body fat mass	gaussian	0.0989319	0.0651953	0.163663	0.0984679	27550	0	TRUE	PGS001149	EFO_0005409	fat body mass
Anthropometry	INI23101	Whole body fat-free mass	gaussian	0.0522151	0.709014	0.760942	0.0519286	34486	0	TRUE	PGS001169	EFO_0004995	lean body mass
Anthropometry	INI23102	Whole body water mass	gaussian	0.0507623	0.705345	0.757791	0.0524465	35046	0	TRUE	PGS001002	EFO_0009805	whole body water mass
Anthropometry	INI23105	Basal metabolic rate	gaussian	0.059369	0.629218	0.689626	0.0604082	32154	0	TRUE	PGS001108	EFO_0007777	base metabolic rate measurement
Anthropometry	INI23106	Impedance of whole body	gaussian	0.0808878	0.438804	0.519272	0.0804682	32218	0	TRUE	PGS001161	EFO_0005106	body composition measurement
Anthropometry	INI23107	Impedance of leg (R)	gaussian	0.107272	0.190835	0.295727	0.104892	30300	0	TRUE	PGS001157	EFO_0005106	body composition measurement
Anthropometry	INI23108	Impedance of leg (L)	gaussian	0.106911	0.178645	0.283998	0.105353	28999	0	TRUE	PGS001155	EFO_0005106	body composition measurement
Anthropometry	INI23109	Impedance of arm (R)	gaussian	0.0541396	0.521684	0.575469	0.0537853	30140	0	TRUE	PGS001156	EFO_0005106	body composition measurement
Anthropometry	INI23110	Impedance of arm (L)	gaussian	0.055629	0.528459	0.583918	0.0554597	26740	0	TRUE	PGS001154	EFO_0005106	body composition measurement
Anthropometry	INI23111	Leg fat % (R)	gaussian	0.0245396	0.739129	0.763802	0.0246723	28163	0	TRUE	PGS001104	EFO_0007800	body fat percentage
Anthropometry	INI23112	Leg fat mass (R)	gaussian	0.0615955	0.317372	0.37892	0.0615479	23565	0	TRUE	PGS001147	EFO_0005409	fat body mass
Anthropometry	INI23113	Leg fat-free mass (R)	gaussian	0.0496057	0.648908	0.699938	0.0510297	32046	0	TRUE	PGS001167	EFO_0004995	lean body mass
Anthropometry	INI23114	Leg pred. mass (R)	gaussian	0.048121	0.659546	0.70913	0.0495836	32103	0	TRUE	PGS001159	EFO_0005106	body composition measurement
Anthropometry	INI23115	Leg fat % (L)	gaussian	0.02257	0.761648	0.784717	0.0230694	28134	0	TRUE	PGS001103	EFO_0007800	body fat percentage
Anthropometry	INI23117	Leg fat-free mass (L)	gaussian	0.0506431	0.643004	0.693936	0.0509325	30340	0	TRUE	PGS001166	EFO_0004995	lean body mass
Anthropometry	INI23118	Leg pred. mass (L)	gaussian	0.0489788	0.653897	0.703299	0.0494022	30421	0	TRUE	PGS001158	EFO_0005106	body composition measurement
Anthropometry	INI23119	Arm fat % (R)	gaussian	0.0464832	0.460892	0.508404	0.0475113	23943	0	TRUE	PGS001106	EFO_0007800	body fat percentage
Anthropometry	INI23120	Arm fat mass (R)	gaussian	0.0796276	0.05787	0.136679	0.0788092	23528	0	TRUE	PGS001145	EFO_0005409	fat body mass
Anthropometry	INI23121	Arm fat-free mass (R)	gaussian	0.0408313	0.716365	0.756467	0.0401022	29063	0	TRUE	PGS001146	EFO_0005409	fat body mass
Anthropometry	INI23122	Arm pred. mass (R)	gaussian	0.039322	0.72326	0.762329	0.0390694	28988	0	TRUE	PGS001235	EFO_0004324	body weights and measures
Anthropometry	INI23123	Arm fat % (L)	gaussian	0.048469	0.463637	0.512629	0.0489917	25266	0	TRUE	PGS001102	EFO_0007800	body fat percentage
Anthropometry	INI23124	Arm fat mass (L)	gaussian	0.0772488	0.0559293	0.132198	0.0762685	23676	0	TRUE	PGS001144	EFO_0005409	fat body mass
Anthropometry	INI23125	Arm fat-free mass (L)	gaussian	0.0454399	0.688028	0.732635	0.0446072	30360	0	TRUE	PGS001165	EFO_0004995	lean body mass
Anthropometry	INI23126	Arm pred. mass (L)	gaussian	0.0438433	0.682143	0.725422	0.0432797	30666	0	TRUE	PGS001234	EFO_0004324	body weights and measures
Anthropometry	INI23127	Trunk fat %	gaussian	0.0750068	0.192395	0.267962	0.0755664	25651	0	TRUE	PGS001105	EFO_0007800	body fat percentage
Anthropometry	INI23128	Trunk fat mass	gaussian	0.108714	0.00969578	0.117493	0.107797	29233	0	TRUE	PGS001148	EFO_0005409	fat body mass
Anthropometry	INI23129	Trunk fat-free mass	gaussian	0.052533	0.715725	0.768315	0.0525904	34749	0	TRUE	PGS001168	EFO_0004995	lean body mass
Anthropometry	INI23130	Trunk pred. mass	gaussian	0.0515533	0.722506	0.773099	0.0505929	32685	0	TRUE	PGS001160	EFO_0005106	body composition measurement
Anthropometry	INI48	Waist circumference	gaussian	0.0664995	0.225859	0.291421	0.0655618	25538	0	TRUE	PGS001227	EFO_0004342	waist circumference
Anthropometry	INI49	Hip circumference	gaussian	0.0953644	0.0018868	0.0969343	0.0950475	24605	0	TRUE	PGS001162	EFO_0005093	hip circumference
Anthropometry	INI50	Standing height	gaussian	0.177569	0.538329	0.717258	0.178929	51209	0	TRUE	PGS001229	EFO_0004339	body height
Biomarkers	INI30030650	AST to ALT ratio	gaussian	0.0774564	8.04335e-06	0.0773321	0.0773241	15548	0	TRUE	PGS000674	EFO_0010934	aspartate aminotransferase to alanine aminotransferase ratio
Biomarkers	INI30030700	eGFR	gaussian	0.0752504	8.62808e-06	0.0751395	0.0751309	17467	0	TRUE	PGS000682	EFO_0005208	glomerular filtration rate
Biomarkers	INI30030860	Non-albumin protein	gaussian	0.100183	9.95813e-07	0.100062	0.100061	18670	0	TRUE	PGS000691	EFO_0004568	serum non-albumin protein measurement
Biomarkers	INI30500	Microalbumin in urine	gaussian	5.95184e-05	0.00188035	0.00188189	1.53922e-06	111	0.263732	FALSE	PGS000690	EFO_0010967	urinary microalbumin measurement
Biomarkers	INI30510	Creatinine (enzymatic) in urine	gaussian	0.00504456	0.108664	0.108665	1.55168e-06	5469	3.35847e-74	TRUE	PGS000679	EFO_0007934	creatinine clearance measurement
Biomarkers	INI30520	Potassium in urine	gaussian	0.00148576	0.0206329	0.0207068	7.38448e-05	2423	5.5537e-23	TRUE	PGS000693	EFO_0010952	urinary potassium measurement
Biomarkers	INI30530	Sodium in urine	gaussian	0.00835891	0.0725871	0.0728374	0.00025028	5833	1.22828e-121	TRUE	PGS000695	EFO_0009282|EFO_0005116	sodium measurement|urinary metabolite measurement
Biomarkers	INI30600	Albumin	gaussian	0.0677907	0.0352604	0.0379273	0.00266691	11912	0	TRUE	PGS000669	EFO_0004535	serum albumin measurement
Biomarkers	INI30610	Alkaline phosphatase	gaussian	0.158159	0.0286334	0.0322238	0.00359042	18328	0	TRUE	PGS000670	EFO_0004533	alkaline phosphatase measurement
Biomarkers	INI30620	Alanine aminotransferase	gaussian	0.0399435	0.0661671	0.0690084	0.00284127	12076	0	TRUE	PGS000668	EFO_0004735	serum alanine aminotransferase measurement
Biomarkers	INI30630	Apolipoprotein A	gaussian	0.134898	0.154123	0.275477	0.121354	19324	0	TRUE	PGS000671	EFO_0004614	apolipoprotein A 1 measurement
Biomarkers	INI30640	Apolipoprotein B	gaussian	0.147849	0.00310817	0.151121	0.148013	18666	0	TRUE	PGS000672	EFO_0004615	apolipoprotein B measurement
Biomarkers	INI30650	Aspartate aminotransferase	gaussian	0.0308652	0.0302547	0.0324366	0.00218183	12829	0	TRUE	PGS000673	EFO_0004736	aspartate aminotransferase measurement
Biomarkers	INI30660	Direct bilirubin	gaussian	0.205624	0.0507951	0.238207	0.187412	3104	0	TRUE	PGS000681	EFO_0004570	bilirubin measurement
Biomarkers	INI30670	Urea	gaussian	0.0403328	0.0749844	0.0886828	0.0136984	12351	0	TRUE	PGS000701	EFO_0009795	serum urea measurement
Biomarkers	INI30680	Calcium	gaussian	0.0618846	0.0106033	0.0629332	0.05233	12334	0	TRUE	PGS000676	EFO_0004838	calcium measurement
Biomarkers	INI30690	Cholesterol	gaussian	0.0987268	0.0357016	0.0789761	0.0432746	17204	0	TRUE	PGS000677	EFO_0004574	total cholesterol measurement
Biomarkers	INI30700	Creatinine	gaussian	0.0455364	0.237321	0.238593	0.00127228	21027	0	TRUE	PGS000678	EFO_0004518	creatinine measurement
Biomarkers	INI30710	C-reactive protein	gaussian	0.034143	0.00513966	0.0334601	0.0283204	17378	0	TRUE	PGS000675	EFO_0004458	C-reactive protein measurement
Biomarkers	INI30720	Cystatin C	gaussian	0.0913297	0.12659	0.219755	0.0931647	24487	0	TRUE	PGS000680	EFO_0004617	cystatin C measurement
Biomarkers	INI30730	Gamma glutamyltransferase	gaussian	0.0501791	0.0362318	0.0384618	0.00223001	17323	0	TRUE	PGS000683	EFO_0004532	serum gamma-glutamyl transferase measurement
Biomarkers	INI30740	Glucose	gaussian	0.0144365	0.0134653	0.0181312	0.00466592	3313	1.09946e-188	TRUE	PGS000684	EFO_0004468	glucose measurement
Biomarkers	INI30750	Glycated haemoglobin (HbA1c)	gaussian	0.0693296	0.0489503	0.0526407	0.00369048	14658	0	TRUE	PGS000685	EFO_0004541	HbA1c measurement
Biomarkers	INI30760	HDL cholesterol	gaussian	0.161581	0.172723	0.321532	0.148808	25069	0	TRUE	PGS000686	EFO_0004612	high density lipoprotein cholesterol measurement
Biomarkers	INI30770	IGF-1	gaussian	0.12763	0.0675696	0.0798422	0.0122726	23443	0	TRUE	PGS000687	EFO_0004627	IGF-1 measurement
Biomarkers	INI30780	LDL cholesterol	gaussian	0.108693	0.00989469	0.0953294	0.0854347	16184	0	TRUE	PGS000688	EFO_0004611	low density lipoprotein cholesterol measurement
Biomarkers	INI30790	Lipoprotein A	gaussian	0.534434	0.000536725	0.176361	0.175825	8308	0	TRUE	PGS000689	EFO_0006925	lipoprotein A measurement
Biomarkers	INI30810	Phosphate	gaussian	0.0577723	0.0610088	0.118265	0.0572566	12448	0	TRUE	PGS000692	EFO_0010968	phosphate measurement
Biomarkers	INI30830	SHBG	gaussian	0.110861	0.160906	0.165408	0.0045021	19328	0	TRUE	PGS000694	EFO_0004696	sex hormone-binding globulin measurement
Biomarkers	INI30840	Total bilirubin	gaussian	0.308841	0.0635087	0.124532	0.0610229	1159	0	TRUE	PGS000697	EFO_0004570	bilirubin measurement
Biomarkers	INI30850	Testosterone	gaussian	0.00319151	0.805842	0.807402	0.00155996	8223	1.41998e-42	TRUE	PGS000696	EFO_0004908	testosterone measurement
Biomarkers	INI30860	Total protein	gaussian	0.0808113	0.00491795	0.00667668	0.00175873	16420	0	TRUE	PGS000698	EFO_0004536	total blood protein measurement
Biomarkers	INI30870	Triglycerides	gaussian	0.109405	0.0468484	0.139839	0.0929903	16003	0	TRUE	PGS000699	EFO_0004530	triglyceride measurement
Biomarkers	INI30880	Urate	gaussian	0.100126	0.274268	0.274957	0.000688136	20171	0	TRUE	PGS000700	EFO_0004531	urate measurement
Biomarkers	INI30890	Vitamin D	gaussian	0.048296	0.00939253	0.0112481	0.00185553	8012	0	TRUE	PGS000702	EFO_0004631	vitamin D measurement
Blood_assays	INI23002	GE / gI antigen for Varicella Zoster Virus	gaussian	0.0244236	0.0123389	0.027085	0.0147462	5	2.03074e-08	TRUE	PGS001399	EFO_0009340	Varicella zoster virus seropositivity
Blood_assays	INI23003	VCA p18 antigen for Epstein-Barr Virus	gaussian	0.00572897	0.00622002	0.0107847	0.00456467	445	0.00685307	FALSE
Blood_assays	INI23004	EBNA-1 antigen for Epstein-Barr Virus	gaussian	0.0714291	0.000272021	0.0624446	0.0621726	38	2.70689e-22	TRUE	PGS001036	EFO_0009271	Epstein Barr virus nuclear antigen-1 seropositivity
Blood_assays	INI23005	ZEBRA antigen for Epstein-Barr Virus	gaussian	0.0390929	0.0179215	0.0578755	0.039954	158	1.05224e-12	TRUE	PGS001772	EFO_0009273	anti-Epstein Barr virus antibody measurement
Blood_assays	INI23006	EA-D antigen for Epstein-Barr Virus	gaussian	0.0128326	0.0124227	0.0227853	0.0103626	146	5.03428e-05	FALSE
Blood_assays	INI23008	Pp 52 antigen for Human Cytomegalovirus	gaussian	0.000253036	0.0260378	0.0247028	-0.001335	116	0.570391	FALSE
Blood_assays	INI23009	Pp 28 antigen for Human Cytomegalovirus	gaussian	3.30855e-05	0.0176896	0.0152668	-0.00242277	115	0.837425	FALSE
Blood_assays	INI23010	IE1A antigen for Human Herpesvirus-6	gaussian	0.00389465	0.000793283	1.89332e-05	-0.000774349	33	0.0258561	FALSE
Blood_assays	INI23011	IE1B antigen for Human Herpesvirus-6	gaussian	0.00116405	0.00331874	0.00393092	0.000612171	4	0.223443	FALSE
Blood_assays	INI23013	U14 antigen for Human Herpesvirus-7	gaussian	0.00319938	0.0250612	0.0286797	0.00361842	109	0.0434517	FALSE
Blood_assays	INI23019	NS3 antigen for Hepatitis C Virus	gaussian	0.000619247	0.000791524	0.000795461	3.93744e-06	1	0.374634	FALSE
Blood_assays	INI23020	P22 antigen for Toxoplasma gondii	gaussian	0.000759166	0.00105712	0.000424467	-0.000632653	14	0.325578	FALSE
Blood_assays	INI23022	HTLV-1 gag antigen for Human T-Lymphotropic Virus 1	gaussian	0.0175332	0.0202149	0.0366591	0.0164442	66	2.09175e-06	TRUE	PGS001407	EFO_0007937	blood protein measurement
Blood_assays	INI23023	HTLV-1 env antigen for Human T-Lymphotropic Virus 1	gaussian	0.00151503	0.000439438	0.000148983	-0.000290454	29	0.164831	FALSE
Blood_assays	INI23025	HIV-1 env antigen for Human Immunodeficiency Virus	gaussian	0.0013169	8.44707e-05	4.61029e-08	-8.44246e-05	7	0.195342	FALSE
Blood_assays	INI23026	BK VP1 antigen for Human Polyomavirus BKV	gaussian	0.00174033	0.0147214	0.0141772	-0.000544194	294	0.136543	FALSE
Blood_assays	INI23027	JC VP1 antigen for Human Polyomavirus JCV	gaussian	0.035851	0.00614915	0.037874	0.0317248	9	9.35867e-12	TRUE	PGS001081	EFO_0007937	blood protein measurement
Blood_assays	INI23028	MC VP1 antigen for Merkel Cell Polyomavirus	gaussian	0.0493721	0.00571989	0.0531853	0.0474654	143	1.00023e-15	TRUE	PGS001082	EFO_0007937	blood protein measurement
Blood_assays	INI23030	E6 antigen for Human Papillomavirus type-16	gaussian	0.00326229	0.000828883	0.000250495	-0.000578388	1	0.0414372	FALSE
Blood_assays	INI23032	L1 antigen for Human Papillomavirus type-18	gaussian	0.00033013	0.000614124	1.88513e-05	-0.000595273	43	0.516857	FALSE
Blood_assays	INI23034	Momp A antigen for Chlamydia trachomatis	gaussian	4.0043e-05	0.000295841	0.000282355	-1.34865e-05	1	0.821409	FALSE
Blood_assays	INI23035	Tarp-D F1 antigen for Chlamydia trachomatis	gaussian	0.000835711	0.00668255	0.00662054	-6.20159e-05	1	0.30233	FALSE
Blood_assays	INI23036	Tarp-D F2 antigen for Chlamydia trachomatis	gaussian	0.00150022	0.012742	0.0122702	-0.000471722	1	0.166912	FALSE
Blood_assays	INI23037	PorB antigen for Chlamydia trachomatis	gaussian	6.9899e-05	0.000321172	0.000228377	-9.2795e-05	8	0.765517	FALSE
Blood_assays	INI23040	VacA antigen for Helicobacter pylori	gaussian	0.000339389	0.000541986	0.000735158	0.000193172	4	0.511036	FALSE
Blood_assays	INI23041	OMP antigen for Helicobacter pylori	gaussian	0.00438718	0.00912113	0.00251763	-0.0066035	82	0.0180121	FALSE
Blood_assays	INI30000	White blood cell count	gaussian	0.0726388	0.00593383	0.0777038	0.07177	13785	0	TRUE	PGS001239	EFO_0004308	leukocyte count
Blood_assays	INI30010	Red blood cell count	gaussian	0.117837	0.256627	0.373437	0.11681	20480	0	TRUE	PGS001240	EFO_0004305	erythrocyte count
Blood_assays	INI30020	Haemoglobin concentration	gaussian	0.0668058	0.361419	0.429178	0.0677593	15602	0	TRUE	PGS001400	EFO_0004509	hemoglobin measurement
Blood_assays	INI30030	Haematocrit %	gaussian	0.0654357	0.326187	0.391227	0.0650397	15721	0	TRUE	PGS001225	EFO_0004348	hematocrit
Blood_assays	INI30040	Mean corpuscular volume	gaussian	0.201891	0.0166565	0.216139	0.199483	17311	0	TRUE	PGS001220	EFO_0004526	mean corpuscular volume
Blood_assays	INI30050	Mean corpuscular haemoglobin	gaussian	0.170303	0.020173	0.18797	0.167797	13003	0	TRUE	PGS001219	EFO_0004527	mean corpuscular hemoglobin
Blood_assays	INI30060	Mean corpuscular haemoglobin concentration	gaussian	0.0253408	0.0130589	0.0375322	0.0244733	2359	0	TRUE	PGS001218	EFO_0004528	mean corpuscular hemoglobin concentration
Blood_assays	INI30070	Red blood cell distribution width	gaussian	0.0794494	0.00594596	0.0852011	0.0792552	10179	0	TRUE	PGS001152	EFO_0005192	red blood cell distribution width
Blood_assays	INI30080	Platelet count	gaussian	0.20987	0.0583268	0.26678	0.208453	24893	0	TRUE	PGS001238	EFO_0004309	platelet count
Blood_assays	INI30090	Platelet crit	gaussian	0.161407	0.0873168	0.24748	0.160164	20910	0	TRUE	PGS001517	EFO_0007985	platelet crit
Blood_assays	INI30100	Mean platelet volume	gaussian	0.360235	0.00183295	0.361772	0.359939	24114	0	TRUE	PGS001200	EFO_0004584	mean platelet volume
Blood_assays	INI30110	Platelet distribution width	gaussian	0.205284	0.0218733	0.227459	0.205586	18814	0	TRUE	PGS001079	EFO_0007984	platelet component distribution width
Blood_assays	INI30120	Lymphocyte count	gaussian	0.0207214	0.00515127	0.0256567	0.0205054	4212	2.71622e-300	TRUE	PGS001199	EFO_0004587	lymphocyte count
Blood_assays	INI30130	Monocyte count	gaussian	0.081379	0.0387228	0.119726	0.0810029	9323	0	TRUE	PGS001163	EFO_0005091	monocyte count
Blood_assays	INI30140	Neutrophill count	gaussian	0.0893478	0.00513492	0.0938458	0.0887109	15578	0	TRUE	PGS001173	EFO_0004833	neutrophil count
Blood_assays	INI30150	Eosinophill count	gaussian	0.0939761	0.0092027	0.102636	0.0934338	12579	0	TRUE	PGS001172	EFO_0004842	eosinophil count
Blood_assays	INI30160	Basophill count	gaussian	0.0147477	0.00265728	0.0171703	0.0145131	3050	1.07103e-213	TRUE	PGS001378	EFO_0005090	basophil count
Blood_assays	INI30180	Lymphocyte %	gaussian	0.0883547	0.0199543	0.108377	0.0884222	15143	0	TRUE	PGS001414	EFO_0007993	lymphocyte percentage of leukocytes
Blood_assays	INI30190	Monocyte %	gaussian	0.0857376	0.0423081	0.127574	0.0852655	8762	0	TRUE	PGS001078	EFO_0007989	monocyte percentage of leukocytes
Blood_assays	INI30200	Neutrophill %	gaussian	0.079335	0.00240639	0.0817518	0.0793454	13703	0	TRUE	PGS001077	EFO_0007990	neutrophil percentage of leukocytes
Blood_assays	INI30210	Eosinophill %	gaussian	0.0959356	0.00798677	0.103644	0.0956569	12563	0	TRUE	PGS001076	EFO_0007991	eosinophil percentage of leukocytes
Blood_assays	INI30220	Basophill %	gaussian	0.0150381	0.0018891	0.0167405	0.0148514	3205	6.79929e-218	TRUE	PGS001377	EFO_0007992	basophil percentage of leukocytes
Blood_assays	INI30240	Reticulocyte %	gaussian	0.0282633	0.00105533	0.0292817	0.0282263	6251	0	TRUE	PGS000989	EFO_0010700	reticulocyte measurement
Blood_assays	INI30250	Reticulocyte count	gaussian	0.0396564	0.0121156	0.0517984	0.0396828	6262	0	TRUE	PGS001528	EFO_0007986	reticulocyte count
Blood_assays	INI30260	Mean reticulocyte volume	gaussian	0.146309	0.0112077	0.15675	0.145542	13277	0	TRUE	PGS000987	EFO_0010701	mean reticulocyte volume
Blood_assays	INI30280	Immature reticulocyte fraction	gaussian	0.0906329	0.00955959	0.0997596	0.0902	10871	0	TRUE	PGS001408	EFO_0009253	Immature Reticulocyte Fraction Measurement
Blood_assays	INI30290	High light scatter reticulocyte %	gaussian	0.016002	0.000661058	0.0167145	0.0160534	7184	2.40795e-228	TRUE	PGS000988	EFO_0010700	reticulocyte measurement
Blood_assays	INI30300	High light scatter reticulocyte count	gaussian	0.111302	0.0155532	0.127334	0.11178	15856	0	TRUE	PGS001406	EFO_0010700	reticulocyte measurement
Blood_assays	INI30820	Rheumatoid factor	gaussian	7.79246e-07	0.000189418	0.000174847	-1.45715e-05	18	0.945911	FALSE
Bone-densitometry_of_heel	INI3143	Ankle spacing width	gaussian	0.106086	0.260377	0.367784	0.107408	21694	0	TRUE	PGS001241	EFO_0004302	anthropometric measurement
Bone-densitometry_of_heel	INI3144	Heel Broadband ultrasound attenuation, direct entry	gaussian	0.118373	0.0873965	0.206345	0.118948	13735	0	TRUE	PGS000951	EFO_0004514	bone quantitative ultrasound measurement
Bone-densitometry_of_heel	INI3146	Speed of sound through heel	gaussian	0.14001	0.0413128	0.18117	0.139857	13172	0	TRUE	PGS001529	EFO_0007772	calcaneal bone quantitative ultrasound measurement
Bone-densitometry_of_heel	INI3147	Heel quantitative ultrasound index (QUI), direct entry	gaussian	0.141583	0.0547056	0.196601	0.141895	14311	0	TRUE	PGS000952	EFO_0004514	bone quantitative ultrasound measurement
Bone-densitometry_of_heel	INI3148	Heel bone mineral density (BMD)	gaussian	0.143092	0.0558502	0.199259	0.143409	14251	0	TRUE	PGS001402	EFO_0009270	heel bone mineral density
Bone-densitometry_of_heel	INI4100	Ankle spacing width (L)	gaussian	0.0927776	0.255099	0.344691	0.0895918	13416	0	TRUE	PGS001242	EFO_0004302	anthropometric measurement
Bone-densitometry_of_heel	INI4101	Heel broadband ultrasound attenuation (L)	gaussian	0.0957468	0.0958534	0.192394	0.0965407	7688	0	TRUE	PGS000953	EFO_0004514	bone quantitative ultrasound measurement
Bone-densitometry_of_heel	INI4103	Speed of sound through heel (L)	gaussian	0.118	0.0449172	0.163766	0.118849	8419	0	TRUE	PGS001530	EFO_0007772	calcaneal bone quantitative ultrasound measurement
Bone-densitometry_of_heel	INI4104	Heel quantitative ultrasound index (QUI), direct entry (L)	gaussian	0.115889	0.0627593	0.179841	0.117082	9272	0	TRUE	PGS000954	EFO_0004514	bone quantitative ultrasound measurement
Bone-densitometry_of_heel	INI4105	Heel bone mineral density (BMD) (L)	gaussian	0.116563	0.0638743	0.18131	0.117436	8285	0	TRUE	PGS001403	EFO_0009270	heel bone mineral density
Bone-densitometry_of_heel	INI4106	Heel bone mineral density (BMD) T-score, automated (L)	gaussian	0.115888	0.0627593	0.179843	0.117084	9275	0	TRUE	PGS001038	EFO_0009270	heel bone mineral density
Bone-densitometry_of_heel	INI4119	Ankle spacing width (R)	gaussian	0.089362	0.229814	0.317742	0.0879278	15134	0	TRUE	PGS001243	EFO_0004302	anthropometric measurement
Bone-densitometry_of_heel	INI4120	Heel broadband ultrasound attenuation (R)	gaussian	0.100114	0.105932	0.207084	0.101152	7069	0	TRUE	PGS000955	EFO_0004514	bone quantitative ultrasound measurement
Bone-densitometry_of_heel	INI4122	Speed of sound through heel (R)	gaussian	0.124793	0.0493336	0.17507	0.125736	8912	0	TRUE	PGS001531	EFO_0007772	calcaneal bone quantitative ultrasound measurement
Bone-densitometry_of_heel	INI4123	Heel quantitative ultrasound index (QUI), direct entry (R)	gaussian	0.122661	0.0693907	0.193586	0.124196	9756	0	TRUE	PGS000956	EFO_0004514	bone quantitative ultrasound measurement
Bone-densitometry_of_heel	INI4124	Heel bone mineral density (BMD) (R)	gaussian	0.123519	0.0709319	0.196005	0.125073	9637	0	TRUE	PGS001404	EFO_0009270	heel bone mineral density
Bone-densitometry_of_heel	INI4125	Heel bone mineral density (BMD) T-score, automated (R)	gaussian	0.122662	0.0693917	0.193588	0.124196	9753	0	TRUE	PGS001039	EFO_0009270	heel bone mineral density
Bone-densitometry_of_heel	INI78	Heel bone mineral density (BMD) T-score, automated	gaussian	0.141587	0.0547068	0.196606	0.141899	14310	0	TRUE	PGS001037	EFO_0009270	heel bone mineral density
Lifestyle_and_environment	INI1050	Time spend outdoors in summer	gaussian	0.0112892	0.0464196	0.0576639	0.0112443	5661	9.33173e-155	TRUE	PGS001052	EFO_0008360	environmental exposure measurement
Lifestyle_and_environment	INI1060	Outdoor time, winter	gaussian	0.00410238	0.0415893	0.0457251	0.00413581	2323	1.26664e-50	TRUE	PGS001053	EFO_0008360	environmental exposure measurement
Lifestyle_and_environment	INI1160	Sleep duration	gaussian	0.00798284	0.00529549	0.0130696	0.00777406	4106	6.49883e-119	TRUE	PGS001150	EFO_0005271	sleep duration
Lifestyle_and_environment	INI1289	Cooked vegetable intake	gaussian	0.000974859	0.00974852	0.0106487	0.000900166	1085	1.25844e-15	TRUE	PGS001061	EFO_0008111	diet measurement
Lifestyle_and_environment	INI1299	Salad / raw vegetable intake	gaussian	6.01179e-09	0.0112182	0.0112181	-9.98698e-08	1	0.984371	FALSE
Lifestyle_and_environment	INI1309	Fresh fruit intake	gaussian	0.0061927	0.0190197	0.0251934	0.00617368	4257	3.48497e-90	TRUE	PGS001062	EFO_0008111	diet measurement
Lifestyle_and_environment	INI1319	Dried fruit intake	gaussian	0.00107384	0.0157318	0.0166031	0.000871236	989	2.96094e-16	TRUE	PGS001389	EFO_0008111	diet measurement
Lifestyle_and_environment	INI1438	Bread intake	gaussian	0.00329502	0.093434	0.0965518	0.00311778	3483	2.24325e-49	TRUE	PGS000978	EFO_0010811	carbohydrate intake measurement
Lifestyle_and_environment	INI1458	Cereal intake	gaussian	0.00669549	0.0153779	0.0215972	0.00621926	4882	1.22295e-96	TRUE	PGS001057	EFO_0008111	diet measurement
Lifestyle_and_environment	INI1488	Tea intake	gaussian	0.00697659	0.0039935	0.0108971	0.00690356	3119	8.51783e-102	TRUE	PGS000994	EFO_0010091	tea consumption measurement
Lifestyle_and_environment	INI1498	Coffee intake	gaussian	0.00833208	0.00724682	0.0157307	0.00848392	3154	1.3989e-116	TRUE	PGS001126	EFO_0006781	coffee consumption measurement
Lifestyle_and_environment	INI1528	Water intake	gaussian	0.00829961	0.0298067	0.0380044	0.00819777	4994	1.01793e-115	TRUE	PGS001069	EFO_0008111	diet measurement
Lifestyle_and_environment	INI1548	Variation in diet	gaussian	0.00213385	0.00597126	0.00809549	0.00212423	1353	4.19768e-33	TRUE	PGS001068	EFO_0008111	diet measurement
Lifestyle_and_environment	INI1578	Ave. weekly champagne plus white wine intake	gaussian	0.000322016	0.0216456	0.0219571	0.000311434	213	7.75575e-05	FALSE
Lifestyle_and_environment	INI1588	Ave. weekly beer plus cider intake	gaussian	0.0043129	0.186101	0.189755	0.00365386	2842	1.22324e-47	TRUE	PGS001088	EFO_0007878	alcohol consumption measurement
Lifestyle_and_environment	INI1598	Ave. weekly spirits intake	gaussian	2.57633e-06	0.0102063	0.0102064	1.16039e-07	1	0.723838	FALSE
Lifestyle_and_environment	INI1608	Ave. weekly fortified wine intake	gaussian	5.18945e-06	0.00654276	0.00650194	-4.08181e-05	26	0.615538	FALSE
Lifestyle_and_environment	INI1737	Childhood sunburn	gaussian	0.00558025	0.00421615	0.00954362	0.00532747	519	1.00958e-63	TRUE	PGS001257	EFO_0003958	sunburn
Lifestyle_and_environment	INI2139	Age first had sexual intercourse	gaussian	0.024499	0.0478704	0.0696816	0.0218112	9997	0	TRUE	PGS001007	EFO_0009749	age at first sexual intercourse measurement
Lifestyle_and_environment	INI2149	Lifetime # of sexual partners	gaussian	2.04391e-05	0.00273293	0.00275126	1.83346e-05	19	0.285338	FALSE
Lifestyle_and_environment	INI2237	Freq. of playing computer games	gaussian	0.0108926	0.00603213	0.0167154	0.0106833	5774	1.58993e-162	TRUE	PGS000984	EFO_0010724	lifestyle measurement
Lifestyle_and_environment	INI2624	Freq. of heavy DIY in last 4 weeks	gaussian	7.43906e-05	0.0181388	0.0181628	2.40325e-05	2	0.144001	FALSE
Lifestyle_and_environment	INI2867	Age started smoking in former smokers	gaussian	1.0643e-05	0.0287895	0.0287548	-3.47338e-05	18	0.672711	FALSE
Lifestyle_and_environment	INI2887	# of cigarettes previously smoked daily	gaussian	0.00613033	0.0924979	0.0978999	0.00540201	725	4.3499e-23	TRUE	PGS001130	EFO_0006525	cigarettes per day measurement
Lifestyle_and_environment	INI2897	Age stopped smoking	gaussian	0.00120928	0.145069	0.145374	0.000304604	663	6.57933e-06	TRUE	PGS001374	EFO_0004319	smoking cessation
Lifestyle_and_environment	INI2926	# of unsuccessful stop-smoking attempts	gaussian	0.000212843	0.0113044	0.0114614	0.000157038	13	0.0701134	FALSE
Lifestyle_and_environment	INI3436	Age started smoking in current smokers	gaussian	0.000277663	0.0173506	0.0167911	-0.000559462	35	0.241328	FALSE
Lifestyle_and_environment	INI3456	# of cigarettes currently smoked daily (current cigarette smokers)	gaussian	0.005325	0.0749689	0.0786811	0.00371218	9	8.05688e-07	TRUE	PGS001515	EFO_0006525	cigarettes per day measurement
Lifestyle_and_environment	INI3637	Freq. of other exercises in last 4 weeks	gaussian	0.000120084	0.00317924	0.00326704	8.7804e-05	3	0.0442713	FALSE
Lifestyle_and_environment	INI3680	Age when last ate meat	gaussian	0.000474487	0.168748	0.168896	0.000147368	5	0.279668	FALSE
Lifestyle_and_environment	INI4440	Ave. monthly spirits intake	gaussian	7.13896e-06	0.00970423	0.0094554	-0.000248833	48	0.830891	FALSE
Lifestyle_and_environment	INI4451	Ave. monthly fortified wine intake	gaussian	0.00059461	0.00125309	0.00123197	-2.11188e-05	1	0.0506257	FALSE
Lifestyle_and_environment	INI874	Duration of walks	gaussian	0.000690159	0.00412615	0.0046315	0.000505349	1323	2.23715e-10	TRUE	PGS001073	EFO_0008002	physical activity measurement
Lifestyle_and_environment	INI924	Usual walking pace	gaussian	0.0127133	0.0306654	0.0429743	0.0123089	7535	1.19494e-188	TRUE	PGS001075	EFO_0008002	physical activity measurement
Lifestyle_and_environment	INI971	Freq. of walking for pleasure in last 4 weeks	gaussian	0.000983808	0.00968822	0.0106376	0.000949406	1276	3.49645e-12	TRUE	PGS001397	EFO_0008002	physical activity measurement
Lifestyle_and_environment	INI981	Duration walking for pleasure	gaussian	9.28241e-07	0.00845518	0.00845572	5.43195e-07	1	0.830904	FALSE
Lifestyle_and_environment	INI991	Freq. of strenuous sports in last 4 weeks	gaussian	0.00011285	0.00031209	0.000246063	-6.60266e-05	2	0.363187	FALSE
Lifestyle_and_environment	QT_FC10001478	Salt added to food	gaussian	0.0164588	0.0088768	0.0245159	0.0156391	6651	2.74291e-245	TRUE	PGS001034	EFO_0008111	diet measurement
Lifestyle_and_environment	QT_FC10003466	Time from waking to first cigarette	gaussian	0.00594976	0.0264657	0.0300683	0.00360268	86	1.74348e-07	TRUE	PGS001532	EFO_0005671	smoking behaviour measurement
Lifestyle_and_environment	QT_FC10003476	Difficulty not smoking for 1 day	gaussian	0.00561189	0.0181097	0.0206871	0.00257747	1	3.6992e-07	TRUE	PGS001388	EFO_0005671	smoking behaviour measurement
Lifestyle_and_environment	QT_FC10003506	Smoking compared to 10 years previous	gaussian	2.68761e-05	0.0199447	0.0196117	-0.000332979	34	0.713999	FALSE
Lifestyle_and_environment	QT_FC1001170	Getting up in morning	gaussian	0.0110989	0.0555729	0.0664482	0.0108754	7743	1.67214e-165	TRUE	PGS001001	EFO_0009817	ease of getting up in the morning, self-reported
Lifestyle_and_environment	QT_FC1001180	Morning/evening person (chronotype)	gaussian	0.0310148	0.0102111	0.0407367	0.0305256	11428	0	TRUE	PGS001055	EFO_0008328	chronotype measurement
Lifestyle_and_environment	QT_FC1001190	Nap during day	gaussian	0.017365	0.043704	0.0608872	0.0171832	10264	1.00102e-258	TRUE	PGS001000	EFO_0009818	nap during day, self-reported
Lifestyle_and_environment	QT_FC1001220	Daytime dozing / sleeping (narcolepsy)	gaussian	0.00541864	0.0175175	0.0228416	0.00532411	4194	2.19686e-81	TRUE	PGS000926	MONDO_0021107	narcolepsy
Lifestyle_and_environment	QT_FC1001329	Oily fish intake	gaussian	0.00831765	0.0324965	0.0405853	0.00808878	3925	5.50514e-124	TRUE	PGS000993	EFO_0010139	fish consumption measurement
Lifestyle_and_environment	QT_FC1001349	Processed meat intake	gaussian	0.00274968	0.083526	0.0863336	0.00280768	2346	3.27621e-42	TRUE	PGS001067	EFO_0008111	diet measurement
Lifestyle_and_environment	QT_FC1001359	Poultry intake	gaussian	0.00123852	0.00536817	0.00656367	0.0011955	1609	6.645e-20	TRUE	PGS001066	EFO_0008111	diet measurement
Lifestyle_and_environment	QT_FC1001369	Beef intake	gaussian	0.00171305	0.0223954	0.0239746	0.00157919	991	7.02492e-27	TRUE	PGS001056	EFO_0008111	diet measurement
Lifestyle_and_environment	QT_FC1001408	Cheese intake	gaussian	0.00852473	0.0160795	0.0233505	0.00727104	6678	8.49079e-125	TRUE	PGS001060	EFO_0008111	diet measurement
Lifestyle_and_environment	QT_FC1001558	Alcohol intake frequency.	gaussian	0.0173109	0.032939	0.0500199	0.017081	8353	7.32508e-258	TRUE	PGS001087	EFO_0007878	alcohol consumption measurement
Abdominal_MRI	INI22405	Anterior thigh lean muscle volume (L)	gaussian	0.00174249	0.69724	0.695244	-0.00199539	81	0.244845	FALSE
Abdominal_MRI	INI22407	Visceral adipose tissue volume (VAT)	gaussian	2.5125e-05	0.289581	0.289189	-0.000391945	13	0.853212	FALSE
Arterial_stiffness	INI4194	Pulse rate	gaussian	0.0329953	0.0129735	0.0457271	0.0327536	4117	2.25576e-197	TRUE	PGS001523	EFO_0004326	heart rate
Arterial_stiffness	INI4198	Position of the pulse wave peak	gaussian	0.00338322	0.0680578	0.0714754	0.00341754	1358	1.64055e-21	TRUE	PGS001520	EFO_0004517	arterial stiffness measurement
Arterial_stiffness	INI4199	Position of pulse wave notch	gaussian	0.00826036	0.0274908	0.0355814	0.00809058	693	3.17305e-50	TRUE	PGS001519	EFO_0004517	arterial stiffness measurement
Blood_pressure	INI102	Pulse rate (AR)	gaussian	0.063462	0.0107635	0.0741478	0.0633844	14455	0	TRUE	PGS001233	EFO_0004326	heart rate
Blood_pressure	INI4079	Diastolic BP (AR)	gaussian	0.0458118	0.0299623	0.0750693	0.045107	14103	0	TRUE	PGS001133	EFO_0006336	diastolic blood pressure
Blood_pressure	INI4080	Systolic BP (AR)	gaussian	0.0483448	0.123874	0.17232	0.0484459	15481	0	TRUE	PGS001134	EFO_0006335	systolic blood pressure
Blood_pressure	INI95	Pulse rate (during blood-pressure measurement)	gaussian	0.00723603	0.00967665	0.0167146	0.00703791	765	4.62313e-12	TRUE	PGS001524	EFO_0004326	heart rate
Cancer_register	INI40008	Age at cancer diagnosis	gaussian	3.92767e-05	0.456134	0.456206	7.14341e-05	93	0.48438	FALSE
Carotid_ultrasound	INI22670	Minimum carotid IMT (intima-medial thickness) at 120 degrees	gaussian	0.000515343	0.088066	0.0888148	0.000748837	61	0.170136	FALSE
Carotid_ultrasound	INI22671	Mean carotid IMT (intima-medial thickness) at 120 degrees	gaussian	0.000747599	0.115294	0.116058	0.000764006	14	0.0984712	FALSE
Carotid_ultrasound	INI22672	Maximum carotid IMT (intima-medial thickness) at 120 degrees	gaussian	0.000439272	0.107257	0.107721	0.000464013	15	0.205349	FALSE
Carotid_ultrasound	INI22673	Minimum carotid IMT (intima-medial thickness) at 150 degrees	gaussian	4.84975e-06	0.108262	0.108131	-0.000131064	33	0.893976	FALSE
Carotid_ultrasound	INI22674	Mean carotid IMT (intima-medial thickness) at 150 degrees	gaussian	0.0010943	0.132112	0.133017	0.000905108	8	0.045229	FALSE
Cognitive_function	INI20016	Fluid intelligence score	gaussian	0.050725	0.0159288	0.0661297	0.0502009	10055	0	TRUE	PGS001232	EFO_0004337	intelligence
Death_register	INI40007	Age at death	gaussian	0.00053892	0.867607	0.867589	-1.75848e-05	6	0.226835	FALSE
Diet_by_24-hour_recall	INI100010	Portion size	gaussian	0.00164422	0.0514261	0.0529763	0.00155021	591	4.74393e-12	TRUE	PGS001518	EFO_0008111	diet measurement
Diet_by_24-hour_recall	INI104900	Time spent doing vigorous physical activity	gaussian	0.000155861	0.0140999	0.0140924	-7.42219e-06	300	0.0333683	FALSE
Diet_by_24-hour_recall	INI104920	Time spent doing light physical activity	gaussian	1.78547e-05	0.0144839	0.0144946	1.06944e-05	4	0.48709	FALSE
Diffusion_brain_MRI	INI25056	Mean FA in middle cerebellar peduncle on FA skeleton	gaussian	0.00787251	0.052601	0.0605598	0.00795884	1140	2.02025e-10	TRUE	PGS001429	EFO_0006930|EFO_0004346	brain volume measurement|neuroimaging measurement
Diffusion_brain_MRI	INI25057	Mean FA in pontine crossing tract on FA skeleton	gaussian	0.0001925	0.00828295	0.008369	8.60481e-05	4	0.320915	FALSE
Diffusion_brain_MRI	INI25058	Mean FA in genu of corpus callosum on FA skeleton	gaussian	0.0189117	0.113752	0.133031	0.0192786	1073	4.84966e-23	TRUE	PGS001427	EFO_0006930|EFO_0004346	brain volume measurement|neuroimaging measurement
Diffusion_brain_MRI	INI25059	Mean FA in body of corpus callosum on FA skeleton	gaussian	0.0146325	0.0780436	0.092837	0.0147934	754	3.77606e-18	TRUE	PGS001417	EFO_0006930|EFO_0004346	brain volume measurement|neuroimaging measurement
Diffusion_brain_MRI	INI25060	Mean FA in splenium of corpus callosum on FA skeleton	gaussian	0.0173058	0.00651605	0.0235732	0.0170571	598	3.32885e-21	TRUE	PGS001438	EFO_0006930|EFO_0004346	brain volume measurement|neuroimaging measurement
Diffusion_brain_MRI	INI25061	Mean FA in fornix on FA skeleton	gaussian	0.00731936	0.259747	0.267948	0.00820049	836	8.70861e-10	TRUE	PGS001426	EFO_0006930|EFO_0004346	brain volume measurement|neuroimaging measurement
Diffusion_brain_MRI	INI25062	Mean FA in corticospinal tract on FA skeleton (R)	gaussian	0.00380777	0.0797488	0.0837557	0.00400687	342	9.93715e-06	TRUE	PGS001423	EFO_0006930|EFO_0004346	brain volume measurement|neuroimaging measurement
Diffusion_brain_MRI	INI25063	Mean FA in corticospinal tract on FA skeleton (L)	gaussian	0.00111193	0.0553581	0.0544498	-0.000908333	770	0.0170284	FALSE
Diffusion_brain_MRI	INI25064	Mean FA in medial lemniscus on FA skeleton (R)	gaussian	0.00258751	0.0589102	0.0616948	0.00278459	260	0.000271311	FALSE
Diffusion_brain_MRI	INI25066	Mean FA in inferior cerebellar peduncle on FA skeleton (R)	gaussian	0.00504213	0.052526	0.0570647	0.00453862	946	3.65507e-07	TRUE	PGS001428	EFO_0006930|EFO_0004346	brain volume measurement|neuroimaging measurement
Diffusion_brain_MRI	INI25067	Mean FA in inferior cerebellar peduncle on FA skeleton (L)	gaussian	0.00183769	0.0430452	0.0449948	0.0019496	386	0.00215447	FALSE
Diffusion_brain_MRI	INI25068	Mean FA in superior cerebellar peduncle on FA skeleton (R)	gaussian	0.010223	0.0291636	0.0356932	0.00652963	1860	4.11883e-13	TRUE	PGS001440	EFO_0006930|EFO_0004346	brain volume measurement|neuroimaging measurement
Diffusion_brain_MRI	INI25069	Mean FA in superior cerebellar peduncle on FA skeleton (L)	gaussian	0.0103991	0.0294943	0.0375054	0.00801109	1647	2.59108e-13	TRUE	PGS001439	EFO_0006930|EFO_0004346	brain volume measurement|neuroimaging measurement
Diffusion_brain_MRI	INI25071	Mean FA in cerebral peduncle on FA skeleton (L)	gaussian	0.0043979	0.0749074	0.0770633	0.00215589	1295	2.0412e-06	TRUE	PGS001418	EFO_0006930|EFO_0004346	brain volume measurement|neuroimaging measurement
Diffusion_brain_MRI	INI25072	Mean FA in anterior limb of internal capsule on FA skeleton (R)	gaussian	0.0122278	0.054469	0.0661606	0.0116916	1280	2.10806e-15	TRUE	PGS001416	EFO_0006930|EFO_0004346	brain volume measurement|neuroimaging measurement
Diffusion_brain_MRI	INI25073	Mean FA in anterior limb of internal capsule on FA skeleton (L)	gaussian	0.0141432	0.0572968	0.0704442	0.0131474	731	1.36749e-17	TRUE	PGS001415	EFO_0006930|EFO_0004346	brain volume measurement|neuroimaging measurement
Diffusion_brain_MRI	INI25074	Mean FA in posterior limb of internal capsule on FA skeleton (R)	gaussian	0.0191891	0.0133067	0.0318746	0.0185679	2080	2.33517e-23	TRUE	PGS001431	EFO_0006930|EFO_0004346	brain volume measurement|neuroimaging measurement
Diffusion_brain_MRI	INI25075	Mean FA in posterior limb of internal capsule on FA skeleton (L)	gaussian	0.0185677	0.00948582	0.0273083	0.0178225	1796	1.20022e-22	TRUE	PGS001430	EFO_0006930|EFO_0004346	brain volume measurement|neuroimaging measurement
Diffusion_brain_MRI	INI25076	Mean FA in retrolenticular part of internal capsule on FA skeleton (R)	gaussian	0.0139944	0.0152873	0.0282952	0.0130078	456	2.02265e-17	TRUE	PGS001435	EFO_0006930|EFO_0004346	brain volume measurement|neuroimaging measurement
Diffusion_brain_MRI	INI25077	Mean FA in retrolenticular part of internal capsule on FA skeleton (L)	gaussian	0.00964155	0.0191642	0.028181	0.00901676	1164	1.90441e-12	TRUE	PGS001434	EFO_0006930|EFO_0004346	brain volume measurement|neuroimaging measurement
Diffusion_brain_MRI	INI25078	Mean FA in anterior corona radiata on FA skeleton (R)	gaussian	2.56305e-05	0.134423	0.134313	-0.000110118	2	0.717227	FALSE
Diffusion_brain_MRI	INI25079	Mean FA in anterior corona radiata on FA skeleton (L)	gaussian	6.04494e-05	0.177243	0.177265	2.18062e-05	1	0.578074	FALSE
Diffusion_brain_MRI	INI25080	Mean FA in superior corona radiata on FA skeleton (R)	gaussian	0.013923	0.0528525	0.066923	0.0140705	1238	2.44032e-17	TRUE	PGS001442	EFO_0006930|EFO_0004346	brain volume measurement|neuroimaging measurement
Diffusion_brain_MRI	INI25081	Mean FA in superior corona radiata on FA skeleton (L)	gaussian	0.0147567	0.0588007	0.0727569	0.0139561	821	2.72399e-18	TRUE	PGS001441	EFO_0006930|EFO_0004346	brain volume measurement|neuroimaging measurement
Diffusion_brain_MRI	INI25083	Mean FA in posterior corona radiata on FA skeleton (L)	gaussian	5.46371e-05	0.0324203	0.0324351	1.47887e-05	1	0.596955	FALSE
Diffusion_brain_MRI	INI25084	Mean FA in posterior thalamic radiation on FA skeleton (R)	gaussian	0.0148934	0.107622	0.123867	0.0162447	1877	1.90097e-18	TRUE	PGS001433	EFO_0006930|EFO_0004346	brain volume measurement|neuroimaging measurement
Diffusion_brain_MRI	INI25085	Mean FA in posterior thalamic radiation on FA skeleton (L)	gaussian	0.0171762	0.106749	0.124564	0.0178154	1654	4.68234e-21	TRUE	PGS001432	EFO_0006930|EFO_0004346	brain volume measurement|neuroimaging measurement
Diffusion_brain_MRI	INI25086	Mean FA in sagittal stratum on FA skeleton (R)	gaussian	0.0112603	0.0446135	0.0553936	0.01078	1445	2.68659e-14	TRUE	PGS001437	EFO_0006930|EFO_0004346	brain volume measurement|neuroimaging measurement
Diffusion_brain_MRI	INI25087	Mean FA in sagittal stratum on FA skeleton (L)	gaussian	0.0174316	0.0408185	0.0575449	0.0167264	1376	2.39017e-21	TRUE	PGS001436	EFO_0006930|EFO_0004346	brain volume measurement|neuroimaging measurement
Diffusion_brain_MRI	INI25088	Mean FA in external capsule on FA skeleton (R)	gaussian	0.00940663	0.0969319	0.105755	0.00882295	940	3.53601e-12	TRUE	PGS001424	EFO_0006930|EFO_0004346	brain volume measurement|neuroimaging measurement
Diffusion_brain_MRI	INI25089	Mean FA in external capsule on FA skeleton (L)	gaussian	0.00285207	0.0834784	0.0864763	0.00299782	58	0.000131767	FALSE
Diffusion_brain_MRI	INI25090	Mean FA in cingulum cingulate gyrus on FA skeleton (R)	gaussian	0.0149029	0.07222	0.0864572	0.0142372	1224	1.85439e-18	TRUE	PGS001420	EFO_0006930|EFO_0004346	brain volume measurement|neuroimaging measurement
Diffusion_brain_MRI	INI25091	Mean FA in cingulum cingulate gyrus on FA skeleton (L)	gaussian	0.0122924	0.0817449	0.0949317	0.0131867	895	1.77857e-15	TRUE	PGS001419	EFO_0006930|EFO_0004346	brain volume measurement|neuroimaging measurement
Diffusion_brain_MRI	INI25092	Mean FA in cingulum hippocampus on FA skeleton (R)	gaussian	0.00544595	0.0346194	0.0394677	0.00484831	879	1.2476e-07	TRUE	PGS001422	EFO_0006930|EFO_0004346	brain volume measurement|neuroimaging measurement
Diffusion_brain_MRI	INI25093	Mean FA in cingulum hippocampus on FA skeleton (L)	gaussian	0.00472676	0.0282888	0.0329617	0.00467284	330	8.47597e-07	TRUE	PGS001421	EFO_0006930|EFO_0004346	brain volume measurement|neuroimaging measurement
Diffusion_brain_MRI	INI25094	Mean FA in fornix cres+stria terminalis on FA skeleton (R)	gaussian	0.00510839	0.210691	0.213534	0.00284341	1174	3.06359e-07	TRUE	PGS001425	EFO_0006930|EFO_0004346	brain volume measurement|neuroimaging measurement
Diffusion_brain_MRI	INI25096	Mean FA in superior longitudinal fasciculus on FA skeleton (R)	gaussian	0.0171129	0.0351956	0.052399	0.0172035	1463	5.53113e-21	TRUE	PGS001446	EFO_0006930|EFO_0004346	brain volume measurement|neuroimaging measurement
Diffusion_brain_MRI	INI25097	Mean FA in superior longitudinal fasciculus on FA skeleton (L)	gaussian	0.0222815	0.0409318	0.0614862	0.0205544	3389	6.71276e-27	TRUE	PGS001445	EFO_0006930|EFO_0004346	brain volume measurement|neuroimaging measurement
Diffusion_brain_MRI	INI25098	Mean FA in superior fronto-occipital fasciculus on FA skeleton (R)	gaussian	0.0139587	0.0938736	0.107135	0.0132615	480	2.22214e-17	TRUE	PGS001444	EFO_0006930|EFO_0004346	brain volume measurement|neuroimaging measurement
Diffusion_brain_MRI	INI25099	Mean FA in superior fronto-occipital fasciculus on FA skeleton (L)	gaussian	0.0121876	0.107903	0.118741	0.0108387	1286	2.34292e-15	TRUE	PGS001443	EFO_0006930|EFO_0004346	brain volume measurement|neuroimaging measurement
Diffusion_brain_MRI	INI25100	Mean FA in uncinate fasciculus on FA skeleton (R)	gaussian	0.00773808	0.0228817	0.0307375	0.00785583	727	2.88101e-10	TRUE	PGS001449	EFO_0006930|EFO_0004346	brain volume measurement|neuroimaging measurement
Diffusion_brain_MRI	INI25101	Mean FA in uncinate fasciculus on FA skeleton (L)	gaussian	0.00251171	0.0123506	0.0137341	0.00138346	11	0.000333916	FALSE
Diffusion_brain_MRI	INI25102	Mean FA in tapetum on FA skeleton (R)	gaussian	0.0202526	0.080378	0.101389	0.0210112	1948	1.41636e-24	TRUE	PGS001448	EFO_0006930|EFO_0004346	brain volume measurement|neuroimaging measurement
Diffusion_brain_MRI	INI25103	Mean FA in tapetum on FA skeleton (L)	gaussian	0.0163154	0.0327892	0.0488066	0.0160174	1202	4.5112e-20	TRUE	PGS001447	EFO_0006930|EFO_0004346	brain volume measurement|neuroimaging measurement
Diffusion_brain_MRI	INI25344	Mean ICVF in middle cerebellar peduncle on FA skeleton	gaussian	0.0329187	0.0312707	0.0645768	0.0333061	1580	3.85457e-39	TRUE	PGS001471	EFO_0006930|EFO_0004346	brain volume measurement|neuroimaging measurement
Diffusion_brain_MRI	INI25345	Mean ICVF in pontine crossing tract on FA skeleton	gaussian	0.00206074	0.0186208	0.0206497	0.00202891	152	0.00115767	FALSE
Diffusion_brain_MRI	INI25346	Mean ICVF in genu of corpus callosum on FA skeleton	gaussian	0.0584175	0.0629514	0.122399	0.0594474	2530	5.83918e-69	TRUE	PGS001466	EFO_0006930|EFO_0004346	brain volume measurement|neuroimaging measurement
Diffusion_brain_MRI	INI25347	Mean ICVF in body of corpus callosum on FA skeleton	gaussian	0.0770618	0.00535633	0.0825902	0.0772339	2881	3.01809e-91	TRUE	PGS001454	EFO_0006930|EFO_0004346	brain volume measurement|neuroimaging measurement
Diffusion_brain_MRI	INI25349	Mean ICVF in fornix on FA skeleton	gaussian	0.00809562	0.0414976	0.0493652	0.00786766	188	1.1211e-10	TRUE	PGS001465	EFO_0006930|EFO_0004346	brain volume measurement|neuroimaging measurement
Diffusion_brain_MRI	INI25350	Mean ICVF in corticospinal tract on FA skeleton (R)	gaussian	0.00143121	0.0481568	0.0492769	0.00112012	267	0.00678334	FALSE
Diffusion_brain_MRI	INI25351	Mean ICVF in corticospinal tract on FA skeleton (L)	gaussian	0.00120885	0.0377001	0.0389162	0.00121612	134	0.012847	FALSE
Diffusion_brain_MRI	INI25352	Mean ICVF in medial lemniscus on FA skeleton (R)	gaussian	0.00446834	0.0729362	0.0767843	0.00384801	250	1.69064e-06	TRUE	PGS001470	EFO_0006930|EFO_0004346	brain volume measurement|neuroimaging measurement
Diffusion_brain_MRI	INI25353	Mean ICVF in medial lemniscus on FA skeleton (L)	gaussian	0.00522446	0.0549834	0.0595793	0.00459583	246	2.24907e-07	TRUE	PGS001469	EFO_0006930|EFO_0004346	brain volume measurement|neuroimaging measurement
Diffusion_brain_MRI	INI25354	Mean ICVF in inferior cerebellar peduncle on FA skeleton (R)	gaussian	0.0307455	0.0612848	0.0908738	0.029589	1262	1.24523e-36	TRUE	PGS001468	EFO_0006930|EFO_0004346	brain volume measurement|neuroimaging measurement
Diffusion_brain_MRI	INI25355	Mean ICVF in inferior cerebellar peduncle on FA skeleton (L)	gaussian	0.0289668	0.0555399	0.0829739	0.027434	711	1.39837e-34	TRUE	PGS001467	EFO_0006930|EFO_0004346	brain volume measurement|neuroimaging measurement
Diffusion_brain_MRI	INI25356	Mean ICVF in superior cerebellar peduncle on FA skeleton (R)	gaussian	0.0215146	0.0601888	0.0807588	0.02057	1420	5.07913e-26	TRUE	PGS001483	EFO_0006930|EFO_0004346	brain volume measurement|neuroimaging measurement
Diffusion_brain_MRI	INI25357	Mean ICVF in superior cerebellar peduncle on FA skeleton (L)	gaussian	0.0203848	0.0342791	0.0525188	0.0182397	2068	9.99639e-25	TRUE	PGS001482	EFO_0006930|EFO_0004346	brain volume measurement|neuroimaging measurement
Diffusion_brain_MRI	INI25358	Mean ICVF in cerebral peduncle on FA skeleton (R)	gaussian	0.0332092	0.0378959	0.0692013	0.0313054	1501	1.77902e-39	TRUE	PGS001456	EFO_0006930|EFO_0004346	brain volume measurement|neuroimaging measurement
Diffusion_brain_MRI	INI25359	Mean ICVF in cerebral peduncle on FA skeleton (L)	gaussian	0.0377866	0.0212653	0.0586611	0.0373958	1907	8.87221e-45	TRUE	PGS001455	EFO_0006930|EFO_0004346	brain volume measurement|neuroimaging measurement
Diffusion_brain_MRI	INI25360	Mean ICVF in anterior limb of internal capsule on FA skeleton (R)	gaussian	0.0328314	0.0982095	0.13007	0.0318607	1308	4.86289e-39	TRUE	PGS001453	EFO_0006930|EFO_0004346	brain volume measurement|neuroimaging measurement
Diffusion_brain_MRI	INI25361	Mean ICVF in anterior limb of internal capsule on FA skeleton (L)	gaussian	0.0271207	0.0868471	0.113624	0.0267771	870	1.86482e-32	TRUE	PGS001452	EFO_0006930|EFO_0004346	brain volume measurement|neuroimaging measurement
Diffusion_brain_MRI	INI25362	Mean ICVF in posterior limb of internal capsule on FA skeleton (R)	gaussian	0.041054	0.0426349	0.0828976	0.0402626	1957	1.41258e-48	TRUE	PGS001475	EFO_0006930|EFO_0004346	brain volume measurement|neuroimaging measurement
Diffusion_brain_MRI	INI25363	Mean ICVF in posterior limb of internal capsule on FA skeleton (L)	gaussian	0.0401699	0.0420264	0.0817544	0.039728	2010	1.50939e-47	TRUE	PGS001474	EFO_0006930|EFO_0004346	brain volume measurement|neuroimaging measurement
Diffusion_brain_MRI	INI25364	Mean ICVF in retrolenticular part of internal capsule on FA skeleton (R)	gaussian	0.0423685	0.0324499	0.0745415	0.0420916	2113	4.1569e-50	TRUE	PGS001479	EFO_0006930|EFO_0004346	brain volume measurement|neuroimaging measurement
Diffusion_brain_MRI	INI25365	Mean ICVF in retrolenticular part of internal capsule on FA skeleton (L)	gaussian	0.0584079	0.0322473	0.0901531	0.0579058	2268	5.99302e-69	TRUE	PGS001478	EFO_0006930|EFO_0004346	brain volume measurement|neuroimaging measurement
Diffusion_brain_MRI	INI25366	Mean ICVF in anterior corona radiata on FA skeleton (R)	gaussian	0.0440124	0.134452	0.178965	0.0445136	2090	5.02493e-52	TRUE	PGS001451	EFO_0006930|EFO_0004346	brain volume measurement|neuroimaging measurement
Diffusion_brain_MRI	INI25367	Mean ICVF in anterior corona radiata on FA skeleton (L)	gaussian	0.04394	0.133193	0.177577	0.0443842	1490	6.10442e-52	TRUE	PGS001450	EFO_0006930|EFO_0004346	brain volume measurement|neuroimaging measurement
Diffusion_brain_MRI	INI25368	Mean ICVF in superior corona radiata on FA skeleton (R)	gaussian	0.0492154	0.0983006	0.145661	0.0473604	2299	4.09118e-58	TRUE	PGS001485	EFO_0006930|EFO_0004346	brain volume measurement|neuroimaging measurement
Diffusion_brain_MRI	INI25369	Mean ICVF in superior corona radiata on FA skeleton (L)	gaussian	0.0425882	0.114279	0.156425	0.0421459	2789	2.30469e-50	TRUE	PGS001484	EFO_0006930|EFO_0004346	brain volume measurement|neuroimaging measurement
Diffusion_brain_MRI	INI25370	Mean ICVF in posterior corona radiata on FA skeleton (R)	gaussian	0.0259133	0.0803662	0.105569	0.0252032	1934	4.5575e-31	TRUE	PGS001473	EFO_0006930|EFO_0004346	brain volume measurement|neuroimaging measurement
Diffusion_brain_MRI	INI25371	Mean ICVF in posterior corona radiata on FA skeleton (L)	gaussian	0.0333142	0.0750206	0.107301	0.0322807	2727	1.34518e-39	TRUE	PGS001472	EFO_0006930|EFO_0004346	brain volume measurement|neuroimaging measurement
Diffusion_brain_MRI	INI25372	Mean ICVF in posterior thalamic radiation on FA skeleton (R)	gaussian	0.0420428	0.0637781	0.104929	0.0411512	1753	9.96096e-50	TRUE	PGS001477	EFO_0006930|EFO_0004346	brain volume measurement|neuroimaging measurement
Diffusion_brain_MRI	INI25373	Mean ICVF in posterior thalamic radiation on FA skeleton (L)	gaussian	0.0438031	0.0791224	0.122042	0.0429201	2073	8.81877e-52	TRUE	PGS001476	EFO_0006930|EFO_0004346	brain volume measurement|neuroimaging measurement
Diffusion_brain_MRI	INI25374	Mean ICVF in sagittal stratum on FA skeleton (R)	gaussian	0.0506212	0.0497578	0.100733	0.0509752	2195	9.14826e-60	TRUE	PGS001481	EFO_0006930|EFO_0004346	brain volume measurement|neuroimaging measurement
Diffusion_brain_MRI	INI25375	Mean ICVF in sagittal stratum on FA skeleton (L)	gaussian	0.0533069	0.0679141	0.120608	0.0526937	1651	6.33727e-63	TRUE	PGS001480	EFO_0006930|EFO_0004346	brain volume measurement|neuroimaging measurement
Diffusion_brain_MRI	INI25376	Mean ICVF in external capsule on FA skeleton (R)	gaussian	0.0167025	0.101558	0.118117	0.0165592	1316	1.62892e-20	TRUE	PGS001462	EFO_0006930|EFO_0004346	brain volume measurement|neuroimaging measurement
Diffusion_brain_MRI	INI25377	Mean ICVF in external capsule on FA skeleton (L)	gaussian	0.0128871	0.102153	0.116091	0.0139385	724	3.72188e-16	TRUE	PGS001461	EFO_0006930|EFO_0004346	brain volume measurement|neuroimaging measurement
Diffusion_brain_MRI	INI25378	Mean ICVF in cingulum cingulate gyrus on FA skeleton (R)	gaussian	0.0506407	0.0897355	0.142943	0.0532076	3061	8.6801e-60	TRUE	PGS001458	EFO_0006930|EFO_0004346	brain volume measurement|neuroimaging measurement
Diffusion_brain_MRI	INI25379	Mean ICVF in cingulum cingulate gyrus on FA skeleton (L)	gaussian	0.0485857	0.0904982	0.140456	0.0499576	1929	2.24085e-57	TRUE	PGS001457	EFO_0006930|EFO_0004346	brain volume measurement|neuroimaging measurement
Diffusion_brain_MRI	INI25380	Mean ICVF in cingulum hippocampus on FA skeleton (R)	gaussian	0.0343742	0.0401113	0.0734766	0.0333654	2400	7.99444e-41	TRUE	PGS001460	EFO_0006930|EFO_0004346	brain volume measurement|neuroimaging measurement
Diffusion_brain_MRI	INI25381	Mean ICVF in cingulum hippocampus on FA skeleton (L)	gaussian	0.0361948	0.0430325	0.0781256	0.0350931	1153	6.2281e-43	TRUE	PGS001459	EFO_0006930|EFO_0004346	brain volume measurement|neuroimaging measurement
Diffusion_brain_MRI	INI25382	Mean ICVF in fornix cres+stria terminalis on FA skeleton (R)	gaussian	0.0248505	0.0200478	0.0445555	0.0245076	2387	7.57952e-30	TRUE	PGS001464	EFO_0006930|EFO_0004346	brain volume measurement|neuroimaging measurement
Diffusion_brain_MRI	INI25383	Mean ICVF in fornix cres+stria terminalis on FA skeleton (L)	gaussian	0.0241642	0.0266669	0.0508347	0.0241678	1353	4.65077e-29	TRUE	PGS001463	EFO_0006930|EFO_0004346	brain volume measurement|neuroimaging measurement
Diffusion_brain_MRI	INI25384	Mean ICVF in superior longitudinal fasciculus on FA skeleton (R)	gaussian	0.0550748	0.0471121	0.101393	0.0542808	1750	5.21754e-65	TRUE	PGS001489	EFO_0006930|EFO_0004346	brain volume measurement|neuroimaging measurement
Diffusion_brain_MRI	INI25385	Mean ICVF in superior longitudinal fasciculus on FA skeleton (L)	gaussian	0.0593458	0.0731612	0.13229	0.0591285	1974	4.64231e-70	TRUE	PGS001488	EFO_0006930|EFO_0004346	brain volume measurement|neuroimaging measurement
Diffusion_brain_MRI	INI25386	Mean ICVF in superior fronto-occipital fasciculus on FA skeleton (R)	gaussian	0.00794262	0.189659	0.196755	0.00709577	703	1.67888e-10	TRUE	PGS001487	EFO_0006930|EFO_0004346	brain volume measurement|neuroimaging measurement
Diffusion_brain_MRI	INI25387	Mean ICVF in superior fronto-occipital fasciculus on FA skeleton (L)	gaussian	0.00596152	0.202238	0.208222	0.00598343	402	3.17197e-08	TRUE	PGS001486	EFO_0006930|EFO_0004346	brain volume measurement|neuroimaging measurement
Diffusion_brain_MRI	INI25388	Mean ICVF in uncinate fasciculus on FA skeleton (R)	gaussian	0.0169604	0.0529679	0.0693808	0.0164129	641	8.26232e-21	TRUE	PGS001492	EFO_0006930|EFO_0004346	brain volume measurement|neuroimaging measurement
Diffusion_brain_MRI	INI25389	Mean ICVF in uncinate fasciculus on FA skeleton (L)	gaussian	0.0136503	0.0524421	0.0664784	0.0140363	962	4.99985e-17	TRUE	PGS001491	EFO_0006930|EFO_0004346	brain volume measurement|neuroimaging measurement
Diffusion_brain_MRI	INI25391	Mean ICVF in tapetum on FA skeleton (L)	gaussian	0.0069512	0.0923489	0.100176	0.00782756	1117	2.30522e-09	TRUE	PGS001490	EFO_0006930|EFO_0004346	brain volume measurement|neuroimaging measurement
Diffusion_brain_MRI	INI25440	Mean ISOVF in middle cerebellar peduncle on FA skeleton	gaussian	4.89206e-05	0.0170792	0.0170801	8.43997e-07	5	0.616824	FALSE
Diffusion_brain_MRI	INI25441	Mean ISOVF in pontine crossing tract on FA skeleton	gaussian	0.000538695	0.0187803	0.0185349	-0.000245375	4	0.0967984	FALSE
Diffusion_brain_MRI	INI25443	Mean ISOVF in body of corpus callosum on FA skeleton	gaussian	0.00559869	0.163031	0.166462	0.00343124	627	8.31269e-08	TRUE	PGS001495	EFO_0006930|EFO_0004346	brain volume measurement|neuroimaging measurement
Diffusion_brain_MRI	INI25445	Mean ISOVF in fornix on FA skeleton	gaussian	0.0106037	0.299839	0.311898	0.0120593	733	1.5121e-13	TRUE	PGS001499	EFO_0006930|EFO_0004346	brain volume measurement|neuroimaging measurement
Diffusion_brain_MRI	INI25446	Mean ISOVF in corticospinal tract on FA skeleton (R)	gaussian	0.00105131	0.00221288	0.0023408	0.000127922	2	0.020335	FALSE
Diffusion_brain_MRI	INI25447	Mean ISOVF in corticospinal tract on FA skeleton (L)	gaussian	0.00157242	0.0016738	0.00268872	0.00101492	35	0.00454238	FALSE
Diffusion_brain_MRI	INI25451	Mean ISOVF in inferior cerebellar peduncle on FA skeleton (L)	gaussian	0.000147689	0.0269302	0.0270352	0.000104931	11	0.384629	FALSE
Diffusion_brain_MRI	INI25452	Mean ISOVF in superior cerebellar peduncle on FA skeleton (R)	gaussian	0.00620921	0.0350854	0.041253	0.00616764	666	1.64445e-08	TRUE	PGS001504	EFO_0006930|EFO_0004346	brain volume measurement|neuroimaging measurement
Diffusion_brain_MRI	INI25453	Mean ISOVF in superior cerebellar peduncle on FA skeleton (L)	gaussian	0.00257662	0.0228004	0.0255561	0.0027557	397	0.000279517	FALSE
Diffusion_brain_MRI	INI25457	Mean ISOVF in anterior limb of internal capsule on FA skeleton (L)	gaussian	0.00268646	0.0750921	0.0776639	0.00257172	166	0.000206997	FALSE
Diffusion_brain_MRI	INI25458	Mean ISOVF in posterior limb of internal capsule on FA skeleton (R)	gaussian	1.17823e-05	0.0281616	0.0281473	-1.42539e-05	5	0.806028	FALSE
Diffusion_brain_MRI	INI25460	Mean ISOVF in retrolenticular part of internal capsule on FA skeleton (R)	gaussian	0.00128381	0.0407705	0.0420371	0.0012666	134	0.0103472	FALSE
Diffusion_brain_MRI	INI25461	Mean ISOVF in retrolenticular part of internal capsule on FA skeleton (L)	gaussian	5.72365e-05	0.0258475	0.0259078	6.02437e-05	2	0.588358	FALSE
Diffusion_brain_MRI	INI25462	Mean ISOVF in anterior corona radiata on FA skeleton (R)	gaussian	0.0111184	0.0263153	0.035694	0.0093787	116	3.90312e-14	TRUE	PGS001494	EFO_0006930|EFO_0004346	brain volume measurement|neuroimaging measurement
Diffusion_brain_MRI	INI25463	Mean ISOVF in anterior corona radiata on FA skeleton (L)	gaussian	0.0138565	0.0414854	0.0548538	0.0133684	393	2.90748e-17	TRUE	PGS001493	EFO_0006930|EFO_0004346	brain volume measurement|neuroimaging measurement
Diffusion_brain_MRI	INI25464	Mean ISOVF in superior corona radiata on FA skeleton (R)	gaussian	0.00416855	0.0969504	0.100322	0.00337153	392	3.77237e-06	TRUE	PGS001506	EFO_0006930|EFO_0004346	brain volume measurement|neuroimaging measurement
Diffusion_brain_MRI	INI25465	Mean ISOVF in superior corona radiata on FA skeleton (L)	gaussian	0.00516232	0.0948395	0.0993485	0.004509	257	2.65376e-07	TRUE	PGS001505	EFO_0006930|EFO_0004346	brain volume measurement|neuroimaging measurement
Diffusion_brain_MRI	INI25467	Mean ISOVF in posterior corona radiata on FA skeleton (L)	gaussian	0.00403248	0.0635693	0.066916	0.00334668	466	5.43383e-06	TRUE	PGS001500	EFO_0006930|EFO_0004346	brain volume measurement|neuroimaging measurement
Diffusion_brain_MRI	INI25469	Mean ISOVF in posterior thalamic radiation on FA skeleton (L)	gaussian	0.00712135	0.0494065	0.0559723	0.00656578	554	1.46988e-09	TRUE	PGS001501	EFO_0006930|EFO_0004346	brain volume measurement|neuroimaging measurement
Diffusion_brain_MRI	INI25470	Mean ISOVF in sagittal stratum on FA skeleton (R)	gaussian	0.0119136	0.0462473	0.0559703	0.00972301	709	4.81722e-15	TRUE	PGS001503	EFO_0006930|EFO_0004346	brain volume measurement|neuroimaging measurement
Diffusion_brain_MRI	INI25471	Mean ISOVF in sagittal stratum on FA skeleton (L)	gaussian	0.0101103	0.0215791	0.0308839	0.00930474	400	5.54214e-13	TRUE	PGS001502	EFO_0006930|EFO_0004346	brain volume measurement|neuroimaging measurement
Diffusion_brain_MRI	INI25473	Mean ISOVF in external capsule on FA skeleton (L)	gaussian	0.00567012	0.068501	0.0732415	0.00474048	142	6.8757e-08	TRUE	PGS001498	EFO_0006930|EFO_0004346	brain volume measurement|neuroimaging measurement
Diffusion_brain_MRI	INI25474	Mean ISOVF in cingulum cingulate gyrus on FA skeleton (R)	gaussian	0.011147	0.005395	0.014151	0.00875601	157	3.61944e-14	TRUE	PGS001497	EFO_0006930|EFO_0004346	brain volume measurement|neuroimaging measurement
Diffusion_brain_MRI	INI25475	Mean ISOVF in cingulum cingulate gyrus on FA skeleton (L)	gaussian	0.00529847	0.00186981	0.00578333	0.00391352	114	1.84696e-07	TRUE	PGS001496	EFO_0006930|EFO_0004346	brain volume measurement|neuroimaging measurement
Diffusion_brain_MRI	INI25482	Mean ISOVF in superior fronto-occipital fasciculus on FA skeleton (R)	gaussian	0.00180891	0.0622835	0.0641968	0.00191339	117	0.00233511	FALSE
Diffusion_brain_MRI	INI25483	Mean ISOVF in superior fronto-occipital fasciculus on FA skeleton (L)	gaussian	0.000852408	0.083049	0.0830935	4.44687e-05	1	0.0367048	FALSE
Diffusion_brain_MRI	INI25488	WA FA in tract acoustic radiation (L)	gaussian	0.0116674	0.00588121	0.0174599	0.0115787	1025	9.2051e-15	TRUE	PGS001643	EFO_0006930|EFO_0004346	brain volume measurement|neuroimaging measurement
Diffusion_brain_MRI	INI25489	WA FA in tract acoustic radiation (R)	gaussian	0.00710565	0.0384892	0.0444622	0.00597296	826	1.53218e-09	TRUE	PGS001644	EFO_0006930|EFO_0004346	brain volume measurement|neuroimaging measurement
Diffusion_brain_MRI	INI25490	WA FA in tract anterior thalamic radiation (L)	gaussian	0.00524393	0.0662453	0.0713783	0.00513299	379	2.13546e-07	TRUE	PGS001645	EFO_0006930|EFO_0004346	brain volume measurement|neuroimaging measurement
Diffusion_brain_MRI	INI25491	WA FA in tract anterior thalamic radiation (R)	gaussian	0.00759365	0.0496293	0.0572186	0.00758933	726	4.21894e-10	TRUE	PGS001646	EFO_0006930|EFO_0004346	brain volume measurement|neuroimaging measurement
Diffusion_brain_MRI	INI25492	WA FA in tract cingulate gyrus part of cingulum (L)	gaussian	0.00624721	0.0498841	0.0567013	0.00681727	773	1.48686e-08	TRUE	PGS001647	EFO_0006930|EFO_0004346	brain volume measurement|neuroimaging measurement
Diffusion_brain_MRI	INI25493	WA FA in tract cingulate gyrus part of cingulum (R)	gaussian	0.0101078	0.0377418	0.0475223	0.00978054	702	5.57936e-13	TRUE	PGS001648	EFO_0006930|EFO_0004346	brain volume measurement|neuroimaging measurement
Diffusion_brain_MRI	INI25495	WA FA in tract parahippocampal part of cingulum (R)	gaussian	0.000381513	0.0359218	0.0362948	0.000373039	43	0.162289	FALSE
Diffusion_brain_MRI	INI25497	WA FA in tract corticospinal tract (R)	gaussian	0.00493074	0.0451895	0.0480464	0.00285694	60	4.91858e-07	TRUE	PGS001649	EFO_0006930|EFO_0004346	brain volume measurement|neuroimaging measurement
Diffusion_brain_MRI	INI25498	WA FA in tract forceps major	gaussian	0.00862593	0.0069758	0.015462	0.00848619	1261	2.76766e-11	TRUE	PGS001650	EFO_0006930|EFO_0004346	brain volume measurement|neuroimaging measurement
Diffusion_brain_MRI	INI25499	WA FA in tract forceps minor	gaussian	0.0303574	0.0858784	0.118291	0.0324123	2017	3.4907e-36	TRUE	PGS001651	EFO_0006930|EFO_0004346	brain volume measurement|neuroimaging measurement
Diffusion_brain_MRI	INI25500	WA FA in tract inferior fronto-occipital fasciculus (L)	gaussian	0.0158133	0.0629919	0.0788644	0.0158725	597	1.69042e-19	TRUE	PGS001652	EFO_0006930|EFO_0004346	brain volume measurement|neuroimaging measurement
Diffusion_brain_MRI	INI25501	WA FA in tract inferior fronto-occipital fasciculus (R)	gaussian	0.0236192	0.0494776	0.0721682	0.0226906	1371	1.96308e-28	TRUE	PGS001653	EFO_0006930|EFO_0004346	brain volume measurement|neuroimaging measurement
Diffusion_brain_MRI	INI25502	WA FA in tract inferior longitudinal fasciculus (L)	gaussian	0.0219303	0.0721802	0.0935106	0.0213304	709	1.69601e-26	TRUE	PGS001654	EFO_0006930|EFO_0004346	brain volume measurement|neuroimaging measurement
Diffusion_brain_MRI	INI25503	WA FA in tract inferior longitudinal fasciculus (R)	gaussian	0.0257222	0.0628309	0.0873246	0.0244937	767	7.55657e-31	TRUE	PGS001655	EFO_0006930|EFO_0004346	brain volume measurement|neuroimaging measurement
Diffusion_brain_MRI	INI25506	WA FA in tract medial lemniscus (R)	gaussian	0.000289019	0.0412101	0.0414463	0.000236281	12	0.223889	FALSE
Diffusion_brain_MRI	INI25507	WA FA in tract posterior thalamic radiation (L)	gaussian	0.0130272	0.0835458	0.0976097	0.0140639	1044	2.57447e-16	TRUE	PGS001656	EFO_0006930|EFO_0004346	brain volume measurement|neuroimaging measurement
Diffusion_brain_MRI	INI25508	WA FA in tract posterior thalamic radiation (R)	gaussian	0.0103671	0.0471395	0.058121	0.0109815	1279	2.81914e-13	TRUE	PGS001657	EFO_0006930|EFO_0004346	brain volume measurement|neuroimaging measurement
Diffusion_brain_MRI	INI25509	WA FA in tract superior longitudinal fasciculus (L)	gaussian	0.0265858	0.0570423	0.0825856	0.0255434	2671	7.68593e-32	TRUE	PGS001658	EFO_0006930|EFO_0004346	brain volume measurement|neuroimaging measurement
Diffusion_brain_MRI	INI25511	WA FA in tract superior thalamic radiation (L)	gaussian	0.0027825	0.0275293	0.0276199	9.06479e-05	1	0.000159271	FALSE
Diffusion_brain_MRI	INI25512	WA FA in tract superior thalamic radiation (R)	gaussian	0.00151977	0.0259167	0.0261788	0.000262133	2	0.00527306	FALSE
Diffusion_brain_MRI	INI25513	WA FA in tract uncinate fasciculus (L)	gaussian	0.00371094	0.0542931	0.0582249	0.00393177	187	1.28946e-05	TRUE	PGS001659	EFO_0006930|EFO_0004346	brain volume measurement|neuroimaging measurement
Diffusion_brain_MRI	INI25514	WA FA in tract uncinate fasciculus (R)	gaussian	0.00747608	0.0512371	0.0581422	0.00690514	205	5.75559e-10	TRUE	PGS001660	EFO_0006930|EFO_0004346	brain volume measurement|neuroimaging measurement
Diffusion_brain_MRI	INI25515	WA MD in tract acoustic radiation (L)	gaussian	0.00339702	0.0102848	0.0137555	0.00347071	63	3.00631e-05	FALSE
Diffusion_brain_MRI	INI25516	WA MD in tract acoustic radiation (R)	gaussian	0.00418086	0.0357485	0.0394554	0.0037069	315	3.65e-06	TRUE	PGS001744	EFO_0006930|EFO_0004346	brain volume measurement|neuroimaging measurement
Diffusion_brain_MRI	INI25517	WA MD in tract anterior thalamic radiation (L)	gaussian	0.0042321	0.201758	0.206369	0.00461101	171	3.18174e-06	TRUE	PGS001745	EFO_0006930|EFO_0004346	brain volume measurement|neuroimaging measurement
Diffusion_brain_MRI	INI25519	WA MD in tract cingulate gyrus part of cingulum (L)	gaussian	0.00963185	0.0373035	0.0481812	0.0108777	296	1.9537e-12	TRUE	PGS001746	EFO_0006930|EFO_0004346	brain volume measurement|neuroimaging measurement
Diffusion_brain_MRI	INI25520	WA MD in tract cingulate gyrus part of cingulum (R)	gaussian	0.0111351	0.0415606	0.0529976	0.011437	767	3.73444e-14	TRUE	PGS001747	EFO_0006930|EFO_0004346	brain volume measurement|neuroimaging measurement
Diffusion_brain_MRI	INI25521	WA MD in tract parahippocampal part of cingulum (L)	gaussian	0.000197515	0.046662	0.0466435	-1.84549e-05	1	0.314692	FALSE
Diffusion_brain_MRI	INI25523	WA MD in tract corticospinal tract (L)	gaussian	0.000629675	0.0305101	0.0309065	0.000396461	66	0.0725937	FALSE
Diffusion_brain_MRI	INI25524	WA MD in tract corticospinal tract (R)	gaussian	4.90545e-05	0.0290388	0.0286034	-0.000435367	87	0.616342	FALSE
Diffusion_brain_MRI	INI25525	WA MD in tract forceps major	gaussian	0.00374036	0.00650725	0.0106055	0.00409827	209	1.19129e-05	TRUE	PGS001748	EFO_0006930|EFO_0004346	brain volume measurement|neuroimaging measurement
Diffusion_brain_MRI	INI25526	WA MD in tract forceps minor	gaussian	0.0303387	0.0874704	0.118862	0.0313911	1164	3.66859e-36	TRUE	PGS001749	EFO_0006930|EFO_0004346	brain volume measurement|neuroimaging measurement
Diffusion_brain_MRI	INI25527	WA MD in tract inferior fronto-occipital fasciculus (L)	gaussian	0.0167325	0.124771	0.14206	0.0172892	813	1.50521e-20	TRUE	PGS001750	EFO_0006930|EFO_0004346	brain volume measurement|neuroimaging measurement
Diffusion_brain_MRI	INI25528	WA MD in tract inferior fronto-occipital fasciculus (R)	gaussian	0.0175417	0.13188	0.15051	0.0186296	702	1.78873e-21	TRUE	PGS001751	EFO_0006930|EFO_0004346	brain volume measurement|neuroimaging measurement
Diffusion_brain_MRI	INI25529	WA MD in tract inferior longitudinal fasciculus (L)	gaussian	0.0158056	0.107362	0.123349	0.0159876	572	1.72522e-19	TRUE	PGS001752	EFO_0006930|EFO_0004346	brain volume measurement|neuroimaging measurement
Diffusion_brain_MRI	INI25530	WA MD in tract inferior longitudinal fasciculus (R)	gaussian	0.015085	0.113065	0.129148	0.0160828	975	1.14839e-18	TRUE	PGS001753	EFO_0006930|EFO_0004346	brain volume measurement|neuroimaging measurement
Diffusion_brain_MRI	INI25531	WA MD in tract middle cerebellar peduncle	gaussian	0.000271128	0.0490943	0.0491207	2.63887e-05	1	0.238796	FALSE
Diffusion_brain_MRI	INI25533	WA MD in tract medial lemniscus (R)	gaussian	0.000425948	0.0315892	0.0317172	0.000128012	4	0.139791	FALSE
Diffusion_brain_MRI	INI25536	WA MD in tract superior longitudinal fasciculus (L)	gaussian	0.0272938	0.119566	0.146436	0.0268695	1809	1.17891e-32	TRUE	PGS001754	EFO_0006930|EFO_0004346	brain volume measurement|neuroimaging measurement
Diffusion_brain_MRI	INI25538	WA MD in tract superior thalamic radiation (L)	gaussian	0.0097985	0.158256	0.168031	0.0097752	610	1.25965e-12	TRUE	PGS001755	EFO_0006930|EFO_0004346	brain volume measurement|neuroimaging measurement
Diffusion_brain_MRI	INI25539	WA MD in tract superior thalamic radiation (R)	gaussian	0.00536747	0.154231	0.158695	0.00446342	96	1.53719e-07	TRUE	PGS001756	EFO_0006930|EFO_0004346	brain volume measurement|neuroimaging measurement
Diffusion_brain_MRI	INI25540	WA MD in tract uncinate fasciculus (L)	gaussian	0.011334	0.100597	0.111068	0.0104718	872	2.21321e-14	TRUE	PGS001757	EFO_0006930|EFO_0004346	brain volume measurement|neuroimaging measurement
Diffusion_brain_MRI	INI25541	WA MD in tract uncinate fasciculus (R)	gaussian	0.0126402	0.114449	0.127489	0.0130399	1033	7.12534e-16	TRUE	PGS001758	EFO_0006930|EFO_0004346	brain volume measurement|neuroimaging measurement
Diffusion_brain_MRI	INI25542	WA MO in tract acoustic radiation (L)	gaussian	0.00129328	0.000484023	0.00179122	0.00130719	561	0.010069	FALSE
Diffusion_brain_MRI	INI25543	WA MO in tract acoustic radiation (R)	gaussian	1.41126e-06	4.03853e-06	1.54335e-06	-2.49518e-06	19	0.932275	FALSE
Diffusion_brain_MRI	INI25544	WA MO in tract anterior thalamic radiation (L)	gaussian	0.000748598	0.00794003	0.0083502	0.00041017	152	0.0502713	FALSE
Diffusion_brain_MRI	INI25545	WA MO in tract anterior thalamic radiation (R)	gaussian	0.00312821	0.0257225	0.0286918	0.0029693	127	6.2224e-05	FALSE
Diffusion_brain_MRI	INI25548	WA MO in tract parahippocampal part of cingulum (L)	gaussian	0.000992652	0.00841311	0.00906034	0.000647229	29	0.0241696	FALSE
Diffusion_brain_MRI	INI25549	WA MO in tract parahippocampal part of cingulum (R)	gaussian	0.000137252	0.0214333	0.0214977	6.43938e-05	9	0.401967	FALSE
Diffusion_brain_MRI	INI25551	WA MO in tract corticospinal tract (R)	gaussian	0.000614652	0.0206085	0.0212601	0.000651556	41	0.0760925	FALSE
Diffusion_brain_MRI	INI25553	WA MO in tract forceps minor	gaussian	0.0136714	0.0285995	0.0417574	0.0131579	1836	4.73053e-17	TRUE	PGS001759	EFO_0006930|EFO_0004346	brain volume measurement|neuroimaging measurement
Diffusion_brain_MRI	INI25555	WA MO in tract inferior fronto-occipital fasciculus (R)	gaussian	0.00116967	0.0235514	0.0235371	-1.42672e-05	2	0.0143932	FALSE
Diffusion_brain_MRI	INI25558	WA MO in tract middle cerebellar peduncle	gaussian	0.0042657	0.0295657	0.032724	0.00315836	47	2.90784e-06	TRUE	PGS001761	EFO_0006930|EFO_0004346	brain volume measurement|neuroimaging measurement
Diffusion_brain_MRI	INI25560	WA MO in tract medial lemniscus (R)	gaussian	0.00455747	0.017835	0.0218692	0.00403425	258	1.33219e-06	TRUE	PGS001760	EFO_0006930|EFO_0004346	brain volume measurement|neuroimaging measurement
Diffusion_brain_MRI	INI25561	WA MO in tract posterior thalamic radiation (L)	gaussian	0.00479992	0.0363588	0.0407885	0.00442965	721	6.97243e-07	TRUE	PGS001762	EFO_0006930|EFO_0004346	brain volume measurement|neuroimaging measurement
Diffusion_brain_MRI	INI25562	WA MO in tract posterior thalamic radiation (R)	gaussian	0.0069912	0.0369611	0.0439683	0.00700725	342	2.07377e-09	TRUE	PGS001763	EFO_0006930|EFO_0004346	brain volume measurement|neuroimaging measurement
Diffusion_brain_MRI	INI25563	WA MO in tract superior longitudinal fasciculus (L)	gaussian	0.0119154	0.0371254	0.0481481	0.0110227	961	4.79456e-15	TRUE	PGS001764	EFO_0006930|EFO_0004346	brain volume measurement|neuroimaging measurement
Diffusion_brain_MRI	INI25564	WA MO in tract superior longitudinal fasciculus (R)	gaussian	0.00106288	0.0684473	0.0696382	0.00119087	197	0.0196563	FALSE
Diffusion_brain_MRI	INI25566	WA MO in tract superior thalamic radiation (R)	gaussian	0.0161738	0.125903	0.141578	0.0156755	1023	6.54792e-20	TRUE	PGS001765	EFO_0006930|EFO_0004346	brain volume measurement|neuroimaging measurement
Diffusion_brain_MRI	INI25570	WA L1 in tract acoustic radiation (R)	gaussian	1.07004e-07	0.0295053	0.0295119	6.58439e-06	2	0.981331	FALSE
Diffusion_brain_MRI	INI25571	WA L1 in tract anterior thalamic radiation (L)	gaussian	4.136e-05	0.194541	0.194561	1.99745e-05	2	0.645466	FALSE
Diffusion_brain_MRI	INI25572	WA L1 in tract anterior thalamic radiation (R)	gaussian	1.4929e-06	0.219633	0.219574	-5.90633e-05	1	0.930348	FALSE
Diffusion_brain_MRI	INI25578	WA L1 in tract corticospinal tract (R)	gaussian	0.000110714	0.0350878	0.0351269	3.90822e-05	21	0.451608	FALSE
Diffusion_brain_MRI	INI25579	WA L1 in tract forceps major	gaussian	0.00133652	0.00822848	0.00946095	0.00123247	72	0.0088929	FALSE
Diffusion_brain_MRI	INI25580	WA L1 in tract forceps minor	gaussian	0.0122553	0.0635986	0.0764686	0.01287	514	1.96055e-15	TRUE	PGS001704	EFO_0006930|EFO_0004346	brain volume measurement|neuroimaging measurement
Diffusion_brain_MRI	INI25581	WA L1 in tract inferior fronto-occipital fasciculus (L)	gaussian	0.00563872	0.0785883	0.0833513	0.00476297	547	7.47395e-08	TRUE	PGS001705	EFO_0006930|EFO_0004346	brain volume measurement|neuroimaging measurement
Diffusion_brain_MRI	INI25582	WA L1 in tract inferior fronto-occipital fasciculus (R)	gaussian	0.00786533	0.103027	0.110287	0.00726092	322	2.05891e-10	TRUE	PGS001706	EFO_0006930|EFO_0004346	brain volume measurement|neuroimaging measurement
Diffusion_brain_MRI	INI25583	WA L1 in tract inferior longitudinal fasciculus (L)	gaussian	0.00432861	0.0676909	0.0717994	0.00410849	499	2.45708e-06	TRUE	PGS001707	EFO_0006930|EFO_0004346	brain volume measurement|neuroimaging measurement
Diffusion_brain_MRI	INI25584	WA L1 in tract inferior longitudinal fasciculus (R)	gaussian	0.0040285	0.0854176	0.0905185	0.00510091	316	5.49224e-06	TRUE	PGS001708	EFO_0006930|EFO_0004346	brain volume measurement|neuroimaging measurement
Diffusion_brain_MRI	INI25585	WA L1 in tract middle cerebellar peduncle	gaussian	3.89939e-05	0.0497215	0.049731	9.55364e-06	2	0.65508	FALSE
Diffusion_brain_MRI	INI25589	WA L1 in tract posterior thalamic radiation (R)	gaussian	0.000231155	0.122522	0.122385	-0.000137043	3	0.276731	FALSE
Diffusion_brain_MRI	INI25590	WA L1 in tract superior longitudinal fasciculus (L)	gaussian	0.0147082	0.112631	0.126335	0.0137039	1382	3.09468e-18	TRUE	PGS001709	EFO_0006930|EFO_0004346	brain volume measurement|neuroimaging measurement
Diffusion_brain_MRI	INI25591	WA L1 in tract superior longitudinal fasciculus (R)	gaussian	0.0100249	0.120018	0.129476	0.00945766	534	6.94038e-13	TRUE	PGS001710	EFO_0006930|EFO_0004346	brain volume measurement|neuroimaging measurement
Diffusion_brain_MRI	INI25592	WA L1 in tract superior thalamic radiation (L)	gaussian	0.00783493	0.195785	0.203905	0.00812013	457	2.23096e-10	TRUE	PGS001711	EFO_0006930|EFO_0004346	brain volume measurement|neuroimaging measurement
Diffusion_brain_MRI	INI25593	WA L1 in tract superior thalamic radiation (R)	gaussian	0.00614079	0.197945	0.202377	0.0044319	358	1.97156e-08	TRUE	PGS001712	EFO_0006930|EFO_0004346	brain volume measurement|neuroimaging measurement
Diffusion_brain_MRI	INI25594	WA L1 in tract uncinate fasciculus (L)	gaussian	0.00681512	0.0815765	0.0877323	0.00615573	173	3.30422e-09	TRUE	PGS001713	EFO_0006930|EFO_0004346	brain volume measurement|neuroimaging measurement
Diffusion_brain_MRI	INI25597	WA L2 in tract acoustic radiation (R)	gaussian	0.0045167	0.0325768	0.0340539	0.00147711	993	1.48557e-06	TRUE	PGS001714	EFO_0006930|EFO_0004346	brain volume measurement|neuroimaging measurement
Diffusion_brain_MRI	INI25598	WA L2 in tract anterior thalamic radiation (L)	gaussian	0.00347112	0.175958	0.17978	0.00382153	170	2.46113e-05	TRUE	PGS001715	EFO_0006930|EFO_0004346	brain volume measurement|neuroimaging measurement
Diffusion_brain_MRI	INI25599	WA L2 in tract anterior thalamic radiation (R)	gaussian	0.00469276	0.182068	0.186992	0.00492445	290	9.28124e-07	TRUE	PGS001716	EFO_0006930|EFO_0004346	brain volume measurement|neuroimaging measurement
Diffusion_brain_MRI	INI25600	WA L2 in tract cingulate gyrus part of cingulum (L)	gaussian	0.00719264	0.0895924	0.0955364	0.00594402	82	1.21736e-09	TRUE	PGS001717	EFO_0006930|EFO_0004346	brain volume measurement|neuroimaging measurement
Diffusion_brain_MRI	INI25601	WA L2 in tract cingulate gyrus part of cingulum (R)	gaussian	0.00881571	0.07488	0.0837253	0.00884528	305	1.67809e-11	TRUE	PGS001718	EFO_0006930|EFO_0004346	brain volume measurement|neuroimaging measurement
Diffusion_brain_MRI	INI25602	WA L2 in tract parahippocampal part of cingulum (L)	gaussian	8.48051e-05	0.0402382	0.0402222	-1.60407e-05	2	0.510029	FALSE
Diffusion_brain_MRI	INI25604	WA L2 in tract corticospinal tract (L)	gaussian	0.00288857	0.0235058	0.0262788	0.00277303	150	0.000119305	FALSE
Diffusion_brain_MRI	INI25605	WA L2 in tract corticospinal tract (R)	gaussian	0.0020809	0.0305849	0.031253	0.000668077	614	0.0010947	FALSE
Diffusion_brain_MRI	INI25606	WA L2 in tract forceps major	gaussian	0.00838892	0.00515518	0.0139681	0.00881288	924	5.17107e-11	TRUE	PGS001719	EFO_0006930|EFO_0004346	brain volume measurement|neuroimaging measurement
Diffusion_brain_MRI	INI25607	WA L2 in tract forceps minor	gaussian	0.0295393	0.0853872	0.115836	0.0304491	1030	3.06185e-35	TRUE	PGS001720	EFO_0006930|EFO_0004346	brain volume measurement|neuroimaging measurement
Diffusion_brain_MRI	INI25608	WA L2 in tract inferior fronto-occipital fasciculus (L)	gaussian	0.0142439	0.128366	0.142616	0.0142506	691	1.04945e-17	TRUE	PGS001721	EFO_0006930|EFO_0004346	brain volume measurement|neuroimaging measurement
Diffusion_brain_MRI	INI25609	WA L2 in tract inferior fronto-occipital fasciculus (R)	gaussian	0.0156083	0.122804	0.139767	0.0169623	814	2.89931e-19	TRUE	PGS001722	EFO_0006930|EFO_0004346	brain volume measurement|neuroimaging measurement
Diffusion_brain_MRI	INI25610	WA L2 in tract inferior longitudinal fasciculus (L)	gaussian	0.0189191	0.112026	0.130674	0.0186486	711	4.75586e-23	TRUE	PGS001723	EFO_0006930|EFO_0004346	brain volume measurement|neuroimaging measurement
Diffusion_brain_MRI	INI25611	WA L2 in tract inferior longitudinal fasciculus (R)	gaussian	0.0147006	0.110093	0.12615	0.0160577	793	3.15698e-18	TRUE	PGS001724	EFO_0006930|EFO_0004346	brain volume measurement|neuroimaging measurement
Diffusion_brain_MRI	INI25614	WA L2 in tract medial lemniscus (R)	gaussian	0.000237653	0.0495113	0.0496214	0.000110124	24	0.270081	FALSE
Diffusion_brain_MRI	INI25615	WA L2 in tract posterior thalamic radiation (L)	gaussian	0.000426874	0.159944	0.160201	0.000257006	1	0.139362	FALSE
Diffusion_brain_MRI	INI25617	WA L2 in tract superior longitudinal fasciculus (L)	gaussian	0.0274735	0.102705	0.123979	0.0212736	1749	1.21463e-21	TRUE	PGS001725	EFO_0006930|EFO_0004346	brain volume measurement|neuroimaging measurement
Diffusion_brain_MRI	INI25618	WA L2 in tract superior longitudinal fasciculus (R)	gaussian	2.19517e-06	0.105205	0.105204	-1.42346e-06	1	0.915591	FALSE
Diffusion_brain_MRI	INI25619	WA L2 in tract superior thalamic radiation (L)	gaussian	0.0148993	0.0917506	0.104958	0.0132074	683	1.87176e-18	TRUE	PGS001726	EFO_0006930|EFO_0004346	brain volume measurement|neuroimaging measurement
Diffusion_brain_MRI	INI25621	WA L2 in tract uncinate fasciculus (L)	gaussian	0.00696736	0.0969604	0.103597	0.00663666	709	2.20876e-09	TRUE	PGS001727	EFO_0006930|EFO_0004346	brain volume measurement|neuroimaging measurement
Diffusion_brain_MRI	INI25622	WA L2 in tract uncinate fasciculus (R)	gaussian	0.0122186	0.107576	0.120365	0.0127891	706	2.1593e-15	TRUE	PGS001728	EFO_0006930|EFO_0004346	brain volume measurement|neuroimaging measurement
Diffusion_brain_MRI	INI25624	WA L3 in tract acoustic radiation (R)	gaussian	0.00482649	0.0406435	0.0435823	0.00293878	794	6.49533e-07	TRUE	PGS001729	EFO_0006930|EFO_0004346	brain volume measurement|neuroimaging measurement
Diffusion_brain_MRI	INI25625	WA L3 in tract anterior thalamic radiation (L)	gaussian	0.00599914	0.195286	0.201703	0.00641738	200	2.87062e-08	TRUE	PGS001730	EFO_0006930|EFO_0004346	brain volume measurement|neuroimaging measurement
Diffusion_brain_MRI	INI25626	WA L3 in tract anterior thalamic radiation (R)	gaussian	0.00890303	0.194076	0.203326	0.00924973	432	1.33304e-11	TRUE	PGS001731	EFO_0006930|EFO_0004346	brain volume measurement|neuroimaging measurement
Diffusion_brain_MRI	INI25627	WA L3 in tract cingulate gyrus part of cingulum (L)	gaussian	0.0111617	0.0512008	0.0609492	0.00974838	1611	3.48226e-14	TRUE	PGS001732	EFO_0006930|EFO_0004346	brain volume measurement|neuroimaging measurement
Diffusion_brain_MRI	INI25628	WA L3 in tract cingulate gyrus part of cingulum (R)	gaussian	0.0109648	0.0508882	0.0617048	0.0108166	1080	5.84722e-14	TRUE	PGS001733	EFO_0006930|EFO_0004346	brain volume measurement|neuroimaging measurement
Diffusion_brain_MRI	INI25633	WA L3 in tract forceps major	gaussian	1.05881e-05	0.00666197	0.00665016	-1.18025e-05	1	0.815935	FALSE
Diffusion_brain_MRI	INI25634	WA L3 in tract forceps minor	gaussian	0.0342612	0.0906362	0.125837	0.0352011	1536	1.08038e-40	TRUE	PGS001734	EFO_0006930|EFO_0004346	brain volume measurement|neuroimaging measurement
Diffusion_brain_MRI	INI25635	WA L3 in tract inferior fronto-occipital fasciculus (L)	gaussian	0.0210456	0.121902	0.143581	0.0216793	945	1.52969e-24	TRUE	PGS001735	EFO_0006930|EFO_0004346	brain volume measurement|neuroimaging measurement
Diffusion_brain_MRI	INI25636	WA L3 in tract inferior fronto-occipital fasciculus (R)	gaussian	0.024902	0.125399	0.151701	0.0263019	864	6.61473e-30	TRUE	PGS001736	EFO_0006930|EFO_0004346	brain volume measurement|neuroimaging measurement
Diffusion_brain_MRI	INI25637	WA L3 in tract inferior longitudinal fasciculus (L)	gaussian	0.0225358	0.114596	0.137593	0.0229971	919	1.34313e-25	TRUE	PGS001737	EFO_0006930|EFO_0004346	brain volume measurement|neuroimaging measurement
Diffusion_brain_MRI	INI25638	WA L3 in tract inferior longitudinal fasciculus (R)	gaussian	0.0190995	0.12009	0.141002	0.0209119	825	2.95685e-23	TRUE	PGS001738	EFO_0006930|EFO_0004346	brain volume measurement|neuroimaging measurement
Diffusion_brain_MRI	INI25639	WA L3 in tract middle cerebellar peduncle	gaussian	0.00140996	0.0431944	0.0442389	0.00104449	185	0.00720724	FALSE
Diffusion_brain_MRI	INI25640	WA L3 in tract medial lemniscus (L)	gaussian	6.26374e-07	0.0377947	0.0378253	3.05616e-05	5	0.95485	FALSE
Diffusion_brain_MRI	INI25641	WA L3 in tract medial lemniscus (R)	gaussian	0.00045607	0.0511565	0.0513836	0.000227181	6	0.126538	FALSE
Diffusion_brain_MRI	INI25642	WA L3 in tract posterior thalamic radiation (L)	gaussian	0.00040798	0.159578	0.159616	3.79151e-05	1	0.148435	FALSE
Diffusion_brain_MRI	INI25644	WA L3 in tract superior longitudinal fasciculus (L)	gaussian	0.0281931	0.105275	0.132421	0.0271457	1884	1.08776e-33	TRUE	PGS001739	EFO_0006930|EFO_0004346	brain volume measurement|neuroimaging measurement
Diffusion_brain_MRI	INI25646	WA L3 in tract superior thalamic radiation (L)	gaussian	0.0153794	0.115329	0.129858	0.0145291	855	5.29444e-19	TRUE	PGS001740	EFO_0006930|EFO_0004346	brain volume measurement|neuroimaging measurement
Diffusion_brain_MRI	INI25647	WA L3 in tract superior thalamic radiation (R)	gaussian	0.00831488	0.10911	0.113634	0.00452384	1510	6.28637e-11	TRUE	PGS001741	EFO_0006930|EFO_0004346	brain volume measurement|neuroimaging measurement
Diffusion_brain_MRI	INI25648	WA L3 in tract uncinate fasciculus (L)	gaussian	0.00936791	0.0936887	0.102732	0.0090436	755	3.91568e-12	TRUE	PGS001742	EFO_0006930|EFO_0004346	brain volume measurement|neuroimaging measurement
Diffusion_brain_MRI	INI25649	WA L3 in tract uncinate fasciculus (R)	gaussian	0.0181243	0.101297	0.120002	0.0187055	1320	3.85812e-22	TRUE	PGS001743	EFO_0006930|EFO_0004346	brain volume measurement|neuroimaging measurement
Diffusion_brain_MRI	INI25650	WA ICVF in tract acoustic radiation (L)	gaussian	0.0241795	0.0234254	0.0481225	0.0246971	1563	4.46636e-29	TRUE	PGS001661	EFO_0006930|EFO_0004346	brain volume measurement|neuroimaging measurement
Diffusion_brain_MRI	INI25651	WA ICVF in tract acoustic radiation (R)	gaussian	0.0280982	0.0295592	0.0575026	0.0279434	979	1.39886e-33	TRUE	PGS001662	EFO_0006930|EFO_0004346	brain volume measurement|neuroimaging measurement
Diffusion_brain_MRI	INI25652	WA ICVF in tract anterior thalamic radiation (L)	gaussian	0.0265417	0.117841	0.142769	0.0249281	817	8.6383e-32	TRUE	PGS001663	EFO_0006930|EFO_0004346	brain volume measurement|neuroimaging measurement
Diffusion_brain_MRI	INI25653	WA ICVF in tract anterior thalamic radiation (R)	gaussian	0.0248073	0.121302	0.144586	0.0232846	791	8.49592e-30	TRUE	PGS001664	EFO_0006930|EFO_0004346	brain volume measurement|neuroimaging measurement
Diffusion_brain_MRI	INI25654	WA ICVF in tract cingulate gyrus part of cingulum (L)	gaussian	0.0294747	0.0700659	0.0994577	0.0293919	1095	3.63457e-35	TRUE	PGS001665	EFO_0006930|EFO_0004346	brain volume measurement|neuroimaging measurement
Diffusion_brain_MRI	INI25655	WA ICVF in tract cingulate gyrus part of cingulum (R)	gaussian	0.0293357	0.0661041	0.0957725	0.0296684	998	5.25609e-35	TRUE	PGS001666	EFO_0006930|EFO_0004346	brain volume measurement|neuroimaging measurement
Diffusion_brain_MRI	INI25656	WA ICVF in tract parahippocampal part of cingulum (L)	gaussian	0.0118798	0.0285139	0.04033	0.0118161	449	5.26503e-15	TRUE	PGS001678	EFO_0006930|EFO_0004346	brain volume measurement|neuroimaging measurement
Diffusion_brain_MRI	INI25657	WA ICVF in tract parahippocampal part of cingulum (R)	gaussian	0.0140123	0.0247382	0.0385921	0.0138539	955	1.92951e-17	TRUE	PGS001679	EFO_0006930|EFO_0004346	brain volume measurement|neuroimaging measurement
Diffusion_brain_MRI	INI25658	WA ICVF in tract corticospinal tract (L)	gaussian	0.0198182	0.0125154	0.0324739	0.0199586	1128	4.45067e-24	TRUE	PGS001667	EFO_0006930|EFO_0004346	brain volume measurement|neuroimaging measurement
Diffusion_brain_MRI	INI25659	WA ICVF in tract corticospinal tract (R)	gaussian	0.0160864	0.0201482	0.0343309	0.0141827	310	8.24119e-20	TRUE	PGS001668	EFO_0006930|EFO_0004346	brain volume measurement|neuroimaging measurement
Diffusion_brain_MRI	INI25660	WA ICVF in tract forceps major	gaussian	0.0316558	0.0246044	0.0560372	0.0314328	1466	1.10859e-37	TRUE	PGS001669	EFO_0006930|EFO_0004346	brain volume measurement|neuroimaging measurement
Diffusion_brain_MRI	INI25661	WA ICVF in tract forceps minor	gaussian	0.0614792	0.0768155	0.138798	0.0619825	2047	1.36681e-72	TRUE	PGS001670	EFO_0006930|EFO_0004346	brain volume measurement|neuroimaging measurement
Diffusion_brain_MRI	INI25662	WA ICVF in tract inferior fronto-occipital fasciculus (L)	gaussian	0.0479036	0.0736663	0.123097	0.049431	2008	1.4125e-56	TRUE	PGS001671	EFO_0006930|EFO_0004346	brain volume measurement|neuroimaging measurement
Diffusion_brain_MRI	INI25663	WA ICVF in tract inferior fronto-occipital fasciculus (R)	gaussian	0.0489793	0.070459	0.119492	0.0490332	1964	7.74285e-58	TRUE	PGS001672	EFO_0006930|EFO_0004346	brain volume measurement|neuroimaging measurement
Diffusion_brain_MRI	INI25664	WA ICVF in tract inferior longitudinal fasciculus (L)	gaussian	0.0495686	0.0566594	0.10649	0.0498307	1804	1.5754e-58	TRUE	PGS001673	EFO_0006930|EFO_0004346	brain volume measurement|neuroimaging measurement
Diffusion_brain_MRI	INI25665	WA ICVF in tract inferior longitudinal fasciculus (R)	gaussian	0.0484641	0.0493696	0.0987862	0.0494165	1872	3.11171e-57	TRUE	PGS001674	EFO_0006930|EFO_0004346	brain volume measurement|neuroimaging measurement
Diffusion_brain_MRI	INI25666	WA ICVF in tract middle cerebellar peduncle	gaussian	0.00375099	0.0161699	0.0198559	0.00368601	512	1.1577e-05	TRUE	PGS001677	EFO_0006930|EFO_0004346	brain volume measurement|neuroimaging measurement
Diffusion_brain_MRI	INI25667	WA ICVF in tract medial lemniscus (L)	gaussian	0.0140224	0.0474915	0.0619209	0.0144295	663	1.87904e-17	TRUE	PGS001675	EFO_0006930|EFO_0004346	brain volume measurement|neuroimaging measurement
Diffusion_brain_MRI	INI25668	WA ICVF in tract medial lemniscus (R)	gaussian	0.00965899	0.0576292	0.0672289	0.0095997	600	1.81893e-12	TRUE	PGS001676	EFO_0006930|EFO_0004346	brain volume measurement|neuroimaging measurement
Diffusion_brain_MRI	INI25669	WA ICVF in tract posterior thalamic radiation (L)	gaussian	0.0340442	0.0760738	0.110632	0.0345586	1264	1.92579e-40	TRUE	PGS001680	EFO_0006930|EFO_0004346	brain volume measurement|neuroimaging measurement
Diffusion_brain_MRI	INI25670	WA ICVF in tract posterior thalamic radiation (R)	gaussian	0.0284486	0.0610308	0.0902722	0.0292414	1618	5.52625e-34	TRUE	PGS001681	EFO_0006930|EFO_0004346	brain volume measurement|neuroimaging measurement
Diffusion_brain_MRI	INI25671	WA ICVF in tract superior longitudinal fasciculus (L)	gaussian	0.0524935	0.072444	0.125801	0.0533571	2131	5.74944e-62	TRUE	PGS001682	EFO_0006930|EFO_0004346	brain volume measurement|neuroimaging measurement
Diffusion_brain_MRI	INI25672	WA ICVF in tract superior longitudinal fasciculus (R)	gaussian	0.0514231	0.0573741	0.10856	0.0511854	1652	1.04447e-60	TRUE	PGS001683	EFO_0006930|EFO_0004346	brain volume measurement|neuroimaging measurement
Diffusion_brain_MRI	INI25673	WA ICVF in tract superior thalamic radiation (L)	gaussian	0.0338632	0.0867015	0.11932	0.0326183	1165	3.11836e-40	TRUE	PGS001684	EFO_0006930|EFO_0004346	brain volume measurement|neuroimaging measurement
Diffusion_brain_MRI	INI25674	WA ICVF in tract superior thalamic radiation (R)	gaussian	0.0379776	0.0801077	0.117825	0.0377176	1474	5.32528e-45	TRUE	PGS001685	EFO_0006930|EFO_0004346	brain volume measurement|neuroimaging measurement
Diffusion_brain_MRI	INI25675	WA ICVF in tract uncinate fasciculus (L)	gaussian	0.011307	0.0698741	0.0805205	0.0106464	136	2.37602e-14	TRUE	PGS001686	EFO_0006930|EFO_0004346	brain volume measurement|neuroimaging measurement
Diffusion_brain_MRI	INI25676	WA ICVF in tract uncinate fasciculus (R)	gaussian	0.0253426	0.0646105	0.0896085	0.024998	837	2.06268e-30	TRUE	PGS001687	EFO_0006930|EFO_0004346	brain volume measurement|neuroimaging measurement
Diffusion_brain_MRI	INI25679	WA OD in tract anterior thalamic radiation (L)	gaussian	0.000720571	0.0415675	0.0413142	-0.000253297	2	0.0547774	FALSE
Diffusion_brain_MRI	INI25680	WA OD in tract anterior thalamic radiation (R)	gaussian	9.35435e-06	0.0973241	0.0973237	-4.05399e-07	1	0.82681	FALSE
Diffusion_brain_MRI	INI25681	WA OD in tract cingulate gyrus part of cingulum (L)	gaussian	3.01096e-07	0.0145507	0.0145539	3.19124e-06	2	0.968688	FALSE
Diffusion_brain_MRI	INI25682	WA OD in tract cingulate gyrus part of cingulum (R)	gaussian	0.00229611	0.00845005	0.0106674	0.00221737	278	0.000603917	FALSE
Diffusion_brain_MRI	INI25684	WA OD in tract parahippocampal part of cingulum (R)	gaussian	7.96022e-05	0.0204505	0.0200942	-0.000356301	133	0.523302	FALSE
Diffusion_brain_MRI	INI25685	WA OD in tract corticospinal tract (L)	gaussian	0.00523104	0.063772	0.0638753	0.000103311	1	2.21e-07	TRUE	PGS001766	EFO_0006930|EFO_0004346	brain volume measurement|neuroimaging measurement
Diffusion_brain_MRI	INI25687	WA OD in tract forceps major	gaussian	0.00285323	0.0358893	0.0388104	0.00292111	308	0.000131353	FALSE
Diffusion_brain_MRI	INI25689	WA OD in tract inferior fronto-occipital fasciculus (L)	gaussian	0.000920093	0.010769	0.010069	-0.000699927	462	0.0299747	FALSE
Diffusion_brain_MRI	INI25690	WA OD in tract inferior fronto-occipital fasciculus (R)	gaussian	0.0020655	0.0186807	0.020852	0.00217136	222	0.00114247	FALSE
Diffusion_brain_MRI	INI25691	WA OD in tract inferior longitudinal fasciculus (L)	gaussian	0.000121077	0.00755529	0.00743258	-0.000122702	5	0.431178	FALSE
Diffusion_brain_MRI	INI25692	WA OD in tract inferior longitudinal fasciculus (R)	gaussian	0.00400904	0.0189929	0.0231426	0.0041497	378	5.7866e-06	TRUE	PGS001767	EFO_0006930|EFO_0004346	brain volume measurement|neuroimaging measurement
Diffusion_brain_MRI	INI25694	WA OD in tract medial lemniscus (L)	gaussian	0.00651243	0.0314321	0.037494	0.0060619	297	7.36339e-09	TRUE	PGS001768	EFO_0006930|EFO_0004346	brain volume measurement|neuroimaging measurement
Diffusion_brain_MRI	INI25695	WA OD in tract medial lemniscus (R)	gaussian	0.00262692	0.0288329	0.0314783	0.00264539	108	0.000243577	FALSE
Diffusion_brain_MRI	INI25696	WA OD in tract posterior thalamic radiation (L)	gaussian	0.00107902	0.0176611	0.0182725	0.000611392	7	0.0187482	FALSE
Diffusion_brain_MRI	INI25697	WA OD in tract posterior thalamic radiation (R)	gaussian	0.0022344	0.0428041	0.0420951	-0.000708937	1079	0.000715959	FALSE
Diffusion_brain_MRI	INI25698	WA OD in tract superior longitudinal fasciculus (L)	gaussian	0.0109836	0.0219908	0.0320805	0.0100896	1298	5.56434e-14	TRUE	PGS001769	EFO_0006930|EFO_0004346	brain volume measurement|neuroimaging measurement
Diffusion_brain_MRI	INI25699	WA OD in tract superior longitudinal fasciculus (R)	gaussian	0.00896577	0.0351354	0.0443137	0.00917831	726	1.12986e-11	TRUE	PGS001770	EFO_0006930|EFO_0004346	brain volume measurement|neuroimaging measurement
Diffusion_brain_MRI	INI25700	WA OD in tract superior thalamic radiation (L)	gaussian	0.00121776	0.152399	0.152727	0.000327879	1	0.0125202	FALSE
Diffusion_brain_MRI	INI25701	WA OD in tract superior thalamic radiation (R)	gaussian	0.0145884	0.157186	0.172979	0.0157928	1352	4.24114e-18	TRUE	PGS001771	EFO_0006930|EFO_0004346	brain volume measurement|neuroimaging measurement
Diffusion_brain_MRI	INI25702	WA OD in tract uncinate fasciculus (L)	gaussian	9.64884e-06	0.0109912	0.0108038	-0.00018746	52	0.824149	FALSE
Diffusion_brain_MRI	INI25703	WA OD in tract uncinate fasciculus (R)	gaussian	0.000336556	0.0176398	0.0172999	-0.000339871	240	0.189357	FALSE
Diffusion_brain_MRI	INI25704	WA ISOVF in tract acoustic radiation (L)	gaussian	0.00444483	0.00463064	0.00903903	0.00440839	231	1.80037e-06	TRUE	PGS001688	EFO_0006930|EFO_0004346	brain volume measurement|neuroimaging measurement
Diffusion_brain_MRI	INI25705	WA ISOVF in tract acoustic radiation (R)	gaussian	0.00632185	0.0249161	0.0303497	0.00543363	725	1.22e-08	TRUE	PGS001689	EFO_0006930|EFO_0004346	brain volume measurement|neuroimaging measurement
Diffusion_brain_MRI	INI25707	WA ISOVF in tract anterior thalamic radiation (R)	gaussian	0.00371225	0.114211	0.118143	0.00393213	130	1.28493e-05	TRUE	PGS001690	EFO_0006930|EFO_0004346	brain volume measurement|neuroimaging measurement
Diffusion_brain_MRI	INI25708	WA ISOVF in tract cingulate gyrus part of cingulum (L)	gaussian	0.00670311	0.00435211	0.0109858	0.00663367	477	4.44446e-09	TRUE	PGS001691	EFO_0006930|EFO_0004346	brain volume measurement|neuroimaging measurement
Diffusion_brain_MRI	INI25709	WA ISOVF in tract cingulate gyrus part of cingulum (R)	gaussian	0.0060775	0.00398801	0.00968847	0.00570046	245	2.33184e-08	TRUE	PGS001692	EFO_0006930|EFO_0004346	brain volume measurement|neuroimaging measurement
Diffusion_brain_MRI	INI25712	WA ISOVF in tract corticospinal tract (L)	gaussian	0.00027264	0.0312425	0.0308637	-0.000378737	1	0.237491	FALSE
Diffusion_brain_MRI	INI25713	WA ISOVF in tract corticospinal tract (R)	gaussian	0.000927093	0.0315303	0.0323853	0.000854961	82	0.0293563	FALSE
Diffusion_brain_MRI	INI25716	WA ISOVF in tract inferior fronto-occipital fasciculus (L)	gaussian	0.0221625	0.0498233	0.0710998	0.0212766	1080	9.19141e-27	TRUE	PGS001693	EFO_0006930|EFO_0004346	brain volume measurement|neuroimaging measurement
Diffusion_brain_MRI	INI25717	WA ISOVF in tract inferior fronto-occipital fasciculus (R)	gaussian	0.0166194	0.0579164	0.0729945	0.0150781	1146	2.0268e-20	TRUE	PGS001694	EFO_0006930|EFO_0004346	brain volume measurement|neuroimaging measurement
Diffusion_brain_MRI	INI25718	WA ISOVF in tract inferior longitudinal fasciculus (L)	gaussian	0.0307021	0.0647162	0.0922926	0.0275764	1123	1.39734e-36	TRUE	PGS001695	EFO_0006930|EFO_0004346	brain volume measurement|neuroimaging measurement
Diffusion_brain_MRI	INI25719	WA ISOVF in tract inferior longitudinal fasciculus (R)	gaussian	0.026387	0.0822581	0.105196	0.0229383	1688	1.30111e-31	TRUE	PGS001696	EFO_0006930|EFO_0004346	brain volume measurement|neuroimaging measurement
Diffusion_brain_MRI	INI25723	WA ISOVF in tract posterior thalamic radiation (L)	gaussian	0.00126908	0.101186	0.102049	0.000863242	27	0.0107956	FALSE
Diffusion_brain_MRI	INI25724	WA ISOVF in tract posterior thalamic radiation (R)	gaussian	0.00349777	0.114435	0.117491	0.0030557	72	2.29032e-05	TRUE	PGS001697	EFO_0006930|EFO_0004346	brain volume measurement|neuroimaging measurement
Diffusion_brain_MRI	INI25725	WA ISOVF in tract superior longitudinal fasciculus (L)	gaussian	0.0315512	0.0684823	0.0975336	0.0290512	695	1.46372e-37	TRUE	PGS001698	EFO_0006930|EFO_0004346	brain volume measurement|neuroimaging measurement
Diffusion_brain_MRI	INI25726	WA ISOVF in tract superior longitudinal fasciculus (R)	gaussian	0.0272877	0.0970976	0.118003	0.0209054	197	1.19813e-32	TRUE	PGS001699	EFO_0006930|EFO_0004346	brain volume measurement|neuroimaging measurement
Diffusion_brain_MRI	INI25727	WA ISOVF in tract superior thalamic radiation (L)	gaussian	0.00476556	0.0895268	0.0935304	0.00400363	538	7.6419e-07	TRUE	PGS001700	EFO_0006930|EFO_0004346	brain volume measurement|neuroimaging measurement
Diffusion_brain_MRI	INI25728	WA ISOVF in tract superior thalamic radiation (R)	gaussian	0.00565989	0.0910637	0.0954108	0.00434707	174	7.0652e-08	TRUE	PGS001701	EFO_0006930|EFO_0004346	brain volume measurement|neuroimaging measurement
Diffusion_brain_MRI	INI25729	WA ISOVF in tract uncinate fasciculus (L)	gaussian	0.0108701	0.0448809	0.0544852	0.00960428	385	7.50169e-14	TRUE	PGS001702	EFO_0006930|EFO_0004346	brain volume measurement|neuroimaging measurement
Diffusion_brain_MRI	INI25730	WA ISOVF in tract uncinate fasciculus (R)	gaussian	0.0122467	0.0484283	0.0573147	0.0088864	83	2.00581e-15	TRUE	PGS001703	EFO_0006930|EFO_0004346	brain volume measurement|neuroimaging measurement
Digestive_health	INI21025	Freq. of discomfort/pain in abdomen in last 3 months	gaussian	0.000952851	0.0304246	0.0313356	0.000910963	256	1.39966e-06	TRUE	PGS001395	EFO_0003766	pain in abdomen
Digestive_health	INI21028	Freq. of discomfort/pain getting better or stopping after a bowel movement	gaussian	2.36013e-05	0.000940615	0.000921399	-1.92164e-05	5	0.576902	FALSE
Digestive_health	INI21029	More frequent bowel movements when abdominal discomfort/pain started	gaussian	5.34389e-05	0.00124175	0.00130121	5.94559e-05	29	0.414206	FALSE
Digestive_health	INI21033	Freq. of hard/lumpy stools in the last 3 months	gaussian	0.000373853	0.0206148	0.0207958	0.000181054	385	0.00256505	FALSE
Digestive_health	INI21034	Freq. of loose/mushy/watery stools in the last 3 months	gaussian	0.000172012	0.010217	0.0103711	0.000154175	33	0.0410247	FALSE
Digestive_health	INI21039	Severity of current abdominal distension/tightness	gaussian	0.000326082	0.0112423	0.0114918	0.000249482	24	0.177508	FALSE
Digestive_health	INI21040	Satisfaction with bowel habits	gaussian	1.48924e-06	0.0169557	0.0169567	1.01591e-06	2	0.849073	FALSE
Digestive_health	INI21042	Greatest # of times bowels opened per day	gaussian	0.00060611	0.00376238	0.0043105	0.00054812	95	0.0001223	FALSE
Digestive_health	INI21043	Least # of times bowels opened per week	gaussian	3.73395e-06	0.0115425	0.0115386	-3.85889e-06	1	0.76381	FALSE
Digestive_health	INI21044	Ave. # of times bowels opened per day	gaussian	0.00204445	0.00152833	0.00353771	0.00200938	845	1.82801e-12	TRUE	PGS001376	EFO_0008460	colorectal health
Digestive_health	INI21045	# of weeks absent from work due to IBS, in the last year	gaussian	0.0020798	0.00609494	0.0031568	-0.00293814	5	0.128721	FALSE
Digestive_health	INI21047	# of weeks (in the last year) at work suffering because of IBS	gaussian	8.38333e-05	0.0153959	0.0148967	-0.00049924	6	0.75902	FALSE
Digestive_health	INI21049	Degree bothered by pain in arms/legs/joints in the past 3 months	gaussian	0.00085812	0.0112073	0.0120602	0.000852898	534	4.62607e-06	TRUE	PGS001386	EFO_0011014	health-related quality of life measurement
Digestive_health	INI21051	Degree bothered by headaches in the last 3 months	gaussian	0.000892215	0.0606972	0.0612239	0.000526684	9	2.98432e-06	TRUE	PGS001385	EFO_0011014	health-related quality of life measurement
Digestive_health	INI21052	Degree bothered by chest pain in the last 3 months	gaussian	8.74883e-05	0.0013089	0.00135095	4.20508e-05	1	0.153015	FALSE
Digestive_health	INI21053	Degree bothered by dizziness in the last 3 months	gaussian	0.000360809	0.0054584	0.00570861	0.000250213	17	0.00297719	FALSE
Digestive_health	INI21058	Degree bothered by urinary frequency/bladder irritability in the last 3 months	gaussian	0.000928136	0.0147909	0.0156628	0.000871954	333	3.4897e-06	TRUE	PGS001387	EFO_0011014	health-related quality of life measurement
Digestive_health	INI21059	Degree bothered by nausea in the last 3 months	gaussian	9.29587e-05	0.0184493	0.0184968	4.75725e-05	5	0.131693	FALSE
Digestive_health	INI21060	Degree bothered by feeling tired all the time in the last 3 months	gaussian	0.00164243	0.0222535	0.0233651	0.00111157	1526	2.31643e-10	TRUE	PGS001384	EFO_0011014	health-related quality of life measurement
Digestive_health	INI21061	Degree bothered by trouble sleeping in the last 3 months	gaussian	9.26254e-06	0.0439854	0.043997	1.15806e-05	3	0.634157	FALSE
DXA_assessment	INI23201	L1-L4 ave. height	gaussian	0.000371516	0.282745	0.272939	-0.0098065	250	0.610684	FALSE
DXA_assessment	INI23209	Femur neck BMD (bone mineral density) T-score (R)	gaussian	0.00218561	0.0682496	0.0699895	0.00173991	15	0.218016	FALSE
DXA_assessment	INI23210	Femur shaft BMD (bone mineral density) (R)	gaussian	0.000422776	0.136676	0.136897	0.000220062	8	0.587603	FALSE
DXA_assessment	INI23212	Femur total BMD (bone mineral density) (R)	gaussian	0.00147416	0.186856	0.18717	0.000314472	2	0.311092	FALSE
DXA_assessment	INI23213	Femur total BMD (bone mineral density) T-score (R)	gaussian	0.00161896	0.0678767	0.0685919	0.000715234	3	0.289828	FALSE
DXA_assessment	INI23220	Arm BMC (bone mineral content) (L)	gaussian	7.88926e-05	0.711715	0.710989	-0.000725852	16	0.828826	FALSE
DXA_assessment	INI23222	Arm BMC (bone mineral content) (R)	gaussian	0.000628715	0.72254	0.720685	-0.00185509	41	0.541574	FALSE
DXA_assessment	INI23223	Arm BMD (bone mineral density) (R)	gaussian	0.00180829	0.481261	0.482605	0.00134398	19	0.300408	FALSE
DXA_assessment	INI23224	Arms BMC (bone mineral content)	gaussian	1.73168e-05	0.723045	0.722925	-0.000119609	15	0.912612	FALSE
DXA_assessment	INI23244	Android bone mass	gaussian	0.000807269	0.331322	0.329688	-0.00163386	38	0.453583	FALSE
DXA_assessment	INI23252	Arm total mass (L)	gaussian	0.00113666	0.368664	0.361199	-0.00746539	113	0.41171	FALSE
DXA_assessment	INI23254	Arm lean mass (R)	gaussian	0.000673051	0.735104	0.729807	-0.00529687	169	0.527649	FALSE
DXA_assessment	INI23255	Arm tissue fat % (R)	gaussian	0.00013439	0.576583	0.576678	9.5588e-05	3	0.777797	FALSE
DXA_assessment	INI23256	Arm total mass (R)	gaussian	0.00220842	0.40333	0.396398	-0.00693268	233	0.252406	FALSE
DXA_assessment	INI23257	Arms fat mass	gaussian	3.62567e-06	0.0715784	0.0713257	-0.000252718	1	0.95995	FALSE
DXA_assessment	INI23260	Arms total mass	gaussian	0.000871613	0.397403	0.389202	-0.00820111	199	0.43612	FALSE
DXA_assessment	INI23262	Gynoid fat mass	gaussian	0.000570408	0.106207	0.107081	0.00087354	19	0.52873	FALSE
DXA_assessment	INI23263	Gynoid lean mass	gaussian	0.000680024	0.676616	0.672638	-0.00397802	34	0.491556	FALSE
DXA_assessment	INI23265	Gynoid total mass	gaussian	0.00369749	0.179405	0.181918	0.00251257	37	0.10847	FALSE
DXA_assessment	INI23267	Leg lean mass (L)	gaussian	0.00863964	0.625876	0.625688	-0.000188303	8	0.0233641	FALSE
DXA_assessment	INI23269	Leg total mass (L)	gaussian	0.000593132	0.167828	0.16108	-0.00674794	77	0.553245	FALSE
DXA_assessment	INI23271	Leg lean mass (R)	gaussian	0.0018494	0.634706	0.631425	-0.00328033	71	0.294973	FALSE
DXA_assessment	INI23272	Leg tissue fat % (R)	gaussian	0.00414309	0.623603	0.624497	0.000893863	9	0.116787	FALSE
DXA_assessment	INI23273	Leg total mass (R)	gaussian	0.00111574	0.173766	0.169653	-0.00411223	77	0.416049	FALSE
DXA_assessment	INI23275	Legs lean mass	gaussian	0.00568732	0.64404	0.644194	0.000154021	9	0.0464053	FALSE
DXA_assessment	INI23277	Legs total mass	gaussian	0.000528179	0.170295	0.163393	-0.00690232	95	0.5444	FALSE
DXA_assessment	INI23279	Total fat-free mass	gaussian	0.000166648	0.705487	0.702566	-0.00292082	39	0.733509	FALSE
DXA_assessment	INI23280	Total lean mass	gaussian	1.15493e-06	0.701639	0.699973	-0.00166602	9	0.97739	FALSE
DXA_assessment	INI23285	Trunk lean mass	gaussian	0.00196087	0.662989	0.658815	-0.00417408	10	0.242652	FALSE
DXA_assessment	INI23290	Femur shaft BMD (bone mineral density) (L)	gaussian	0.00587157	0.12839	0.129086	0.000696488	1	0.0429921	FALSE
DXA_assessment	INI23298	Femur troch BMD (bone mineral density) T-score (L)	gaussian	0.00727918	0.0386683	0.045295	0.0066267	76	0.0243914	FALSE
DXA_assessment	INI23299	Femur neck BMD (bone mineral density) (L)	gaussian	0.00012432	0.123465	0.123469	4.31942e-06	1	0.768391	FALSE
DXA_assessment	INI23305	Head bone area	gaussian	0.000268443	0.27456	0.269557	-0.00500305	25	0.665655	FALSE
DXA_assessment	INI23307	Pelvis bone area	gaussian	0.00335416	0.538046	0.533643	-0.00440255	42	0.126354	FALSE
DXA_assessment	INI23311	Spine bone area	gaussian	6.94492e-05	0.336447	0.335673	-0.000774478	6	0.826042	FALSE
DXA_assessment	INI23313	Arm bone area (L)	gaussian	0.000220632	0.632507	0.632066	-0.000440354	21	0.717667	FALSE
DXA_assessment	INI23314	Arm bone area (R)	gaussian	2.6149e-05	0.646661	0.645812	-0.000848567	14	0.900941	FALSE
DXA_assessment	INI23315	Leg bone area (L)	gaussian	0.00458055	0.564596	0.563298	-0.00129875	30	0.0990849	FALSE
DXA_assessment	INI23316	Leg bone area (R)	gaussian	7.50792e-05	0.566101	0.559736	-0.00636519	50	0.832952	FALSE
DXA_assessment	INI23317	Arms combined bone area	gaussian	0.000493465	0.652158	0.652144	-1.3407e-05	1	0.557937	FALSE
DXA_assessment	INI23318	Legs combined bone area	gaussian	0.00261016	0.570768	0.570475	-0.000292718	10	0.177582	FALSE
Early_life_factors	INI20022	Birth weight	gaussian	0.0274075	0.0247476	0.0516243	0.0268767	6278	2.54468e-238	TRUE	PGS001226	EFO_0004344	birth weight
Early_life_factors	QT_FC1001687	Comparative body size at age 10	gaussian	0.0552676	0.00461274	0.0603918	0.0557791	13034	0	TRUE	PGS000999	EFO_0009819	comparative body size at age 10, self-reported
Early_life_factors	QT_FC1001697	Comparative height size at age 10	gaussian	0.146124	0.00234466	0.1468	0.144455	24144	0	TRUE	PGS000998	EFO_0009819	comparative body size at age 10, self-reported
ECG_at_rest,_12-lead	INI12336	Ventricular rate	gaussian	0.00222705	0.0160088	0.0182489	0.00224013	80	0.000645732	FALSE
ECG_at_rest,_12-lead	INI12338	P duration	gaussian	0.003051	0.0115859	0.0145216	0.00293569	107	0.000101329	FALSE
ECG_at_rest,_12-lead	INI12340	QRS duration	gaussian	0.0216433	0.0982558	0.116971	0.0187151	401	1.1606e-26	TRUE	PGS001525	EFO_0005055	QRS duration
ECG_at_rest,_12-lead	INI22330	PQ interval	gaussian	0.0248785	0.0561907	0.0798219	0.0236311	391	4.02172e-20	TRUE	PGS001521	EFO_0004462	PR interval
ECG_at_rest,_12-lead	INI22331	QT interval	gaussian	0.015028	0.00284061	0.0177682	0.0149276	609	2.85211e-13	TRUE	PGS001526	EFO_0004682	QT interval
ECG_at_rest,_12-lead	INI22332	QTC interval	gaussian	0.0242254	0.056516	0.0762766	0.0197607	115	1.51859e-20	TRUE	PGS001527	EFO_0004682	QT interval
ECG_at_rest,_12-lead	INI22333	RR interval	gaussian	0.00331159	0.0151281	0.0178511	0.00272304	101	0.000632508	FALSE
ECG_at_rest,_12-lead	INI22334	PP interval	gaussian	0.000922566	0.0127221	0.0134462	0.000724123	33	0.0714499	FALSE
ECG_at_rest,_12-lead	INI22335	P axis	gaussian	0.00010316	0.00756605	0.00747905	-8.6999e-05	1	0.556407	FALSE
ECG_at_rest,_12-lead	INI22337	T axis	gaussian	0.000110137	0.00961564	0.00970963	9.39868e-05	2	0.534061	FALSE
ECG_at_rest,_12-lead	INI22338	QRS num	gaussian	0.0042185	0.00944142	0.0121057	0.0026643	55	0.000114411	FALSE
Employment	INI20121	Cascot confidence score	gaussian	8.69597e-06	0.00742067	0.00739882	-2.18531e-05	5	0.897068	FALSE
Eye_measures	INI5078	LogMAR in round (L)	gaussian	0.000576548	0.0288618	0.0293282	0.000466394	5	0.00178796	FALSE
Eye_measures	INI5079	LogMAR in round (R)	gaussian	0.000463776	0.0330948	0.0333177	0.000222907	1	0.00507277	FALSE
Eye_measures	INI5084	Spherical power (R)	gaussian	0.0951829	0.0224131	0.116913	0.0945003	7350	0	TRUE	PGS001100	EFO_0007814	refractive error measurement
Eye_measures	INI5085	Spherical power (L)	gaussian	0.0919436	0.0198653	0.111493	0.0916274	6639	0	TRUE	PGS001099	EFO_0007814	refractive error measurement
Eye_measures	INI5089	Astigmatism angle (L)	gaussian	0.000437925	0.00373218	0.00412299	0.000390807	44	0.00722673	FALSE
Eye_measures	INI5096	3mm weak meridian (L)	gaussian	0.160034	0.0460096	0.208426	0.162416	8600	0	TRUE	PGS001362	EFO_0004731	eye measurement
Eye_measures	INI5097	6mm weak meridian (L)	gaussian	0.164514	0.0515699	0.216933	0.165363	8580	0	TRUE	PGS001367	EFO_0004731	eye measurement
Eye_measures	INI5098	6mm weak meridian (R)	gaussian	0.167786	0.0521173	0.222461	0.170343	8730	0	TRUE	PGS001368	EFO_0004731	eye measurement
Eye_measures	INI5099	3mm weak meridian (R)	gaussian	0.167524	0.0440544	0.214266	0.170211	8983	0	TRUE	PGS001363	EFO_0004731	eye measurement
Eye_measures	INI5101	6mm weak meridian angle (R)	gaussian	2.61751e-05	0.000530393	0.000558873	2.84802e-05	3	0.544448	FALSE
Eye_measures	INI5103	3mm weak meridian angle (L)	gaussian	0.000534182	0.000668394	0.0010494	0.000381008	33	0.00353527	FALSE
Eye_measures	INI5104	3mm strong meridian angle (L)	gaussian	0.00162827	0.00207842	0.00337186	0.00129343	976	3.50563e-07	TRUE	PGS001361	EFO_0004731	eye measurement
Eye_measures	INI5105	6mm strong meridian angle (L)	gaussian	0.000181625	0.000917872	0.0011005	0.000182625	59	0.113047	FALSE
Eye_measures	INI5107	3mm strong meridian angle (R)	gaussian	3.7858e-05	0.00341877	0.0034285	9.72433e-06	1	0.436963	FALSE
Eye_measures	INI5109	6mm asymmetry angle (R)	gaussian	7.18341e-05	0.00207713	0.00202192	-5.52023e-05	89	0.427867	FALSE
Eye_measures	INI5111	3mm asymmetry angle (L)	gaussian	0.000496548	0.000892802	0.00134554	0.000452736	89	0.00541631	FALSE
Eye_measures	INI5112	3mm cylindrical power angle (L)	gaussian	0.00041551	0.000661896	0.000878228	0.000216333	6	0.0101014	FALSE
Eye_measures	INI5113	6mm cylindrical power angle (L)	gaussian	0.00179329	0.0011504	0.00293265	0.00178225	319	6.36225e-07	TRUE	PGS001364	EFO_0004731	eye measurement
Eye_measures	INI5114	6mm cylindrical power angle (R)	gaussian	3.20225e-05	0.000516457	0.00054953	3.30724e-05	3	0.502653	FALSE
Eye_measures	INI5116	3mm cylindrical power (R)	gaussian	0.0026235	0.00492858	0.00746243	0.00253385	148	9.47296e-11	TRUE	PGS001358	EFO_0004731	eye measurement
Eye_measures	INI5117	6mm cylindrical power (R)	gaussian	0.000410988	0.000511788	0.000916817	0.000405029	26	0.0163095	FALSE
Eye_measures	INI5118	6mm cylindrical power (L)	gaussian	0.00046191	0.00200098	0.0022041	0.000203117	1	0.0114949	FALSE
Eye_measures	INI5119	3mm cylindrical power (L)	gaussian	0.000954805	0.00605677	0.006377	0.000320226	1	9.61366e-05	FALSE
Eye_measures	INI5132	3mm strong meridian (R)	gaussian	0.157607	0.0485002	0.207753	0.159253	10082	0	TRUE	PGS001360	EFO_0004731	eye measurement
Eye_measures	INI5133	6mm strong meridian (R)	gaussian	0.165374	0.053799	0.220832	0.167033	9219	0	TRUE	PGS001366	EFO_0004731	eye measurement
Eye_measures	INI5134	6mm strong meridian (L)	gaussian	0.164971	0.0581549	0.222923	0.164768	8504	0	TRUE	PGS001365	EFO_0004731	eye measurement
Eye_measures	INI5135	3mm strong meridian (L)	gaussian	0.150928	0.0509187	0.203351	0.152432	9497	0	TRUE	PGS001359	EFO_0004731	eye measurement
Eye_measures	INI5157	6mm asymmetry index (L)	gaussian	0.000211034	0.0023351	0.00250367	0.00016857	27	0.180352	FALSE
Eye_measures	INI5158	6mm asymmetry index (R)	gaussian	0.00243315	0.00343435	0.00465092	0.00121657	328	0.000128464	FALSE
Eye_measures	INI5160	3mm regularity index (R)	gaussian	2.22096e-05	0.0329511	0.0327958	-0.000155347	14	0.555364	FALSE
Eye_measures	INI5199	LogMAR, initial (R)	gaussian	0.000342361	0.0288145	0.0289824	0.000167876	1	0.0160537	FALSE
Eye_measures	INI5201	LogMAR, final (R)	gaussian	0.000822844	0.034626	0.0350648	0.000438772	1	0.000198122	FALSE
Eye_measures	INI5206	LogMAR, initial (L)	gaussian	0.000456915	0.0240954	0.0244459	0.000350489	3	0.00542893	FALSE
Eye_measures	INI5208	LogMAR, final (L)	gaussian	0.000618801	0.0314991	0.0320205	0.000521333	8	0.00125341	FALSE
Eye_measures	INI5237	3mm index of best keratometry results (R)	gaussian	4.28102e-05	0.00236496	0.00238828	2.33196e-05	2	0.408457	FALSE
Eye_measures	INI5254	Intra-ocular pressure, corneal-compensated (R)	gaussian	0.0166266	0.0204258	0.0369971	0.0165713	1563	2.41614e-61	TRUE	PGS001410	EFO_0004695	intraocular pressure measurement
Eye_measures	INI5255	Intra-ocular pressure, Goldmann-correlated (R)	gaussian	0.0448315	0.00694258	0.0517313	0.0447888	3584	1.74182e-164	TRUE	PGS001185	EFO_0004695	intraocular pressure measurement
Eye_measures	INI5256	Corneal hysteresis (R)	gaussian	0.0377424	0.0198377	0.0572662	0.0374285	2500	2.70199e-138	TRUE	PGS001381	EFO_0010066	corneal hysteresis
Eye_measures	INI5257	Corneal resistance factor (R)	gaussian	0.0664691	0.00697167	0.0728617	0.06589	3941	6.4843e-77	TRUE	PGS001383	EFO_0010067	corneal resistance factor
Eye_measures	INI5262	Intra-ocular pressure, corneal-compensated (L)	gaussian	0.0156762	0.021715	0.0366751	0.01496	1166	7.37234e-58	TRUE	PGS001409	EFO_0004695	intraocular pressure measurement
Eye_measures	INI5263	Intra-ocular pressure, Goldmann-correlated (L)	gaussian	0.0440268	0.00884043	0.052188	0.0433476	3513	2.39938e-161	TRUE	PGS001411	EFO_0004695	intraocular pressure measurement
Eye_measures	INI5264	Corneal hysteresis (L)	gaussian	0.0350352	0.0152707	0.0491748	0.0339041	2240	3.22513e-128	TRUE	PGS001380	EFO_0010066	corneal hysteresis
Eye_measures	INI5265	Corneal resistance factor (L)	gaussian	0.0548759	0.00414936	0.0581699	0.0540206	2390	1.00756e-201	TRUE	PGS001382	EFO_0010067	corneal resistance factor
Eye_measures	INI5292	3mm index of best keratometry results (L)	gaussian	1.43513e-05	0.0012422	0.00124347	1.2668e-06	1	0.63262	FALSE
Family_history	INI1807	Father's age at death	gaussian	0.000688083	0.0180318	0.018635	0.000603184	398	3.18024e-09	TRUE	PGS001393	EFO_0009712	father's age at death
Family_history	INI1845	Mother's age	gaussian	0.000185489	0.639532	0.639545	1.2087e-05	1	0.0279067	FALSE
Family_history	INI3982	# of adopted sisters	gaussian	0.00341323	0.0134182	0.00443316	-0.00898507	68	0.0984715	FALSE
Family_history	INI5057	# of older siblings	gaussian	8.95696e-06	0.00639834	0.00629829	-0.00010005	27	0.643119	FALSE
Hand_grip_strength	INI46	Hand grip strength (L)	gaussian	0.0144099	0.562599	0.577657	0.0150573	13767	5.71445e-214	TRUE	PGS001119	EFO_0006941	grip strength measurement
Hand_grip_strength	INI47	Hand grip strength (R)	gaussian	0.0153081	0.559862	0.576373	0.0165108	12644	2.20826e-227	TRUE	PGS001120	EFO_0006941	grip strength measurement
Health_and_medical_history	INI2217	Age started wearing glasses or contact lenses	gaussian	0.0242538	0.0329898	0.0566178	0.023628	8870	0	TRUE	PGS001373	EFO_0004731	eye measurement
Health_and_medical_history	INI2966	Age high BP diagnosed	gaussian	0.00246927	0.300862	0.302315	0.0014532	370	7.05728e-11	TRUE	PGS000935	HP_0032263|EFO_0004918	Increased blood pressure|age at diagnosis
Health_and_medical_history	INI2976	Age diabetes diagnosed	gaussian	0.03923	0.257366	0.280306	0.0229393	26	1.26377e-29	TRUE	PGS001371	EFO_0004918|EFO_0000400	age at diagnosis|diabetes mellitus
Health_and_medical_history	INI3627	Age angina diagnosed	gaussian	5.76926e-05	0.177626	0.177796	0.000169232	5	0.731641	FALSE
Health_and_medical_history	INI3761	Age hay fever, rhinitis or eczema diagnosed	gaussian	0.0125023	0.102652	0.115121	0.0124689	993	3.45846e-40	TRUE	PGS001283	EFO_0003785	allergy
Health_and_medical_history	INI3786	Age asthma diagnosed	gaussian	0.0271393	0.130894	0.155876	0.024982	922	4.33883e-44	TRUE	PGS001370	EFO_0000270	asthma
Health_and_medical_history	INI4700	Age cataract diagnosed	gaussian	0.000707644	0.231189	0.231401	0.000212011	33	0.262514	FALSE
Health_and_medical_history	INI4814	Tinnitus severity/nuisance	gaussian	0.000573364	0.00767426	0.00810219	0.000427926	25	0.0262668	FALSE
Health_and_medical_history	QT_FC1002178	Overall health rating	gaussian	0.0206191	0.00907482	0.0285219	0.0194471	10464	2.1767e-306	TRUE	PGS001008	EFO_0009724	health satisfaction measurement
Health_and_medical_history	QT_FC1002296	Falls in the last year	gaussian	0.00126289	0.010167	0.0112222	0.00105525	2103	2.90814e-20	TRUE	PGS001012	EFO_0009631	fall
Health_and_medical_history	QT_FC1004803	Tinnitus severity	gaussian	0.000731838	0.0149447	0.0157481	0.000803343	343	7.27566e-06	TRUE	PGS001533	HP_0000360	Tinnitus
Hearing_test	INI20021	Speech-reception-threshold (SRT) estimate (R)	gaussian	2.23294e-05	0.0393892	0.0393925	3.32499e-06	3	0.448165	FALSE
Hearing_test	INI4233	Mean signal-to-noise ratio (SNR), (L)	gaussian	7.6328e-05	0.00271091	0.0026729	-3.80163e-05	2	0.163786	FALSE
Hearing_test	INI4244	Mean signal-to-noise ratio (SNR), (R)	gaussian	2.61188e-07	0.00300567	0.00293291	-7.27535e-05	28	0.935025	FALSE
Hearing_test	INI4277	Volume level set by participant (R)	gaussian	4.46523e-08	0.0055249	0.00551939	-5.50946e-06	1	0.975126	FALSE
Heart_MRI	INI22420	LV ejection fraction	gaussian	0.00375478	0.0447755	0.0486185	0.00384299	266	5.13542e-06	TRUE	PGS001412	EFO_0008373	left ventricular ejection fraction measurement
Heart_MRI	INI22422	LV end systolic volume	gaussian	0.000110168	0.046577	0.0465401	-3.68545e-05	1	0.435253	FALSE
Heart_MRI	INI22423	LV stroke volume	gaussian	0.00431437	0.205303	0.207766	0.00246267	26	1.01966e-06	TRUE	PGS001413	EFO_0010555	left ventricular stroke volume measurement
Heart_MRI	INI22425	Cardiac index	gaussian	0.000531906	0.0159685	0.0161838	0.000215298	7	0.086477	FALSE
Heart_MRI	INI22426	Ave. heart rate	gaussian	0.00373949	0.0157103	0.0198763	0.00416606	243	5.36805e-06	TRUE	PGS001375	EFO_0004326	heart rate
Heart_MRI	INI22427	Body surface area	gaussian	0.0200712	0.440888	0.454822	0.0139343	850	3.58955e-26	TRUE	PGS001379	EFO_0004302	anthropometric measurement
Medical_conditions	INI134	# of self-reported cancers	gaussian	0.000786956	0.0159265	0.0167584	0.000831854	526	3.211e-13	TRUE	PGS001005	EFO_0009800	number of cancers, self-reported
Medical_conditions	INI135	# of self-reported non-cancer illnesses	gaussian	0.0106288	0.0522444	0.0628846	0.0106402	5212	1.10114e-158	TRUE	PGS001004	EFO_0009801	number of non-cancer illnesses, self-reported
Medical_conditions	INI87	Non-cancer illness year/age first occurred	gaussian	0.000854074	0.00569328	0.00653796	0.000844679	273	3.26985e-11	TRUE	PGS001514	EFO_0000408	disease
Medications	INI137	# of medications taken	gaussian	0.0155776	0.0700548	0.0855325	0.0154778	8085	3.53455e-232	TRUE	PGS001003	EFO_0009803	number of treatments or medications taken, self-reported
Mental_health	INI20405	Ever had known person concerned about, or recommend reduction of, alcohol consumption	gaussian	0.000153849	0.0236354	0.0236903	5.48834e-05	4	0.065749	FALSE
Mental_health	INI20413	Freq. of inability to cease drinking in last year	gaussian	0.000172777	0.00485562	0.00484827	-7.35085e-06	1	0.148433	FALSE
Mental_health	INI20414	Freq. of drinking alcohol	gaussian	0.00341969	0.0317285	0.0353053	0.00357686	860	3.84784e-18	TRUE	PGS001394	EFO_0007878	alcohol consumption measurement
Mental_health	INI20416	Freq. of consuming six or more units of alcohol	gaussian	0.000863716	0.113058	0.113592	0.000533882	85	2.86401e-05	FALSE
Mental_health	INI20434	Age at last episode of depression	gaussian	0.000300224	0.0936395	0.0937286	8.90827e-05	6	0.0685825	FALSE
Mental_health	INI20440	Impact on normal roles during worst period of depression	gaussian	1.90706e-06	0.0112244	0.0112246	1.40307e-07	1	0.877797	FALSE
Mental_health	INI20442	Lifetime # of depressed periods	gaussian	6.23907e-07	4.69961e-05	3.08854e-05	-1.61107e-05	21	0.937009	FALSE
Mental_health	INI20453	Ever taken cannabis	gaussian	0.00117015	0.0675447	0.0687784	0.00123368	819	3.84018e-07	TRUE	PGS001391	EFO_0007585	Cannabis use
Mental_health	INI20454	Maximum frequency of taking cannabis	gaussian	1.82823e-09	0.0152006	0.0151353	-6.52561e-05	1	0.997729	FALSE
Mental_health	INI20460	Belief that own life is meaningful	gaussian	0.000263195	0.00252278	0.00270162	0.000178841	388	0.0172799	FALSE
Mental_health	INI20479	Ever thought that life not worth living	gaussian	0.000337056	0.0247611	0.0249801	0.000219017	226	0.00660801	FALSE
Mental_health	INI20495	Avoided activities or situations because of previous stressful experience in past month	gaussian	0.000136362	0.0133355	0.0133724	3.68468e-05	179	0.0832449	FALSE
Mental_health	INI20496	Felt distant from other people in past month	gaussian	7.99347e-07	0.0223512	0.0222064	-0.00014484	34	0.929242	FALSE
Mental_health	INI20498	Felt very upset when reminded of stressful experience in past month	gaussian	2.27076e-06	0.0243234	0.0243265	3.12468e-06	2	0.823101	FALSE
Mental_health	INI20506	Recent feelings or nervousness or anxiety	gaussian	8.28707e-05	0.0221318	0.0222183	8.64462e-05	10	0.177496	FALSE
Mental_health	INI20509	Recent inability to stop or control worrying	gaussian	1.51101e-06	0.0185679	0.0185414	-2.65542e-05	17	0.855466	FALSE
Mental_health	INI20510	Recent feelings of depression	gaussian	0.00014996	0.0152896	0.0153732	8.35453e-05	4	0.0695123	FALSE
Mental_health	INI20514	Recent lack of interest or pleasure in doing things	gaussian	0.00031816	0.011681	0.0119709	0.000289854	62	0.00818653	FALSE
Mental_health	INI20515	Recent trouble relaxing	gaussian	6.40454e-05	0.0221223	0.0221546	3.23218e-05	93	0.235529	FALSE
Mental_health	INI20517	Trouble falling or staying asleep, or sleeping too much	gaussian	0.000310928	0.0200307	0.0203614	0.000330702	185	0.00892123	FALSE
Mental_health	INI20519	Recent feelings of tiredness or low energy	gaussian	0.000546966	0.0158527	0.0162014	0.000348614	564	0.000522977	FALSE
Mental_health	INI20520	Recent worrying too much about different things	gaussian	1.24949e-06	0.0244324	0.0243354	-9.70226e-05	47	0.868472	FALSE
Mental_health	QT_FC10020458	General happiness	gaussian	0.000241589	0.0128599	0.0129908	0.000130894	5	0.0213579	FALSE
Mental_health	QT_FC10020536	Weight gain during worst episode of depression	gaussian	0.00101988	0.0073035	0.00828178	0.000978284	290	0.00147583	FALSE
Others	INI1003063	FEV FVC ratio	gaussian	0.0603351	0.0569654	0.114655	0.0576892	15141	0	TRUE	PGS001180	EFO_0004713	FEV/FEC ratio
Others	INI1003064	PEF pred. ratio	gaussian	0.060337	0.0569654	0.114656	0.0576905	15135	0	TRUE	PGS001010	EFO_0009718	peak expiratory flow
Population_characteristics	INI26421	Education score (Wales)	gaussian	8.83535e-05	0.0152887	0.0154049	0.000116283	8	0.605789	FALSE
Population_characteristics	INI26424	Physical environment score (Wales)	gaussian	0.000186427	0.000314511	0.000246167	-6.83438e-05	3	0.45344	FALSE
Population_characteristics	INI26426	Index of Multiple Deprivation (Wales)	gaussian	1.88034e-05	0.013031	0.0129349	-9.6117e-05	8	0.811817	FALSE
Population_characteristics	INI26428	Income score (Scotland)	gaussian	1.31341e-06	0.0730968	0.0729828	-0.000113989	40	0.934832	FALSE
Psychosocial_factors	INI5386	# of unenthusiastic/disinterested episodes	gaussian	6.79262e-05	5.44884e-06	7.38324e-07	-4.71052e-06	36	0.490886	FALSE
Psychosocial_factors	QT_FC1002060	Freq. of unenthusiasm / disinterest in last 2 weeks	gaussian	0.00205936	0.0117374	0.0136689	0.00193157	2431	3.57437e-31	TRUE	PGS001396	EFO_0007803	emotional symptom measurement
Psychosocial_factors	QT_FC1002080	Freq. of tiredness / lethargy in last 2 weeks	gaussian	0.00699836	0.0252878	0.0317344	0.00644665	5594	3.78326e-102	TRUE	PGS001080	EFO_0007946	tiredness measurement
Psychosocial_factors	QT_FC1004548	Health satisfaction	gaussian	0.0020383	0.00365862	0.00500677	0.00134815	1814	2.06655e-13	TRUE	PGS001401	EFO_0009724	health satisfaction measurement
Psychosocial_factors	QT_FC1004570	Friendships satisfaction	gaussian	0.00142667	0.0174662	0.0188562	0.00138998	659	9.2205e-10	TRUE	PGS001398	EFO_0009725	friendship satisfaction measurement
Psychosocial_factors	QT_FC1004581	Financial situation satisfaction	gaussian	9.23938e-05	0.0297841	0.0298951	0.000110941	42	0.118158	FALSE
Resting_functional_brain_MRI	INI25741	Mean rfMRI head motion, ave.d across space and time points	gaussian	0.000217971	0.0463554	0.0465234	0.000168036	41	0.287595	FALSE
Resting_functional_brain_MRI	INI25744	Inverted temporal signal-to-noise ratio in artefact-cleaned pre-processed rfMRI	gaussian	0.00136678	0.139405	0.139815	0.000410669	4	0.00772987	FALSE
Spirometry	INI3062	FVC	gaussian	0.0493576	0.469825	0.516442	0.0466172	20921	0	TRUE	PGS001237	EFO_0004312	vital capacity
Spirometry	INI3063	FEV1	gaussian	0.0441303	0.471277	0.514836	0.043559	17732	0	TRUE	PGS001236	EFO_0004314	forced expiratory volume
Spirometry	INI3064	PEF	gaussian	0.0184225	0.359305	0.377632	0.0183273	9523	4.7874e-253	TRUE	PGS001009	EFO_0009718	peak expiratory flow
Susceptibility_weighted_brain_MRI	INI25026	Median T2star in thalamus (L)	gaussian	0.00339664	0.0151822	0.0185265	0.00334431	140	4.13964e-05	FALSE
Susceptibility_weighted_brain_MRI	INI25027	Median T2star in thalamus (R)	gaussian	0.00414996	0.0210244	0.0250688	0.00404439	114	5.83562e-06	TRUE	PGS001513	EFO_0004346	neuroimaging measurement
Susceptibility_weighted_brain_MRI	INI25028	Median T2star in caudate (L)	gaussian	0.0642307	0.0329191	0.0950464	0.0621273	1009	2.73385e-73	TRUE	PGS001507	EFO_0004346	neuroimaging measurement
Susceptibility_weighted_brain_MRI	INI25029	Median T2star in caudate (R)	gaussian	0.0822725	0.0268111	0.104387	0.0775759	930	3.1578e-94	TRUE	PGS001508	EFO_0004346	neuroimaging measurement
Susceptibility_weighted_brain_MRI	INI25030	Median T2star in putamen (L)	gaussian	0.0900493	0.0415619	0.129863	0.0883015	1922	2.24437e-103	TRUE	PGS001511	EFO_0004346	neuroimaging measurement
Susceptibility_weighted_brain_MRI	INI25031	Median T2star in putamen (R)	gaussian	0.0997185	0.0342771	0.13319	0.0989133	2474	7.40151e-115	TRUE	PGS001512	EFO_0004346	neuroimaging measurement
Susceptibility_weighted_brain_MRI	INI25032	Median T2star in pallidum (L)	gaussian	0.0907771	0.00521501	0.0947046	0.0894895	942	3.09698e-104	TRUE	PGS001509	EFO_0004346	neuroimaging measurement
Susceptibility_weighted_brain_MRI	INI25033	Median T2star in pallidum (R)	gaussian	0.0935166	0.00549874	0.0985519	0.0930531	2164	1.76851e-107	TRUE	PGS001510	EFO_0004346	neuroimaging measurement
Susceptibility_weighted_brain_MRI	INI25034	Median T2star in hippocampus (L)	gaussian	0.000336149	0.0258491	0.0260042	0.000155071	11	0.197511	FALSE
Susceptibility_weighted_brain_MRI	INI25036	Median T2star in amygdala (L)	gaussian	0.000328294	0.0193107	0.019228	-8.2763e-05	106	0.202831	FALSE
Susceptibility_weighted_brain_MRI	INI25037	Median T2star in amygdala (R)	gaussian	0.000780117	0.0218637	0.0219332	6.94777e-05	1	0.0496012	FALSE
Susceptibility_weighted_brain_MRI	INI25039	Median T2star in accumbens (R)	gaussian	0.00154987	0.00126574	0.00275798	0.00149224	325	0.00564115	FALSE
T1_structural_brain_MRI	INI25000	Volumetric scaling from T1 head image to standard space	gaussian	0.0286566	0.388578	0.416692	0.0281138	1304	2.74017e-36	TRUE	PGS001642	EFO_0006930|EFO_0004346	brain volume measurement|neuroimaging measurement
T1_structural_brain_MRI	INI25001	Vol. of peripheral cortical grey matter (normalised for head size)	gaussian	0.00844033	0.402593	0.410548	0.00795446	1112	1.10578e-11	TRUE	PGS001634	EFO_0005420|EFO_0004346	grey matter volume measurement|neuroimaging measurement
T1_structural_brain_MRI	INI25002	Vol. of peripheral cortical grey matter	gaussian	0.0276662	0.323656	0.350098	0.0264416	1920	4.46466e-35	TRUE	PGS001633	EFO_0005420|EFO_0004346	grey matter volume measurement|neuroimaging measurement
T1_structural_brain_MRI	INI25003	Vol. of ventricular cerebrospinal fluid (normalised for head size)	gaussian	0.016376	0.238961	0.25764	0.0186795	880	2.55048e-21	TRUE	PGS001070	EFO_0008080	cerebrospinal fluid volume measurement
T1_structural_brain_MRI	INI25004	Vol. of ventricular cerebrospinal fluid	gaussian	0.0148179	0.269965	0.28661	0.0166453	772	1.98918e-19	TRUE	PGS001639	EFO_0008080|EFO_0004346	cerebrospinal fluid volume measurement|neuroimaging measurement
T1_structural_brain_MRI	INI25005	Vol. of grey matter (normalised for head size)	gaussian	0.00988541	0.439174	0.448522	0.00934812	1139	1.93566e-13	TRUE	PGS001545	EFO_0005420|EFO_0004346	grey matter volume measurement|neuroimaging measurement
T1_structural_brain_MRI	INI25006	Vol. of grey matter	gaussian	0.0258398	0.338166	0.362377	0.0242109	2061	7.62958e-33	TRUE	PGS001544	EFO_0005420|EFO_0004346	grey matter volume measurement|neuroimaging measurement
T1_structural_brain_MRI	INI25007	Vol. of white matter (normalised for head size)	gaussian	0.0255583	0.0967922	0.120857	0.0240649	1005	1.68371e-32	TRUE	PGS001641	EFO_0008320|EFO_0004346	white matter volume measurement|neuroimaging measurement
T1_structural_brain_MRI	INI25008	Vol. of white matter	gaussian	0.0343685	0.336007	0.362401	0.0263938	1328	2.67895e-43	TRUE	PGS001640	EFO_0008320|EFO_0004346	white matter volume measurement|neuroimaging measurement
T1_structural_brain_MRI	INI25009	Vol. of brain, grey+white matter (normalised for head size)	gaussian	0.0191317	0.328678	0.350447	0.0217692	1999	1.14181e-24	TRUE	PGS001541	EFO_0008320|EFO_0005420|EFO_0004346	white matter volume measurement|grey matter volume measurement|neuroimaging measurement
T1_structural_brain_MRI	INI25010	Vol. of brain, grey+white matter	gaussian	0.0370427	0.354707	0.385001	0.0302932	1871	1.36188e-46	TRUE	PGS001540	EFO_0008320|EFO_0005420|EFO_0004346	white matter volume measurement|grey matter volume measurement|neuroimaging measurement
T1_structural_brain_MRI	INI25011	Vol. of thalamus (L)	gaussian	0.0246006	0.270806	0.293417	0.0226104	1328	2.54953e-31	TRUE	PGS001637	EFO_0006935|EFO_0004346	thalamus volume|neuroimaging measurement
T1_structural_brain_MRI	INI25012	Vol. of thalamus (R)	gaussian	0.023907	0.280648	0.30158	0.0209322	1792	1.78841e-30	TRUE	PGS001638	EFO_0006935|EFO_0004346	thalamus volume|neuroimaging measurement
T1_structural_brain_MRI	INI25013	Vol. of caudate (L)	gaussian	0.029356	0.116523	0.141147	0.0246235	1055	3.9295e-37	TRUE	PGS001542	EFO_0004830|EFO_0004346	caudate nucleus volume|neuroimaging measurement
T1_structural_brain_MRI	INI25014	Vol. of caudate (R)	gaussian	0.0372883	0.111037	0.145607	0.03457	1910	7.04392e-47	TRUE	PGS001543	EFO_0004830|EFO_0004346	caudate nucleus volume|neuroimaging measurement
T1_structural_brain_MRI	INI25015	Vol. of putamen (L)	gaussian	0.0241959	0.236625	0.25509	0.0184647	747	7.94606e-31	TRUE	PGS001635	EFO_0006932|EFO_0004346	putamen volume|neuroimaging measurement
T1_structural_brain_MRI	INI25016	Vol. of putamen (R)	gaussian	0.0281621	0.254108	0.277524	0.0234165	2048	1.13657e-35	TRUE	PGS001636	EFO_0006932|EFO_0004346	putamen volume|neuroimaging measurement
T1_structural_brain_MRI	INI25017	Vol. of pallidum (L)	gaussian	0.0195976	0.110583	0.127133	0.0165496	1405	3.16003e-25	TRUE	PGS001631	EFO_0006933|EFO_0004346	pallidum volume|neuroimaging measurement
T1_structural_brain_MRI	INI25018	Vol. of pallidum (R)	gaussian	0.0185072	0.119109	0.133492	0.0143838	303	6.68626e-24	TRUE	PGS001632	EFO_0006933|EFO_0004346	pallidum volume|neuroimaging measurement
T1_structural_brain_MRI	INI25019	Vol. of hippocampus (L)	gaussian	0.00916951	0.105871	0.11388	0.00800842	442	1.44859e-12	TRUE	PGS001630	EFO_0005035|EFO_0004346	hippocampal volume|neuroimaging measurement
T1_structural_brain_MRI	INI25021	Vol. of amygdala (L)	gaussian	0.000550402	0.0756039	0.075958	0.000354059	7	0.083507	FALSE
T1_structural_brain_MRI	INI25022	Vol. of amygdala (R)	gaussian	1.62603e-05	0.0711661	0.0711213	-4.47323e-05	4	0.766138	FALSE
T1_structural_brain_MRI	INI25023	Vol. of accumbens (L)	gaussian	0.00546078	0.147182	0.153164	0.00598256	647	4.81269e-08	TRUE	PGS001537	EFO_0006931|EFO_0004346	nucleus accumbens volume|neuroimaging measurement
T1_structural_brain_MRI	INI25024	Vol. of accumbens (R)	gaussian	0.00649568	0.169214	0.175911	0.00669701	643	2.61008e-09	TRUE	PGS001538	EFO_0006931|EFO_0004346	nucleus accumbens volume|neuroimaging measurement
T1_structural_brain_MRI	INI25025	Vol. of brain stem + 4th ventricle	gaussian	0.0287375	0.208908	0.234871	0.0259625	1183	2.24612e-36	TRUE	PGS001539	EFO_0010303|EFO_0010605|EFO_0004346	fourth ventricle volume measurement|brain stem volume measurement|neuroimaging measurement
T1_structural_brain_MRI	INI25734	Inverted signal-to-noise ratio in T1	gaussian	0.000125845	0.0586039	0.0586753	7.1415e-05	16	0.407885	FALSE
T1_structural_brain_MRI	INI25782	Vol. of grey matter in Frontal Pole (L)	gaussian	0.0158609	0.225075	0.237961	0.012886	2320	1.09463e-20	TRUE	PGS001560	EFO_0005420|EFO_0004346	grey matter volume measurement|neuroimaging measurement
T1_structural_brain_MRI	INI25784	Vol. of grey matter in Insular Cortex (L)	gaussian	0.0264082	0.183467	0.208355	0.0248882	1554	1.58389e-33	TRUE	PGS001569	EFO_0005420|EFO_0004346	grey matter volume measurement|neuroimaging measurement
T1_structural_brain_MRI	INI25785	Vol. of grey matter in Insular Cortex (R)	gaussian	0.0208721	0.178408	0.198528	0.0201203	1365	8.89854e-27	TRUE	PGS001570	EFO_0005420|EFO_0004346	grey matter volume measurement|neuroimaging measurement
T1_structural_brain_MRI	INI25786	Vol. of grey matter in Superior Frontal Gyrus (L)	gaussian	0.00752753	0.105864	0.112294	0.00642969	1049	1.44015e-10	TRUE	PGS001597	EFO_0006516|EFO_0004346	superior frontal gyrus grey matter volume measurement|neuroimaging measurement
T1_structural_brain_MRI	INI25787	Vol. of grey matter in Superior Frontal Gyrus (R)	gaussian	0.00329897	0.0971657	0.0993921	0.00222646	5	2.23503e-05	TRUE	PGS001598	EFO_0006516|EFO_0004346	superior frontal gyrus grey matter volume measurement|neuroimaging measurement
T1_structural_brain_MRI	INI25788	Vol. of grey matter in Middle Frontal Gyrus (L)	gaussian	0.00783142	0.0884716	0.0975816	0.00910996	369	6.14251e-11	TRUE	PGS001577	EFO_0005420|EFO_0004346	grey matter volume measurement|neuroimaging measurement
T1_structural_brain_MRI	INI25789	Vol. of grey matter in Middle Frontal Gyrus (R)	gaussian	0.0124228	0.0944343	0.105451	0.0110165	489	1.6272e-16	TRUE	PGS001578	EFO_0005420|EFO_0004346	grey matter volume measurement|neuroimaging measurement
T1_structural_brain_MRI	INI25791	Vol. of grey matter in Inferior Frontal Gyrus, pars triangularis (R)	gaussian	0.00442925	0.0565582	0.0603309	0.00377265	697	8.90757e-07	TRUE	PGS001567	EFO_0005420|EFO_0004346	grey matter volume measurement|neuroimaging measurement
T1_structural_brain_MRI	INI25793	Vol. of grey matter in Inferior Frontal Gyrus, pars opercularis (R)	gaussian	0.00105582	0.0578873	0.0589249	0.00103759	211	0.0165148	FALSE
T1_structural_brain_MRI	INI25794	Vol. of grey matter in Precentral Gyrus (L)	gaussian	0.0124197	0.153484	0.164295	0.010811	318	1.64129e-16	TRUE	PGS001590	EFO_0005420|EFO_0004346	grey matter volume measurement|neuroimaging measurement
T1_structural_brain_MRI	INI25795	Vol. of grey matter in Precentral Gyrus (R)	gaussian	0.0127466	0.15398	0.166197	0.0122177	1370	6.58442e-17	TRUE	PGS001591	EFO_0005420|EFO_0004346	grey matter volume measurement|neuroimaging measurement
T1_structural_brain_MRI	INI25796	Vol. of grey matter in Temporal Pole (L)	gaussian	0.00654189	0.197932	0.203932	0.00599984	1200	2.29209e-09	TRUE	PGS001606	EFO_0005420|EFO_0004346	grey matter volume measurement|neuroimaging measurement
T1_structural_brain_MRI	INI25797	Vol. of grey matter in Temporal Pole (R)	gaussian	0.00865602	0.177712	0.186292	0.00858074	1025	6.09719e-12	TRUE	PGS001607	EFO_0005420|EFO_0004346	grey matter volume measurement|neuroimaging measurement
T1_structural_brain_MRI	INI25798	Vol. of grey matter in Superior Temporal Gyrus, anterior division (L)	gaussian	0.00339908	0.0995481	0.10259	0.00304194	728	1.67761e-05	TRUE	PGS001599	EFO_0005420|EFO_0004346	grey matter volume measurement|neuroimaging measurement
T1_structural_brain_MRI	INI25799	Vol. of grey matter in Superior Temporal Gyrus, anterior division (R)	gaussian	0.00299553	0.0875174	0.0916758	0.00415842	518	5.34508e-05	FALSE
T1_structural_brain_MRI	INI25800	Vol. of grey matter in Superior Temporal Gyrus, posterior division (L)	gaussian	0.00769766	0.108891	0.115124	0.00623281	530	8.93723e-11	TRUE	PGS001600	EFO_0005420|EFO_0004346	grey matter volume measurement|neuroimaging measurement
T1_structural_brain_MRI	INI25801	Vol. of grey matter in Superior Temporal Gyrus, posterior division (R)	gaussian	0.00115177	0.118413	0.119703	0.00129051	92	0.0122812	FALSE
T1_structural_brain_MRI	INI25803	Vol. of grey matter in Middle Temporal Gyrus, anterior division (R)	gaussian	2.76921e-05	0.0895502	0.0866223	-0.00292787	330	0.697904	FALSE
T1_structural_brain_MRI	INI25805	Vol. of grey matter in Middle Temporal Gyrus, posterior division (R)	gaussian	0.0063375	0.0991125	0.103678	0.00456556	1076	4.07226e-09	TRUE	PGS001579	EFO_0005420|EFO_0004346	grey matter volume measurement|neuroimaging measurement
T1_structural_brain_MRI	INI25806	Vol. of grey matter in Middle Temporal Gyrus, temporooccipital part (L)	gaussian	0.00173698	0.0318728	0.0338372	0.00196441	369	0.00210201	FALSE
T1_structural_brain_MRI	INI25807	Vol. of grey matter in Middle Temporal Gyrus, temporooccipital part (R)	gaussian	0.000672009	0.111816	0.112504	0.000687686	156	0.0558242	FALSE
T1_structural_brain_MRI	INI25808	Vol. of grey matter in Inferior Temporal Gyrus, anterior division (L)	gaussian	0.000130817	0.0974768	0.0970049	-0.000471912	70	0.398862	FALSE
T1_structural_brain_MRI	INI25809	Vol. of grey matter in Inferior Temporal Gyrus, anterior division (R)	gaussian	1.24928e-06	0.0950793	0.0947995	-0.000279817	9	0.934295	FALSE
T1_structural_brain_MRI	INI25810	Vol. of grey matter in Inferior Temporal Gyrus, posterior division (L)	gaussian	0.00566441	0.111789	0.116253	0.00446425	288	2.70992e-08	TRUE	PGS001568	EFO_0005420|EFO_0004346	grey matter volume measurement|neuroimaging measurement
T1_structural_brain_MRI	INI25812	Vol. of grey matter in Inferior Temporal Gyrus, temporooccipital part (L)	gaussian	0.000788415	0.0840584	0.0833727	-0.000685709	557	0.0383132	FALSE
T1_structural_brain_MRI	INI25813	Vol. of grey matter in Inferior Temporal Gyrus, temporooccipital part (R)	gaussian	0.00279703	0.128333	0.130306	0.00197259	84	9.47493e-05	FALSE
T1_structural_brain_MRI	INI25815	Vol. of grey matter in Postcentral Gyrus (R)	gaussian	0.00317131	0.0966257	0.0997502	0.00312456	660	3.22407e-05	FALSE
T1_structural_brain_MRI	INI25817	Vol. of grey matter in Superior Parietal Lobule (R)	gaussian	0.00119805	0.0434169	0.044498	0.00108106	46	0.0106554	FALSE
T1_structural_brain_MRI	INI25818	Vol. of grey matter in Supramarginal Gyrus, anterior division (L)	gaussian	0.000565548	0.0412187	0.0416812	0.000462474	45	0.0793711	FALSE
T1_structural_brain_MRI	INI25820	Vol. of grey matter in Supramarginal Gyrus, posterior division (L)	gaussian	0.00123612	0.0594939	0.0605594	0.00106549	116	0.00948444	FALSE
T1_structural_brain_MRI	INI25822	Vol. of grey matter in Angular Gyrus (L)	gaussian	0.00296664	0.0340457	0.0367297	0.00268402	599	5.80872e-05	FALSE
T1_structural_brain_MRI	INI25825	Vol. of grey matter in Lateral Occipital Cortex, superior division (R)	gaussian	0.00566051	0.120553	0.125913	0.00536001	581	2.73991e-08	TRUE	PGS001575	EFO_0005420|EFO_0004346	grey matter volume measurement|neuroimaging measurement
T1_structural_brain_MRI	INI25827	Vol. of grey matter in Lateral Occipital Cortex, inferior division (R)	gaussian	0.00329263	0.135755	0.138611	0.00285579	1159	2.2761e-05	TRUE	PGS001574	EFO_0005420|EFO_0004346	grey matter volume measurement|neuroimaging measurement
T1_structural_brain_MRI	INI25828	Vol. of grey matter in Intracalcarine Cortex (L)	gaussian	0.0435614	0.0761363	0.118192	0.0420553	2025	1.23148e-54	TRUE	PGS001571	EFO_0005420|EFO_0004346	grey matter volume measurement|neuroimaging measurement
T1_structural_brain_MRI	INI25829	Vol. of grey matter in Intracalcarine Cortex (R)	gaussian	0.047243	0.0815127	0.127345	0.0458319	2215	3.28324e-59	TRUE	PGS001142	EFO_0005420	grey matter volume measurement
T1_structural_brain_MRI	INI25830	Vol. of grey matter in Frontal Medial Cortex (L)	gaussian	0.000981549	0.0853046	0.0861226	0.000818037	16	0.0208087	FALSE
T1_structural_brain_MRI	INI25833	Vol. of grey matter in Juxtapositional Lobule Cortex (formerly Supplementary Motor Cortex) (R)	gaussian	0.00186449	0.0688488	0.070692	0.0018432	126	0.00144048	FALSE
T1_structural_brain_MRI	INI25834	Vol. of grey matter in Subcallosal Cortex (L)	gaussian	0.0279498	0.162215	0.191729	0.0295146	1978	2.06662e-35	TRUE	PGS001595	EFO_0005420|EFO_0004346	grey matter volume measurement|neuroimaging measurement
T1_structural_brain_MRI	INI25835	Vol. of grey matter in Subcallosal Cortex (R)	gaussian	0.0261877	0.159063	0.187269	0.0282057	1458	2.94506e-33	TRUE	PGS001596	EFO_0005420|EFO_0004346	grey matter volume measurement|neuroimaging measurement
T1_structural_brain_MRI	INI25837	Vol. of grey matter in Paracingulate Gyrus (R)	gaussian	0.00453628	0.163968	0.167395	0.00342731	145	6.57525e-07	TRUE	PGS001582	EFO_0005420|EFO_0004346	grey matter volume measurement|neuroimaging measurement
T1_structural_brain_MRI	INI25838	Vol. of grey matter in Cingulate Gyrus, anterior division (L)	gaussian	0.0082696	0.050665	0.0585175	0.00785247	389	1.79932e-11	TRUE	PGS001550	EFO_0005420|EFO_0004346	grey matter volume measurement|neuroimaging measurement
T1_structural_brain_MRI	INI25839	Vol. of grey matter in Cingulate Gyrus, anterior division (R)	gaussian	0.00672166	0.055145	0.0614609	0.00631592	244	1.383e-09	TRUE	PGS001551	EFO_0005420|EFO_0004346	grey matter volume measurement|neuroimaging measurement
T1_structural_brain_MRI	INI25840	Vol. of grey matter in Cingulate Gyrus, posterior division (L)	gaussian	0.000350936	0.197796	0.197839	4.30263e-05	2	0.167007	FALSE
T1_structural_brain_MRI	INI25841	Vol. of grey matter in Cingulate Gyrus, posterior division (R)	gaussian	0.0101562	0.178839	0.188471	0.00963127	652	9.17111e-14	TRUE	PGS001552	EFO_0005420|EFO_0004346	grey matter volume measurement|neuroimaging measurement
T1_structural_brain_MRI	INI25842	Vol. of grey matter in Precuneous Cortex (L)	gaussian	0.013745	0.160865	0.173814	0.0129495	2184	4.04681e-18	TRUE	PGS001592	EFO_0005420|EFO_0004346	grey matter volume measurement|neuroimaging measurement
T1_structural_brain_MRI	INI25845	Vol. of grey matter in Cuneal Cortex (R)	gaussian	0.00940595	0.107991	0.117089	0.00909822	930	7.47552e-13	TRUE	PGS001556	EFO_0005420|EFO_0004346	grey matter volume measurement|neuroimaging measurement
T1_structural_brain_MRI	INI25846	Vol. of grey matter in Frontal Orbital Cortex (L)	gaussian	0.0112762	0.224871	0.236032	0.0111615	826	4.00616e-15	TRUE	PGS001558	EFO_0005420|EFO_0004346	grey matter volume measurement|neuroimaging measurement
T1_structural_brain_MRI	INI25847	Vol. of grey matter in Frontal Orbital Cortex (R)	gaussian	0.00939787	0.211583	0.221316	0.00973254	592	7.64653e-13	TRUE	PGS001559	EFO_0005420|EFO_0004346	grey matter volume measurement|neuroimaging measurement
T1_structural_brain_MRI	INI25848	Vol. of grey matter in Parahippocampal Gyrus, anterior division (L)	gaussian	0.010393	0.196554	0.203096	0.00654147	1724	4.72949e-14	TRUE	PGS001583	EFO_0005420|EFO_0004346	grey matter volume measurement|neuroimaging measurement
T1_structural_brain_MRI	INI25849	Vol. of grey matter in Parahippocampal Gyrus, anterior division (R)	gaussian	0.0101644	0.204498	0.214521	0.0100226	1250	8.96205e-14	TRUE	PGS001584	EFO_0005420|EFO_0004346	grey matter volume measurement|neuroimaging measurement
T1_structural_brain_MRI	INI25850	Vol. of grey matter in Parahippocampal Gyrus, posterior division (L)	gaussian	0.0141839	0.117722	0.130886	0.0131638	1120	1.18741e-18	TRUE	PGS001585	EFO_0005420|EFO_0004346	grey matter volume measurement|neuroimaging measurement
T1_structural_brain_MRI	INI25851	Vol. of grey matter in Parahippocampal Gyrus, posterior division (R)	gaussian	0.0148474	0.0897843	0.104366	0.0145819	1078	1.85938e-19	TRUE	PGS001586	EFO_0005420|EFO_0004346	grey matter volume measurement|neuroimaging measurement
T1_structural_brain_MRI	INI25853	Vol. of grey matter in Lingual Gyrus (R)	gaussian	0.0152563	0.22562	0.23829	0.0126696	781	5.93054e-20	TRUE	PGS001576	EFO_0005420|EFO_0004346	grey matter volume measurement|neuroimaging measurement
T1_structural_brain_MRI	INI25854	Vol. of grey matter in Temporal Fusiform Cortex, anterior division (L)	gaussian	0.00553608	0.158169	0.163235	0.00506569	264	3.89166e-08	TRUE	PGS001603	EFO_0005420|EFO_0004346	grey matter volume measurement|neuroimaging measurement
T1_structural_brain_MRI	INI25856	Vol. of grey matter in Temporal Fusiform Cortex, posterior division (L)	gaussian	0.0129608	0.186879	0.200432	0.0135525	1533	3.61921e-17	TRUE	PGS001604	EFO_0005420|EFO_0004346	grey matter volume measurement|neuroimaging measurement
T1_structural_brain_MRI	INI25857	Vol. of grey matter in Temporal Fusiform Cortex, posterior division (R)	gaussian	0.00684048	0.165926	0.171368	0.00544154	1447	9.90516e-10	TRUE	PGS001605	EFO_0005420|EFO_0004346	grey matter volume measurement|neuroimaging measurement
T1_structural_brain_MRI	INI25859	Vol. of grey matter in Temporal Occipital Fusiform Cortex (R)	gaussian	0.00284789	0.146056	0.147397	0.00134113	9	8.18082e-05	FALSE
T1_structural_brain_MRI	INI25860	Vol. of grey matter in Occipital Fusiform Gyrus (L)	gaussian	0.0045187	0.142453	0.146663	0.00421029	235	6.9113e-07	TRUE	PGS001580	EFO_0005420|EFO_0004346	grey matter volume measurement|neuroimaging measurement
T1_structural_brain_MRI	INI25861	Vol. of grey matter in Occipital Fusiform Gyrus (R)	gaussian	0.00266621	0.142286	0.145265	0.00297879	317	0.000138319	FALSE
T1_structural_brain_MRI	INI25862	Vol. of grey matter in Frontal Operculum Cortex (L)	gaussian	0.00578715	0.122814	0.128883	0.00606832	804	1.9174e-08	TRUE	PGS001557	EFO_0005420|EFO_0004346	grey matter volume measurement|neuroimaging measurement
T1_structural_brain_MRI	INI25864	Vol. of grey matter in Central Opercular Cortex (L)	gaussian	0.00592802	0.179951	0.185446	0.00549548	194	1.28931e-08	TRUE	PGS001548	EFO_0005420|EFO_0004346	grey matter volume measurement|neuroimaging measurement
T1_structural_brain_MRI	INI25865	Vol. of grey matter in Central Opercular Cortex (R)	gaussian	0.010365	0.14813	0.159236	0.0111056	1123	5.1146e-14	TRUE	PGS001549	EFO_0005420|EFO_0004346	grey matter volume measurement|neuroimaging measurement
T1_structural_brain_MRI	INI25866	Vol. of grey matter in Parietal Operculum Cortex (L)	gaussian	0.00298375	0.139283	0.142239	0.00295661	605	5.5295e-05	FALSE
T1_structural_brain_MRI	INI25867	Vol. of grey matter in Parietal Operculum Cortex (R)	gaussian	0.00738978	0.146383	0.153307	0.00692357	699	2.11936e-10	TRUE	PGS001143	EFO_0005420	grey matter volume measurement
T1_structural_brain_MRI	INI25868	Vol. of grey matter in Planum Polare (L)	gaussian	0.0105982	0.137568	0.149173	0.0116047	1316	2.66549e-14	TRUE	PGS001587	EFO_0005420|EFO_0004346	grey matter volume measurement|neuroimaging measurement
T1_structural_brain_MRI	INI25869	Vol. of grey matter in Planum Polare (R)	gaussian	0.0130643	0.16446	0.177839	0.0133795	989	2.71076e-17	TRUE	PGS001588	EFO_0005420|EFO_0004346	grey matter volume measurement|neuroimaging measurement
T1_structural_brain_MRI	INI25870	Vol. of grey matter in Heschl's Gyrus (includes H1 and H2) (L)	gaussian	0.0108997	0.176313	0.185048	0.00873501	1604	1.14736e-14	TRUE	PGS001561	EFO_0005420|EFO_0004346	grey matter volume measurement|neuroimaging measurement
T1_structural_brain_MRI	INI25871	Vol. of grey matter in Heschl's Gyrus (includes H1 and H2) (R)	gaussian	0.0100131	0.178696	0.185967	0.00727156	1524	1.36832e-13	TRUE	PGS001562	EFO_0005420|EFO_0004346	grey matter volume measurement|neuroimaging measurement
T1_structural_brain_MRI	INI25872	Vol. of grey matter in Planum Temporale (L)	gaussian	0.0091143	0.1779	0.184172	0.00627231	2019	1.6906e-12	TRUE	PGS001589	EFO_0005420|EFO_0004346	grey matter volume measurement|neuroimaging measurement
T1_structural_brain_MRI	INI25873	Vol. of grey matter in Planum Temporale (R)	gaussian	0.00279897	0.17131	0.173226	0.0019163	354	9.42186e-05	FALSE
T1_structural_brain_MRI	INI25874	Vol. of grey matter in Supracalcarine Cortex (L)	gaussian	0.0096535	0.0654063	0.074459	0.00905273	446	3.74031e-13	TRUE	PGS001601	EFO_0005420|EFO_0004346	grey matter volume measurement|neuroimaging measurement
T1_structural_brain_MRI	INI25875	Vol. of grey matter in Supracalcarine Cortex (R)	gaussian	0.0107375	0.0743218	0.0844856	0.0101638	527	1.8056e-14	TRUE	PGS001602	EFO_0005420|EFO_0004346	grey matter volume measurement|neuroimaging measurement
T1_structural_brain_MRI	INI25877	Vol. of grey matter in Occipital Pole (R)	gaussian	0.0128833	0.179146	0.191821	0.0126748	1616	4.49378e-17	TRUE	PGS001581	EFO_0005420|EFO_0004346	grey matter volume measurement|neuroimaging measurement
T1_structural_brain_MRI	INI25878	Vol. of grey matter in Thalamus (L)	gaussian	0.0240308	0.0877071	0.108311	0.0206041	2508	1.26306e-30	TRUE	PGS001608	EFO_0005420|EFO_0004346	grey matter volume measurement|neuroimaging measurement
T1_structural_brain_MRI	INI25879	Vol. of grey matter in Thalamus (R)	gaussian	0.0198125	0.108523	0.126845	0.0183221	885	1.73103e-25	TRUE	PGS001609	EFO_0005420|EFO_0004346	grey matter volume measurement|neuroimaging measurement
T1_structural_brain_MRI	INI25880	Vol. of grey matter in Caudate (L)	gaussian	0.000199626	0.0473635	0.0471477	-0.000215756	6	0.297321	FALSE
T1_structural_brain_MRI	INI25881	Vol. of grey matter in Caudate (R)	gaussian	2.01919e-05	0.0615246	0.0607709	-0.000753677	3	0.740309	FALSE
T1_structural_brain_MRI	INI25882	Vol. of grey matter in Putamen (L)	gaussian	0.0409157	0.035658	0.0712339	0.0355759	274	2.33143e-51	TRUE	PGS001593	EFO_0005420|EFO_0004346	grey matter volume measurement|neuroimaging measurement
T1_structural_brain_MRI	INI25883	Vol. of grey matter in Putamen (R)	gaussian	0.0424296	0.0394082	0.0775412	0.0381329	562	3.11485e-53	TRUE	PGS001594	EFO_0005420|EFO_0004346	grey matter volume measurement|neuroimaging measurement
T1_structural_brain_MRI	INI25886	Vol. of grey matter in Hippocampus (L)	gaussian	0.0400614	0.185474	0.220356	0.034882	1427	2.65547e-50	TRUE	PGS001563	EFO_0005420|EFO_0004346	grey matter volume measurement|neuroimaging measurement
T1_structural_brain_MRI	INI25887	Vol. of grey matter in Hippocampus (R)	gaussian	0.037129	0.173192	0.206396	0.0332044	1336	1.10702e-46	TRUE	PGS001564	EFO_0005420|EFO_0004346	grey matter volume measurement|neuroimaging measurement
T1_structural_brain_MRI	INI25888	Vol. of grey matter in Amygdala (L)	gaussian	0.00875699	0.209155	0.213737	0.00458139	115	4.5958e-12	TRUE	PGS001546	EFO_0005420|EFO_0004346	grey matter volume measurement|neuroimaging measurement
T1_structural_brain_MRI	INI25890	Vol. of grey matter in Ventral Striatum (L)	gaussian	0.0507434	0.179896	0.222422	0.0425268	687	1.41936e-63	TRUE	PGS001612	EFO_0005420|EFO_0004346	grey matter volume measurement|neuroimaging measurement
T1_structural_brain_MRI	INI25891	Vol. of grey matter in Ventral Striatum (R)	gaussian	0.0371061	0.170785	0.199065	0.0282792	221	1.18148e-46	TRUE	PGS001613	EFO_0005420|EFO_0004346	grey matter volume measurement|neuroimaging measurement
T1_structural_brain_MRI	INI25892	Vol. of grey matter in Brain-Stem	gaussian	0.01067	0.127474	0.136739	0.00926524	632	2.18061e-14	TRUE	PGS001547	EFO_0005420|EFO_0004346	grey matter volume measurement|neuroimaging measurement
T1_structural_brain_MRI	INI25893	Vol. of grey matter in I-IV Cerebellum (L)	gaussian	0.0200498	0.0906953	0.111061	0.0203655	775	8.90701e-26	TRUE	PGS001565	EFO_0005420|EFO_0004346	grey matter volume measurement|neuroimaging measurement
T1_structural_brain_MRI	INI25894	Vol. of grey matter in I-IV Cerebellum (R)	gaussian	0.0164154	0.0962431	0.112473	0.0162302	612	2.32323e-21	TRUE	PGS001566	EFO_0005420|EFO_0004346	grey matter volume measurement|neuroimaging measurement
T1_structural_brain_MRI	INI25895	Vol. of grey matter in V Cerebellum (L)	gaussian	0.0152687	0.119054	0.134241	0.0151873	1592	5.72993e-20	TRUE	PGS001610	EFO_0005420|EFO_0004346	grey matter volume measurement|neuroimaging measurement
T1_structural_brain_MRI	INI25896	Vol. of grey matter in V Cerebellum (R)	gaussian	0.0116409	0.120448	0.12846	0.00801229	184	1.44611e-15	TRUE	PGS001611	EFO_0005420|EFO_0004346	grey matter volume measurement|neuroimaging measurement
T1_structural_brain_MRI	INI25897	Vol. of grey matter in VI Cerebellum (L)	gaussian	0.0203432	0.165433	0.183819	0.0183855	902	3.91569e-26	TRUE	PGS001621	EFO_0005420|EFO_0004346	grey matter volume measurement|neuroimaging measurement
T1_structural_brain_MRI	INI25898	Vol. of grey matter in Vermis VI Cerebellum	gaussian	0.0270921	0.0662001	0.0899645	0.0237643	612	2.31164e-34	TRUE	PGS001616	EFO_0005420|EFO_0004346	grey matter volume measurement|neuroimaging measurement
T1_structural_brain_MRI	INI25899	Vol. of grey matter in VI Cerebellum (R)	gaussian	0.019365	0.164214	0.180499	0.0162846	513	6.06014e-25	TRUE	PGS001622	EFO_0005420|EFO_0004346	grey matter volume measurement|neuroimaging measurement
T1_structural_brain_MRI	INI25902	Vol. of grey matter in Crus I Cerebellum (R)	gaussian	0.0442889	0.154411	0.197922	0.043511	2371	1.54112e-55	TRUE	PGS001553	EFO_0005420|EFO_0004346	grey matter volume measurement|neuroimaging measurement
T1_structural_brain_MRI	INI25903	Vol. of grey matter in Crus II Cerebellum (L)	gaussian	0.0360904	0.0990935	0.133677	0.0345833	1913	2.10896e-45	TRUE	PGS001554	EFO_0005420|EFO_0004346	grey matter volume measurement|neuroimaging measurement
T1_structural_brain_MRI	INI25904	Vol. of grey matter in Vermis Crus II Cerebellum	gaussian	0.0267432	0.0276038	0.0533455	0.0257417	837	6.17213e-34	TRUE	PGS001614	EFO_0005420|EFO_0004346	grey matter volume measurement|neuroimaging measurement
T1_structural_brain_MRI	INI25905	Vol. of grey matter in Crus II Cerebellum (R)	gaussian	0.0403697	0.10732	0.14632	0.039	2510	1.10391e-50	TRUE	PGS001555	EFO_0005420|EFO_0004346	grey matter volume measurement|neuroimaging measurement
T1_structural_brain_MRI	INI25906	Vol. of grey matter in VIIb Cerebellum (L)	gaussian	0.019267	0.0978606	0.116218	0.0183575	649	7.97228e-25	TRUE	PGS001623	EFO_0005420|EFO_0004346	grey matter volume measurement|neuroimaging measurement
T1_structural_brain_MRI	INI25907	Vol. of grey matter in Vermis VIIb Cerebellum	gaussian	0.0222757	0.059263	0.0789879	0.019725	718	1.73991e-28	TRUE	PGS001617	EFO_0005420|EFO_0004346	grey matter volume measurement|neuroimaging measurement
T1_structural_brain_MRI	INI25908	Vol. of grey matter in VIIb Cerebellum (R)	gaussian	0.0200688	0.0970926	0.117122	0.020029	673	8.44533e-26	TRUE	PGS001624	EFO_0005420|EFO_0004346	grey matter volume measurement|neuroimaging measurement
T1_structural_brain_MRI	INI25909	Vol. of grey matter in VIIIa Cerebellum (L)	gaussian	0.0163019	0.109487	0.125045	0.0155585	500	3.19066e-21	TRUE	PGS001625	EFO_0005420|EFO_0004346	grey matter volume measurement|neuroimaging measurement
T1_structural_brain_MRI	INI25910	Vol. of grey matter in Vermis VIIIa Cerebellum	gaussian	0.0345942	0.0845183	0.115528	0.0310092	776	1.46444e-43	TRUE	PGS001618	EFO_0005420|EFO_0004346	grey matter volume measurement|neuroimaging measurement
T1_structural_brain_MRI	INI25911	Vol. of grey matter in VIIIa Cerebellum (R)	gaussian	0.0124853	0.0954244	0.108276	0.012852	694	1.36653e-16	TRUE	PGS001626	EFO_0005420|EFO_0004346	grey matter volume measurement|neuroimaging measurement
T1_structural_brain_MRI	INI25912	Vol. of grey matter in VIIIb Cerebellum (L)	gaussian	0.0183153	0.0771766	0.0946119	0.0174353	819	1.14399e-23	TRUE	PGS001627	EFO_0005420|EFO_0004346	grey matter volume measurement|neuroimaging measurement
T1_structural_brain_MRI	INI25913	Vol. of grey matter in Vermis VIIIb Cerebellum	gaussian	0.0388313	0.0632592	0.100457	0.0371979	1916	8.78718e-49	TRUE	PGS001619	EFO_0005420|EFO_0004346	grey matter volume measurement|neuroimaging measurement
T1_structural_brain_MRI	INI25914	Vol. of grey matter in VIIIb Cerebellum (R)	gaussian	0.0141908	0.0694815	0.0824105	0.0129289	1539	1.16469e-18	TRUE	PGS001628	EFO_0005420|EFO_0004346	grey matter volume measurement|neuroimaging measurement
T1_structural_brain_MRI	INI25915	Vol. of grey matter in IX Cerebellum (L)	gaussian	0.0335242	0.0379072	0.0695608	0.0316536	1245	3.02834e-42	TRUE	PGS001572	EFO_0005420|EFO_0004346	grey matter volume measurement|neuroimaging measurement
T1_structural_brain_MRI	INI25916	Vol. of grey matter in Vermis IX Cerebellum	gaussian	0.0346281	0.0317848	0.0654736	0.0336888	1369	1.33026e-43	TRUE	PGS001615	EFO_0005420|EFO_0004346	grey matter volume measurement|neuroimaging measurement
T1_structural_brain_MRI	INI25917	Vol. of grey matter in IX Cerebellum (R)	gaussian	0.0311786	0.046638	0.0756688	0.0290308	1972	2.29516e-39	TRUE	PGS001573	EFO_0005420|EFO_0004346	grey matter volume measurement|neuroimaging measurement
T1_structural_brain_MRI	INI25919	Vol. of grey matter in Vermis X Cerebellum	gaussian	0.0179304	0.0581846	0.0753749	0.0171903	636	3.35791e-23	TRUE	PGS001620	EFO_0005420|EFO_0004346	grey matter volume measurement|neuroimaging measurement
T1_structural_brain_MRI	INI25920	Vol. of grey matter in X Cerebellum (R)	gaussian	0.0107923	0.138793	0.150097	0.0113037	950	1.54909e-14	TRUE	PGS001629	EFO_0005420|EFO_0004346	grey matter volume measurement|neuroimaging measurement
T2-weighted_brain_MRI	INI25781	Total vol. of white matter hyperintensities (from T1 and T2 FLAIR images)	gaussian	0.00372714	0.125385	0.129037	0.00365176	355	9.4989e-06	TRUE	PGS001534	EFO_0005665|EFO_0004346	white matter hyperintensity measurement|neuroimaging measurement
Task_functional_brain_MRI	INI25040	Median BOLD effect (in group-defined mask) for shapes activation	gaussian	7.35523e-06	0.0130923	0.0130658	-2.65448e-05	2	0.855107	FALSE
Task_functional_brain_MRI	INI25042	Median z-stat. (in group-defined mask) for shapes activation	gaussian	0.000210219	0.0191069	0.0191582	5.12143e-05	1	0.328924	FALSE
Task_functional_brain_MRI	INI25046	Median z-stat. (in group-defined mask) for faces activation	gaussian	6.93795e-05	0.0188503	0.01886	9.70207e-06	4	0.574906	FALSE
Task_functional_brain_MRI	INI25048	Median BOLD effect (in group-defined mask) for faces-shapes contrast	gaussian	0.000180483	0.023608	0.0234868	-0.000121219	2	0.36568	FALSE
Task_functional_brain_MRI	INI25050	Median z-stat. (in group-defined mask) for faces-shapes contrast	gaussian	2.72538e-05	0.0481842	0.0481505	-3.36803e-05	2	0.725208	FALSE
Task_functional_brain_MRI	INI25054	Median z-stat. (in group-defined amygdala activation mask) for faces-shapes contrast	gaussian	0.000477043	0.026711	0.0257845	-0.000926478	17	0.141351	FALSE
Task_functional_brain_MRI	INI25742	Mean tfMRI head motion, ave.d across space and time points	gaussian	6.92333e-05	0.0588115	0.0571986	-0.00161282	222	0.575225	FALSE
Task_functional_brain_MRI	INI25761	90%ile of BOLD effect (in group-defined mask) for shapes activation	gaussian	7.8912e-08	0.018205	0.0181965	-8.48906e-06	3	0.98491	FALSE
Task_functional_brain_MRI	INI25763	90%ile of BOLD effect (in group-defined mask) for faces activation	gaussian	0.000190093	0.0114512	0.0114932	4.20089e-05	2	0.353216	FALSE
Task_functional_brain_MRI	INI25765	90%ile of BOLD effect (in group-defined mask) for faces-shapes contrast	gaussian	0.000111865	0.0208869	0.0209919	0.000105005	21	0.476367	FALSE
Task_functional_brain_MRI	INI25766	90%ile of z-stat. (in group-defined mask) for faces-shapes contrast	gaussian	0.000513209	0.0527833	0.0523032	-0.000480038	227	0.127128	FALSE
Task_functional_brain_MRI	INI25767	90%ile of BOLD effect (in group-defined amygdala activation mask) for faces-shapes contrast	gaussian	0.000826794	0.00123228	0.00058575	-0.000646532	26	0.0528132	FALSE
Work_environment	INI22146	Age hayfever or allergic rhinitis diagnosed by doctor	gaussian	0.00511241	0.0773525	0.0833446	0.00599212	255	8.79696e-06	TRUE	PGS001372	EFO_0003785	allergy
Work_environment	INI22147	Age asthma diagnosed by doctor	gaussian	0.00536946	0.0935047	0.0975724	0.00406773	21	0.000560984	FALSE
Work_environment	INI22503	Years of cough on most days	gaussian	0.000392312	0.00272434	0.00144109	-0.00128325	82	0.337281	FALSE
