# Supplementary material for: Significant sparse polygenic risk scores across 813 traits in UK Biobank
Source: PLoS Genet. 2022 Mar 24;18(3):e1010105. doi: 10.1371/journal.pgen.1010105 (PMC8946745; doi:10.1371/journal.pgen.1010105)
Supplement: S3 Table — For each trait, we compared two models: without and with penalty factors to prioritize the medically relevant alleles. (XLSX) [file pgen.1010105.s006.xlsx]

## Sheet: S3
Trait	Genetic variants of imputed allelotypes			Number of selected variants
	Genotype or allelotype	Consequence group	ClinVar	without penalty factor	with penalty factor
Standing height (INI50)	Genotyped variants	PTVs	Pathogenic	2	5
		PTVs		62	281
		PAVs	Pathogenic	2	5
		PAVs		2061	3888
		PCVs/Intronic/UTRs/Others	Pathogenic	0	2
		PCVs/Intronic/UTRs/Others	Likely_pathogenic	1	2
		PCVs/Intronic/UTRs/Others		53808	47022
	HLA allelotype			1	4
Body mass index (INI21001)	Genotyped variants	PTVs	Pathogenic	1	1
		PTVs		25	204
		PAVs		950	2334
		PCVs/Intronic/UTRs/Others	Pathogenic	1	1
		PCVs/Intronic/UTRs/Others	Likely_pathogenic	0	2
		PCVs/Intronic/UTRs/Others		27690	24583
	HLA allelotype			0	1
High cholesterol (HC269)	Genotyped variants	PTVs	Pathogenic	0	3
		PTVs		11	119
		PAVs	Pathogenic	0	3
		PAVs		204	839
		PCVs/Intronic/UTRs/Others	Pathogenic	0	2
		PCVs/Intronic/UTRs/Others	Likely_pathogenic	0	1
		PCVs/Intronic/UTRs/Others		5291	5018
	HLA allelotype			0	2
Asthma (HC382)	Genotyped variants	PTVs	Pathogenic	0	1
		PTVs		8	134
		PAVs	Pathogenic	0	2
		PAVs		240	880
		PCVs/Intronic/UTRs/Others	Likely_pathogenic	0	1
		PCVs/Intronic/UTRs/Others		6569	5408
	HLA allelotype			2	4
