# Supplementary material for: Significant sparse polygenic risk scores across 813 traits in UK Biobank
Source: PLoS Genet. 2022 Mar 24;18(3):e1010105. doi: 10.1371/journal.pgen.1010105 (PMC8946745; doi:10.1371/journal.pgen.1010105)
Supplement: S4 Table — We grouped the Ensembl’s variant effect predictor (VEP)-predicted consequence of the genetic variants into six groups (Consequence group): protein-truncating variants (PTVs), protein-altering variants (PAVs), protein-coding variants (PCVs), intronic variants (Intronic), variants in untranslated region (UTR), and other non-coding variants (Others). The links to the sequence ontology (SO) term detailing the definition of each of the predicted consequences are shown. (XLSX) [file pgen.1010105.s007.xlsx]

## Sheet: S4
VEP-predicted consequence	Consequence group	Sequence ontology (SO)
splice_acceptor_variant	PTVs	http://www.sequenceontology.org/browser/current_release/term/SO:0001574
splice_donor_variant	PTVs	http://www.sequenceontology.org/browser/current_release/term/SO:0001575
stop_lost	PTVs	http://www.sequenceontology.org/browser/current_release/term/SO:0001578
stop_gained	PTVs	http://www.sequenceontology.org/browser/current_release/term/SO:0001587
frameshift_variant	PTVs	http://www.sequenceontology.org/browser/current_release/term/SO:0001589
transcript_ablation	PTVs	http://www.sequenceontology.org/browser/current_release/term/SO:0001893
start_lost	PTVs	http://www.sequenceontology.org/browser/current_release/term/SO:0002012
missense_variant	PAVs	http://www.sequenceontology.org/browser/current_release/term/SO:0001583
splice_region_variant	PAVs	http://www.sequenceontology.org/browser/current_release/term/SO:0001630
protein_altering_variant	PAVs	http://www.sequenceontology.org/browser/current_release/term/SO:0001818
inframe_insertion	PAVs	http://www.sequenceontology.org/browser/current_release/term/SO:0001821
inframe_deletion	PAVs	http://www.sequenceontology.org/browser/current_release/term/SO:0001822
stop_retained_variant	PCVs	http://www.sequenceontology.org/browser/current_release/term/SO:0001567
coding_sequence_variant	PCVs	http://www.sequenceontology.org/browser/current_release/term/SO:0001580
incomplete_terminal_codon_variant	PCVs	http://www.sequenceontology.org/browser/current_release/term/SO:0001626
synonymous_variant	PCVs	http://www.sequenceontology.org/browser/current_release/term/SO:0001819
start_retained_variant	PCVs	http://www.sequenceontology.org/browser/current_release/term/SO:0002019
intron_variant	Intronic	http://www.sequenceontology.org/browser/current_release/term/SO:0001627
5_prime_UTR_variant	UTR	http://www.sequenceontology.org/browser/current_release/term/SO:0001623
3_prime_UTR_variant	UTR	http://www.sequenceontology.org/browser/current_release/term/SO:0001624
regulatory_region_variant	Others	http://www.sequenceontology.org/browser/current_release/term/SO:0001566
non_coding_transcript_variant	Others	http://www.sequenceontology.org/browser/current_release/term/SO:0001619
mature_miRNA_variant	Others	http://www.sequenceontology.org/browser/current_release/term/SO:0001620
NMD_transcript_variant	Others	http://www.sequenceontology.org/browser/current_release/term/SO:0001621
intergenic_variant	Others	http://www.sequenceontology.org/browser/current_release/term/SO:0001628
upstream_gene_variant	Others	http://www.sequenceontology.org/browser/current_release/term/SO:0001631
downstream_gene_variant	Others	http://www.sequenceontology.org/browser/current_release/term/SO:0001632
TF_binding_site_variant	Others	http://www.sequenceontology.org/browser/current_release/term/SO:0001782
non_coding_transcript_exon_variant	Others	http://www.sequenceontology.org/browser/current_release/term/SO:0001792
regulatory_region_ablation	Others	http://www.sequenceontology.org/browser/current_release/term/SO:0001894
TFBS_ablation	Others	http://www.sequenceontology.org/browser/current_release/term/SO:0001895
