# Supplementary material for: Significant sparse polygenic risk scores across 813 traits in UK Biobank
Source: PLoS Genet. 2022 Mar 24;18(3):e1010105. doi: 10.1371/journal.pgen.1010105 (PMC8946745; doi:10.1371/journal.pgen.1010105)
Supplement: S5 Table — We used the VEP-predicted consequence and ClinVar annotation to prioritize protein-truncating, protein-altering, and (likely) pathogenic variants by assigning lower penalty factor values. The penalty factor and the number of variants stratified by genetic variants (genotype or allelotype), predicted consequence, and ClinVar annotation is shown. (XLSX) [file pgen.1010105.s008.xlsx]

## Sheet: S5
Genotype or allelotype	Predicted consequence	ClinVar	Number of variants	Penalty factor
Genotyped variants	PTV		23494	0.5
Genotyped variants	PTV	Pathogenic	4421	0.5
Genotyped variants	PAV	Pathogenic	3282	0.5
Genotyped variants	PTV	Likely_pathogenic	406	0.5
Genotyped variants	Intronic	Pathogenic	51	0.5
Genotyped variants	PCV	Pathogenic	12	0.5
Genotyped variants	Others	Pathogenic	7	0.5
Genotyped variants	PAV		84937	0.75
Genotyped variants	PAV	Likely_pathogenic	942	0.75
Genotyped variants	PCV	Likely_pathogenic	11	0.75
Genotyped variants	Intronic	Likely_pathogenic	10	0.75
Genotyped variants	Others	Likely_pathogenic	1	0.75
HLA allelotype	N/A	N/A	362	0.75
Copy number variants	N/A	N/A	275180	1
Genotyped variants	Intronic		358378	1
Genotyped variants	Others		310287	1
Genotyped variants	PCV		11259	1
Genotyped variants	UTR		7928	1
