# Supplementary material for: Significant sparse polygenic risk scores across 813 traits in UK Biobank
Source: PLoS Genet. 2022 Mar 24;18(3):e1010105. doi: 10.1371/journal.pgen.1010105 (PMC8946745; doi:10.1371/journal.pgen.1010105)
Supplement: S6 Table — For each trait (Trait category, GBE_ID, and Trait Name), we show the types of link functions in a generalized linear model (GLM family column, Gaussian for quantitative traits and binomial for binary traits), the population split (population), the types of the predictive model (model column), the types of evaluation metric (R2 [R2], Nagelkerke’s pseudo-R2 [NagelkerkeR2], AUROC [AUC], or Tjur’s Coefficient of Discrimination [TjurR2]), the value of the specified metric and its lower and upper bound of 95% confidence interval, and the statistical significance (p-value). (XLSX) [file pgen.1010105.s009.xlsx]

## Sheet: S6
Trait			GLM family	Population	Model	Predictive Performance
Trait Category	GBE ID	Trait Name				Evaluation Metric	Value	lower bound of 95% CI	upper bound of 95% CI	P-value
Cancer	cancer1001	Lung cancer	Binomial	Score development set (white British)	PRS	ROC-AUC	0.588927	0.576701	0.601153	9.56346e-49
Cancer	cancer1001	Lung cancer	Binomial	Score development set (white British)	PRS	NagelkerkeR2	0.00925598	NA	NA	9.56346e-49
Cancer	cancer1001	Lung cancer	Binomial	Score development set (white British)	PRS	TjurR2	0.000836608	NA	NA	9.56346e-49
Cancer	cancer1001	Lung cancer	Binomial	Score development set (white British)	Covariate-only model	ROC-AUC	0.715897	0.70557	0.726225	9.93162e-246
Cancer	cancer1001	Lung cancer	Binomial	Score development set (white British)	Covariate-only model	NagelkerkeR2	0.0541621	NA	NA	9.93162e-246
Cancer	cancer1001	Lung cancer	Binomial	Score development set (white British)	Covariate-only model	TjurR2	0.00547753	NA	NA	9.93162e-246
Cancer	cancer1001	Lung cancer	Binomial	Score development set (white British)	Full model (PRS and Covariates)	ROC-AUC	0.721662	0.711377	0.731947	2.10076e-260
Cancer	cancer1001	Lung cancer	Binomial	Score development set (white British)	Full model (PRS and Covariates)	NagelkerkeR2	0.0575701	NA	NA	2.10076e-260
Cancer	cancer1001	Lung cancer	Binomial	Score development set (white British)	Full model (PRS and Covariates)	TjurR2	0.00595027	NA	NA	2.10076e-260
Cancer	cancer1001	Lung cancer	Binomial	hold-out test set (white British)	PRS	ROC-AUC	0.522946	0.49729	0.548603	0.02726
Cancer	cancer1001	Lung cancer	Binomial	hold-out test set (white British)	PRS	NagelkerkeR2	0.000873674	NA	NA	0.02726
Cancer	cancer1001	Lung cancer	Binomial	hold-out test set (white British)	PRS	TjurR2	7.32845e-05	NA	NA	0.02726
Cancer	cancer1001	Lung cancer	Binomial	hold-out test set (white British)	Covariate-only model	ROC-AUC	0.703566	0.682706	0.724426	8.09212e-53
Cancer	cancer1001	Lung cancer	Binomial	hold-out test set (white British)	Covariate-only model	NagelkerkeR2	0.0469747	NA	NA	8.09212e-53
Cancer	cancer1001	Lung cancer	Binomial	hold-out test set (white British)	Covariate-only model	TjurR2	0.00420566	NA	NA	8.09212e-53
Cancer	cancer1001	Lung cancer	Binomial	hold-out test set (white British)	Full model (PRS and Covariates)	ROC-AUC	0.704772	0.683793	0.725751	1.33587e-53
Cancer	cancer1001	Lung cancer	Binomial	hold-out test set (white British)	Full model (PRS and Covariates)	NagelkerkeR2	0.0476801	NA	NA	1.33587e-53
Cancer	cancer1001	Lung cancer	Binomial	hold-out test set (white British)	Full model (PRS and Covariates)	TjurR2	0.00431978	NA	NA	1.33587e-53
Cancer	cancer1001	Lung cancer	Binomial	non-British white	PRS	ROC-AUC	0.526511	0.487818	0.565203	0.259241
Cancer	cancer1001	Lung cancer	Binomial	non-British white	PRS	NagelkerkeR2	0.000551504	NA	NA	0.259241
Cancer	cancer1001	Lung cancer	Binomial	non-British white	PRS	TjurR2	4.91921e-05	NA	NA	0.259241
Cancer	cancer1001	Lung cancer	Binomial	non-British white	Covariate-only model	ROC-AUC	0.714789	0.681503	0.748075	7.87715e-28
Cancer	cancer1001	Lung cancer	Binomial	non-British white	Covariate-only model	NagelkerkeR2	0.0560234	NA	NA	7.87715e-28
Cancer	cancer1001	Lung cancer	Binomial	non-British white	Covariate-only model	TjurR2	0.00640847	NA	NA	7.87715e-28
Cancer	cancer1001	Lung cancer	Binomial	non-British white	Full model (PRS and Covariates)	ROC-AUC	0.715891	0.682732	0.749051	4.99703e-28
Cancer	cancer1001	Lung cancer	Binomial	non-British white	Full model (PRS and Covariates)	NagelkerkeR2	0.056456	NA	NA	4.99703e-28
Cancer	cancer1001	Lung cancer	Binomial	non-British white	Full model (PRS and Covariates)	TjurR2	0.00645158	NA	NA	4.99703e-28
Cancer	cancer1001	Lung cancer	Binomial	African	PRS	ROC-AUC	0.49942	0.398937	0.599903	0.929134
Cancer	cancer1001	Lung cancer	Binomial	African	PRS	NagelkerkeR2	2.02118e-05	NA	NA	0.929134
Cancer	cancer1001	Lung cancer	Binomial	African	PRS	TjurR2	1.10799e-06	NA	NA	0.929134
Cancer	cancer1001	Lung cancer	Binomial	African	Covariate-only model	ROC-AUC	0.710683	0.61177	0.809595	6.13213e-07
Cancer	cancer1001	Lung cancer	Binomial	African	Covariate-only model	NagelkerkeR2	0.0583195	NA	NA	6.13213e-07
Cancer	cancer1001	Lung cancer	Binomial	African	Covariate-only model	TjurR2	0.00604524	NA	NA	6.13213e-07
Cancer	cancer1001	Lung cancer	Binomial	African	Full model (PRS and Covariates)	ROC-AUC	0.710784	0.61263	0.808938	6.10175e-07
Cancer	cancer1001	Lung cancer	Binomial	African	Full model (PRS and Covariates)	NagelkerkeR2	0.0583246	NA	NA	6.10175e-07
Cancer	cancer1001	Lung cancer	Binomial	African	Full model (PRS and Covariates)	TjurR2	0.00604614	NA	NA	6.10175e-07
Cancer	cancer1001	Lung cancer	Binomial	South Asian	PRS	ROC-AUC	0.480112	0.358333	0.601891	0.658754
Cancer	cancer1001	Lung cancer	Binomial	South Asian	PRS	NagelkerkeR2	0.00055318	NA	NA	0.658754
Cancer	cancer1001	Lung cancer	Binomial	South Asian	PRS	TjurR2	2.88959e-05	NA	NA	0.658754
Cancer	cancer1001	Lung cancer	Binomial	South Asian	Covariate-only model	ROC-AUC	0.792015	0.722527	0.861504	3.38252e-07
Cancer	cancer1001	Lung cancer	Binomial	South Asian	Covariate-only model	NagelkerkeR2	0.0900749	NA	NA	3.38252e-07
Cancer	cancer1001	Lung cancer	Binomial	South Asian	Covariate-only model	TjurR2	0.0056008	NA	NA	3.38252e-07
Cancer	cancer1001	Lung cancer	Binomial	South Asian	Full model (PRS and Covariates)	ROC-AUC	0.78895	0.716798	0.861101	3.70141e-07
Cancer	cancer1001	Lung cancer	Binomial	South Asian	Full model (PRS and Covariates)	NagelkerkeR2	0.0890147	NA	NA	3.70141e-07
Cancer	cancer1001	Lung cancer	Binomial	South Asian	Full model (PRS and Covariates)	TjurR2	0.00559173	NA	NA	3.70141e-07
Cancer	cancer1001	Lung cancer	Binomial	East Asian	PRS	ROC-AUC	0.597509	0.429593	0.765425	0.309316
Cancer	cancer1001	Lung cancer	Binomial	East Asian	PRS	NagelkerkeR2	0.0104339	NA	NA	0.309316
Cancer	cancer1001	Lung cancer	Binomial	East Asian	PRS	TjurR2	0.000546983	NA	NA	0.309316
Cancer	cancer1001	Lung cancer	Binomial	East Asian	Covariate-only model	ROC-AUC	0.684036	0.496573	0.871499	0.00318076
Cancer	cancer1001	Lung cancer	Binomial	East Asian	Covariate-only model	NagelkerkeR2	0.0684878	NA	NA	0.00318076
Cancer	cancer1001	Lung cancer	Binomial	East Asian	Covariate-only model	TjurR2	0.00651598	NA	NA	0.00318076
Cancer	cancer1001	Lung cancer	Binomial	East Asian	Full model (PRS and Covariates)	ROC-AUC	0.69487	0.513025	0.876715	0.00256517
Cancer	cancer1001	Lung cancer	Binomial	East Asian	Full model (PRS and Covariates)	NagelkerkeR2	0.0714368	NA	NA	0.00256517
Cancer	cancer1001	Lung cancer	Binomial	East Asian	Full model (PRS and Covariates)	TjurR2	0.00679117	NA	NA	0.00256517
Cancer	cancer1002	Breast cancer	Binomial	Score development set (white British)	PRS	ROC-AUC	0.655534	0.650114	0.660954	0
Cancer	cancer1002	Breast cancer	Binomial	Score development set (white British)	PRS	NagelkerkeR2	0.0419943	NA	NA	0
Cancer	cancer1002	Breast cancer	Binomial	Score development set (white British)	PRS	TjurR2	0.0130432	NA	NA	0
Cancer	cancer1002	Breast cancer	Binomial	Score development set (white British)	Covariate-only model	ROC-AUC	0.788868	0.785807	0.791929	0
Cancer	cancer1002	Breast cancer	Binomial	Score development set (white British)	Covariate-only model	NagelkerkeR2	0.173753	NA	NA	0
Cancer	cancer1002	Breast cancer	Binomial	Score development set (white British)	Covariate-only model	TjurR2	0.0392042	NA	NA	0
Cancer	cancer1002	Breast cancer	Binomial	Score development set (white British)	Full model (PRS and Covariates)	ROC-AUC	0.828177	0.825218	0.831136	0
Cancer	cancer1002	Breast cancer	Binomial	Score development set (white British)	Full model (PRS and Covariates)	NagelkerkeR2	0.205824	NA	NA	0
Cancer	cancer1002	Breast cancer	Binomial	Score development set (white British)	Full model (PRS and Covariates)	TjurR2	0.0563033	NA	NA	0
Cancer	cancer1002	Breast cancer	Binomial	hold-out test set (white British)	PRS	ROC-AUC	0.59627	0.584976	0.607564	1.81388e-65
Cancer	cancer1002	Breast cancer	Binomial	hold-out test set (white British)	PRS	NagelkerkeR2	0.0160183	NA	NA	1.81388e-65
Cancer	cancer1002	Breast cancer	Binomial	hold-out test set (white British)	PRS	TjurR2	0.004588	NA	NA	1.81388e-65
Cancer	cancer1002	Breast cancer	Binomial	hold-out test set (white British)	Covariate-only model	ROC-AUC	0.788211	0.782125	0.794296	3.05159e-148
Cancer	cancer1002	Breast cancer	Binomial	hold-out test set (white British)	Covariate-only model	NagelkerkeR2	0.174017	NA	NA	3.05159e-148
Cancer	cancer1002	Breast cancer	Binomial	hold-out test set (white British)	Covariate-only model	TjurR2	0.0390482	NA	NA	3.05159e-148
Cancer	cancer1002	Breast cancer	Binomial	hold-out test set (white British)	Full model (PRS and Covariates)	ROC-AUC	0.809606	0.803483	0.815728	5.34568e-181
Cancer	cancer1002	Breast cancer	Binomial	hold-out test set (white British)	Full model (PRS and Covariates)	NagelkerkeR2	0.189401	NA	NA	5.34568e-181
Cancer	cancer1002	Breast cancer	Binomial	hold-out test set (white British)	Full model (PRS and Covariates)	TjurR2	0.0474054	NA	NA	5.34568e-181
Cancer	cancer1002	Breast cancer	Binomial	non-British white	PRS	ROC-AUC	0.585443	0.566685	0.604201	7.42048e-21
Cancer	cancer1002	Breast cancer	Binomial	non-British white	PRS	NagelkerkeR2	0.0126351	NA	NA	7.42048e-21
Cancer	cancer1002	Breast cancer	Binomial	non-British white	PRS	TjurR2	0.00376542	NA	NA	7.42048e-21
Cancer	cancer1002	Breast cancer	Binomial	non-British white	Covariate-only model	ROC-AUC	0.792156	0.782035	0.802277	1.50475e-68
Cancer	cancer1002	Breast cancer	Binomial	non-British white	Covariate-only model	NagelkerkeR2	0.172119	NA	NA	1.50475e-68
Cancer	cancer1002	Breast cancer	Binomial	non-British white	Covariate-only model	TjurR2	0.0414671	NA	NA	1.50475e-68
Cancer	cancer1002	Breast cancer	Binomial	non-British white	Full model (PRS and Covariates)	ROC-AUC	0.805609	0.795452	0.815766	1.81018e-81
Cancer	cancer1002	Breast cancer	Binomial	non-British white	Full model (PRS and Covariates)	NagelkerkeR2	0.184466	NA	NA	1.81018e-81
Cancer	cancer1002	Breast cancer	Binomial	non-British white	Full model (PRS and Covariates)	TjurR2	0.0487595	NA	NA	1.81018e-81
Cancer	cancer1002	Breast cancer	Binomial	South Asian	PRS	ROC-AUC	0.572501	0.527449	0.617554	0.00115684
Cancer	cancer1002	Breast cancer	Binomial	South Asian	PRS	NagelkerkeR2	0.00738588	NA	NA	0.00115684
Cancer	cancer1002	Breast cancer	Binomial	South Asian	PRS	TjurR2	0.00137521	NA	NA	0.00115684
Cancer	cancer1002	Breast cancer	Binomial	South Asian	Covariate-only model	ROC-AUC	0.826952	0.804177	0.849727	3.70434e-22
Cancer	cancer1002	Breast cancer	Binomial	South Asian	Covariate-only model	NagelkerkeR2	0.177164	NA	NA	3.70434e-22
Cancer	cancer1002	Breast cancer	Binomial	South Asian	Covariate-only model	TjurR2	0.0332986	NA	NA	3.70434e-22
Cancer	cancer1002	Breast cancer	Binomial	South Asian	Full model (PRS and Covariates)	ROC-AUC	0.835638	0.812892	0.858383	4.03929e-24
Cancer	cancer1002	Breast cancer	Binomial	South Asian	Full model (PRS and Covariates)	NagelkerkeR2	0.185345	NA	NA	4.03929e-24
Cancer	cancer1002	Breast cancer	Binomial	South Asian	Full model (PRS and Covariates)	TjurR2	0.0373226	NA	NA	4.03929e-24
Cancer	cancer1002	Breast cancer	Binomial	African	PRS	ROC-AUC	0.569183	0.517829	0.620537	0.00948964
Cancer	cancer1002	Breast cancer	Binomial	African	PRS	NagelkerkeR2	0.00598333	NA	NA	0.00948964
Cancer	cancer1002	Breast cancer	Binomial	African	PRS	TjurR2	0.00113844	NA	NA	0.00948964
Cancer	cancer1002	Breast cancer	Binomial	African	Covariate-only model	ROC-AUC	0.778191	0.751001	0.805382	2.4385e-06
Cancer	cancer1002	Breast cancer	Binomial	African	Covariate-only model	NagelkerkeR2	0.143647	NA	NA	2.4385e-06
Cancer	cancer1002	Breast cancer	Binomial	African	Covariate-only model	TjurR2	0.0218755	NA	NA	2.4385e-06
Cancer	cancer1002	Breast cancer	Binomial	African	Full model (PRS and Covariates)	ROC-AUC	0.79293	0.767281	0.818578	6.8233e-08
Cancer	cancer1002	Breast cancer	Binomial	African	Full model (PRS and Covariates)	NagelkerkeR2	0.150469	NA	NA	6.8233e-08
Cancer	cancer1002	Breast cancer	Binomial	African	Full model (PRS and Covariates)	TjurR2	0.0237968	NA	NA	6.8233e-08
Cancer	cancer1002	Breast cancer	Binomial	East Asian	PRS	ROC-AUC	0.594105	0.515633	0.672578	0.012935
Cancer	cancer1002	Breast cancer	Binomial	East Asian	PRS	NagelkerkeR2	0.0150741	NA	NA	0.012935
Cancer	cancer1002	Breast cancer	Binomial	East Asian	PRS	TjurR2	0.00426892	NA	NA	0.012935
Cancer	cancer1002	Breast cancer	Binomial	East Asian	Covariate-only model	ROC-AUC	0.745117	0.701548	0.788686	0.00854518
Cancer	cancer1002	Breast cancer	Binomial	East Asian	Covariate-only model	NagelkerkeR2	0.132739	NA	NA	0.00854518
Cancer	cancer1002	Breast cancer	Binomial	East Asian	Covariate-only model	TjurR2	0.0245188	NA	NA	0.00854518
Cancer	cancer1002	Breast cancer	Binomial	East Asian	Full model (PRS and Covariates)	ROC-AUC	0.760203	0.714755	0.80565	0.000739819
Cancer	cancer1002	Breast cancer	Binomial	East Asian	Full model (PRS and Covariates)	NagelkerkeR2	0.143442	NA	NA	0.000739819
Cancer	cancer1002	Breast cancer	Binomial	East Asian	Full model (PRS and Covariates)	TjurR2	0.029622	NA	NA	0.000739819
Cancer	cancer1003	Skin cancer	Binomial	Score development set (white British)	PRS	ROC-AUC	0.683132	0.679212	0.687051	0
Cancer	cancer1003	Skin cancer	Binomial	Score development set (white British)	PRS	NagelkerkeR2	0.0709998	NA	NA	0
Cancer	cancer1003	Skin cancer	Binomial	Score development set (white British)	PRS	TjurR2	0.0326531	NA	NA	0
Cancer	cancer1003	Skin cancer	Binomial	Score development set (white British)	Covariate-only model	ROC-AUC	0.65488	0.650997	0.658764	0
Cancer	cancer1003	Skin cancer	Binomial	Score development set (white British)	Covariate-only model	NagelkerkeR2	0.0481566	NA	NA	0
Cancer	cancer1003	Skin cancer	Binomial	Score development set (white British)	Covariate-only model	TjurR2	0.0188414	NA	NA	0
Cancer	cancer1003	Skin cancer	Binomial	Score development set (white British)	Full model (PRS and Covariates)	ROC-AUC	0.727182	0.723488	0.730875	0
Cancer	cancer1003	Skin cancer	Binomial	Score development set (white British)	Full model (PRS and Covariates)	NagelkerkeR2	0.109996	NA	NA	0
Cancer	cancer1003	Skin cancer	Binomial	Score development set (white British)	Full model (PRS and Covariates)	TjurR2	0.0511563	NA	NA	0
Cancer	cancer1003	Skin cancer	Binomial	hold-out test set (white British)	PRS	ROC-AUC	0.632885	0.624591	0.64118	2.55348e-208
Cancer	cancer1003	Skin cancer	Binomial	hold-out test set (white British)	PRS	NagelkerkeR2	0.0357267	NA	NA	2.55348e-208
Cancer	cancer1003	Skin cancer	Binomial	hold-out test set (white British)	PRS	TjurR2	0.0153817	NA	NA	2.55348e-208
Cancer	cancer1003	Skin cancer	Binomial	hold-out test set (white British)	Covariate-only model	ROC-AUC	0.649569	0.641625	0.657513	1.58657e-229
Cancer	cancer1003	Skin cancer	Binomial	hold-out test set (white British)	Covariate-only model	NagelkerkeR2	0.044425	NA	NA	1.58657e-229
Cancer	cancer1003	Skin cancer	Binomial	hold-out test set (white British)	Covariate-only model	TjurR2	0.0176558	NA	NA	1.58657e-229
Cancer	cancer1003	Skin cancer	Binomial	hold-out test set (white British)	Full model (PRS and Covariates)	ROC-AUC	0.693498	0.685839	0.701157	0
Cancer	cancer1003	Skin cancer	Binomial	hold-out test set (white British)	Full model (PRS and Covariates)	NagelkerkeR2	0.0783434	NA	NA	0
Cancer	cancer1003	Skin cancer	Binomial	hold-out test set (white British)	Full model (PRS and Covariates)	TjurR2	0.0343606	NA	NA	0
Cancer	cancer1003	Skin cancer	Binomial	non-British white	PRS	ROC-AUC	0.650862	0.637218	0.664505	4.48149e-97
Cancer	cancer1003	Skin cancer	Binomial	non-British white	PRS	NagelkerkeR2	0.0456571	NA	NA	4.48149e-97
Cancer	cancer1003	Skin cancer	Binomial	non-British white	PRS	TjurR2	0.0193907	NA	NA	4.48149e-97
Cancer	cancer1003	Skin cancer	Binomial	non-British white	Covariate-only model	ROC-AUC	0.682279	0.669563	0.694996	1.40277e-121
Cancer	cancer1003	Skin cancer	Binomial	non-British white	Covariate-only model	NagelkerkeR2	0.0658447	NA	NA	1.40277e-121
Cancer	cancer1003	Skin cancer	Binomial	non-British white	Covariate-only model	TjurR2	0.0261392	NA	NA	1.40277e-121
Cancer	cancer1003	Skin cancer	Binomial	non-British white	Full model (PRS and Covariates)	ROC-AUC	0.716667	0.704311	0.729024	1.56701e-176
Cancer	cancer1003	Skin cancer	Binomial	non-British white	Full model (PRS and Covariates)	NagelkerkeR2	0.0961346	NA	NA	1.56701e-176
Cancer	cancer1003	Skin cancer	Binomial	non-British white	Full model (PRS and Covariates)	TjurR2	0.0417641	NA	NA	1.56701e-176
Cancer	cancer1003	Skin cancer	Binomial	South Asian	PRS	ROC-AUC	0.492914	0.37897	0.606858	0.895132
Cancer	cancer1003	Skin cancer	Binomial	South Asian	PRS	NagelkerkeR2	6.34842e-05	NA	NA	0.895132
Cancer	cancer1003	Skin cancer	Binomial	South Asian	PRS	TjurR2	1.83209e-06	NA	NA	0.895132
Cancer	cancer1003	Skin cancer	Binomial	South Asian	Covariate-only model	ROC-AUC	0.772436	0.677224	0.867648	1.79546e-05
Cancer	cancer1003	Skin cancer	Binomial	South Asian	Covariate-only model	NagelkerkeR2	0.077646	NA	NA	1.79546e-05
Cancer	cancer1003	Skin cancer	Binomial	South Asian	Covariate-only model	TjurR2	0.00390827	NA	NA	1.79546e-05
Cancer	cancer1003	Skin cancer	Binomial	South Asian	Full model (PRS and Covariates)	ROC-AUC	0.762316	0.673325	0.851307	4.20897e-05
Cancer	cancer1003	Skin cancer	Binomial	South Asian	Full model (PRS and Covariates)	NagelkerkeR2	0.0709142	NA	NA	4.20897e-05
Cancer	cancer1003	Skin cancer	Binomial	South Asian	Full model (PRS and Covariates)	TjurR2	0.00358314	NA	NA	4.20897e-05
Cancer	cancer1003	Skin cancer	Binomial	African	PRS	ROC-AUC	0.522899	0.374265	0.671533	0.671995
Cancer	cancer1003	Skin cancer	Binomial	African	PRS	NagelkerkeR2	0.00103221	NA	NA	0.671995
Cancer	cancer1003	Skin cancer	Binomial	African	PRS	TjurR2	2.47278e-05	NA	NA	0.671995
Cancer	cancer1003	Skin cancer	Binomial	African	Covariate-only model	ROC-AUC	0.783912	0.70785	0.859973	0.0021239
Cancer	cancer1003	Skin cancer	Binomial	African	Covariate-only model	NagelkerkeR2	0.0627205	NA	NA	0.0021239
Cancer	cancer1003	Skin cancer	Binomial	African	Covariate-only model	TjurR2	0.00150399	NA	NA	0.0021239
Cancer	cancer1003	Skin cancer	Binomial	African	Full model (PRS and Covariates)	ROC-AUC	0.787767	0.712599	0.862935	0.0020292
Cancer	cancer1003	Skin cancer	Binomial	African	Full model (PRS and Covariates)	NagelkerkeR2	0.0615097	NA	NA	0.0020292
Cancer	cancer1003	Skin cancer	Binomial	African	Full model (PRS and Covariates)	TjurR2	0.00137573	NA	NA	0.0020292
Cancer	cancer1003	Skin cancer	Binomial	East Asian	PRS	ROC-AUC	0.569846	0.364919	0.774773	0.522022
Cancer	cancer1003	Skin cancer	Binomial	East Asian	PRS	NagelkerkeR2	0.00375691	NA	NA	0.522022
Cancer	cancer1003	Skin cancer	Binomial	East Asian	PRS	TjurR2	0.000270009	NA	NA	0.522022
Cancer	cancer1003	Skin cancer	Binomial	East Asian	Covariate-only model	ROC-AUC	0.828909	0.767629	0.890189	0.00557101
Cancer	cancer1003	Skin cancer	Binomial	East Asian	Covariate-only model	NagelkerkeR2	0.102866	NA	NA	0.00557101
Cancer	cancer1003	Skin cancer	Binomial	East Asian	Covariate-only model	TjurR2	0.00585041	NA	NA	0.00557101
Cancer	cancer1003	Skin cancer	Binomial	East Asian	Full model (PRS and Covariates)	ROC-AUC	0.830613	0.752331	0.908895	0.00414473
Cancer	cancer1003	Skin cancer	Binomial	East Asian	Full model (PRS and Covariates)	NagelkerkeR2	0.108388	NA	NA	0.00414473
Cancer	cancer1003	Skin cancer	Binomial	East Asian	Full model (PRS and Covariates)	TjurR2	0.00655637	NA	NA	0.00414473
Cancer	cancer1005	Salivary gland cancer	Binomial	Score development set (white British)	PRS	ROC-AUC	0.876708	0.846351	0.907066	4.37674e-53
Cancer	cancer1005	Salivary gland cancer	Binomial	Score development set (white British)	PRS	NagelkerkeR2	0.137602	NA	NA	4.37674e-53
Cancer	cancer1005	Salivary gland cancer	Binomial	Score development set (white British)	PRS	TjurR2	0.00285634	NA	NA	4.37674e-53
Cancer	cancer1005	Salivary gland cancer	Binomial	Score development set (white British)	Covariate-only model	ROC-AUC	0.627334	0.573873	0.680796	3.46563e-06
Cancer	cancer1005	Salivary gland cancer	Binomial	Score development set (white British)	Covariate-only model	NagelkerkeR2	0.0124879	NA	NA	3.46563e-06
Cancer	cancer1005	Salivary gland cancer	Binomial	Score development set (white British)	Covariate-only model	TjurR2	9.06686e-05	NA	NA	3.46563e-06
Cancer	cancer1005	Salivary gland cancer	Binomial	Score development set (white British)	Full model (PRS and Covariates)	ROC-AUC	0.776688	0.734384	0.818991	4.16697e-26
Cancer	cancer1005	Salivary gland cancer	Binomial	Score development set (white British)	Full model (PRS and Covariates)	NagelkerkeR2	0.066202	NA	NA	4.16697e-26
Cancer	cancer1005	Salivary gland cancer	Binomial	Score development set (white British)	Full model (PRS and Covariates)	TjurR2	0.000771634	NA	NA	4.16697e-26
Cancer	cancer1005	Salivary gland cancer	Binomial	hold-out test set (white British)	PRS	ROC-AUC	0.515912	0.393684	0.638139	0.651331
Cancer	cancer1005	Salivary gland cancer	Binomial	hold-out test set (white British)	PRS	NagelkerkeR2	0.000477242	NA	NA	0.651331
Cancer	cancer1005	Salivary gland cancer	Binomial	hold-out test set (white British)	PRS	TjurR2	3.15384e-06	NA	NA	0.651331
Cancer	cancer1005	Salivary gland cancer	Binomial	hold-out test set (white British)	Covariate-only model	ROC-AUC	0.608929	0.498023	0.719835	0.113876
Cancer	cancer1005	Salivary gland cancer	Binomial	hold-out test set (white British)	Covariate-only model	NagelkerkeR2	0.00605801	NA	NA	0.113876
Cancer	cancer1005	Salivary gland cancer	Binomial	hold-out test set (white British)	Covariate-only model	TjurR2	3.92275e-05	NA	NA	0.113876
Cancer	cancer1005	Salivary gland cancer	Binomial	hold-out test set (white British)	Full model (PRS and Covariates)	ROC-AUC	0.612926	0.496749	0.729104	0.102158
Cancer	cancer1005	Salivary gland cancer	Binomial	hold-out test set (white British)	Full model (PRS and Covariates)	NagelkerkeR2	0.00643346	NA	NA	0.102158
Cancer	cancer1005	Salivary gland cancer	Binomial	hold-out test set (white British)	Full model (PRS and Covariates)	TjurR2	4.36781e-05	NA	NA	0.102158
Cancer	cancer1005	Salivary gland cancer	Binomial	non-British white	PRS	ROC-AUC	0.49786	0.246663	0.749057	0.865048
Cancer	cancer1005	Salivary gland cancer	Binomial	non-British white	PRS	NagelkerkeR2	0.000225364	NA	NA	0.865048
Cancer	cancer1005	Salivary gland cancer	Binomial	non-British white	PRS	TjurR2	1.28844e-06	NA	NA	0.865048
Cancer	cancer1005	Salivary gland cancer	Binomial	non-British white	Covariate-only model	ROC-AUC	0.825964	0.755993	0.895936	0.0141519
Cancer	cancer1005	Salivary gland cancer	Binomial	non-British white	Covariate-only model	NagelkerkeR2	0.0681488	NA	NA	0.0141519
Cancer	cancer1005	Salivary gland cancer	Binomial	non-British white	Covariate-only model	TjurR2	0.000306622	NA	NA	0.0141519
Cancer	cancer1005	Salivary gland cancer	Binomial	non-British white	Full model (PRS and Covariates)	ROC-AUC	0.806726	0.706837	0.906615	0.0143507
Cancer	cancer1005	Salivary gland cancer	Binomial	non-British white	Full model (PRS and Covariates)	NagelkerkeR2	0.0669018	NA	NA	0.0143507
Cancer	cancer1005	Salivary gland cancer	Binomial	non-British white	Full model (PRS and Covariates)	TjurR2	0.000353801	NA	NA	0.0143507
Cancer	cancer1005	Salivary gland cancer	Binomial	African	PRS	ROC-AUC	0.498614	0.416758	0.580471	0.968931
Cancer	cancer1005	Salivary gland cancer	Binomial	African	PRS	NagelkerkeR2	4.18982e-05	NA	NA	0.968931
Cancer	cancer1005	Salivary gland cancer	Binomial	African	PRS	TjurR2	1.18206e-07	NA	NA	0.968931
Cancer	cancer1005	Salivary gland cancer	Binomial	African	Covariate-only model	ROC-AUC	0.892918	0.860572	0.925263	0.145896
Cancer	cancer1005	Salivary gland cancer	Binomial	African	Covariate-only model	NagelkerkeR2	0.109689	NA	NA	0.145896
Cancer	cancer1005	Salivary gland cancer	Binomial	African	Covariate-only model	TjurR2	0.000529911	NA	NA	0.145896
Cancer	cancer1005	Salivary gland cancer	Binomial	African	Full model (PRS and Covariates)	ROC-AUC	0.893149	0.855353	0.930944	0.139931
Cancer	cancer1005	Salivary gland cancer	Binomial	African	Full model (PRS and Covariates)	NagelkerkeR2	0.108904	NA	NA	0.139931
Cancer	cancer1005	Salivary gland cancer	Binomial	African	Full model (PRS and Covariates)	TjurR2	0.000525805	NA	NA	0.139931
Cancer	cancer1005	Salivary gland cancer	Binomial	South Asian	PRS	ROC-AUC	0.445779	0	1	0.608752
Cancer	cancer1005	Salivary gland cancer	Binomial	South Asian	PRS	NagelkerkeR2	0.00711869	NA	NA	0.608752
Cancer	cancer1005	Salivary gland cancer	Binomial	South Asian	PRS	TjurR2	5.46372e-05	NA	NA	0.608752
Cancer	cancer1005	Salivary gland cancer	Binomial	South Asian	Covariate-only model	ROC-AUC	0.991314	0.975471	1	0.0181866
Cancer	cancer1005	Salivary gland cancer	Binomial	South Asian	Covariate-only model	NagelkerkeR2	0.411258	NA	NA	0.0181866
Cancer	cancer1005	Salivary gland cancer	Binomial	South Asian	Covariate-only model	TjurR2	0.0276061	NA	NA	0.0181866
Cancer	cancer1005	Salivary gland cancer	Binomial	South Asian	Full model (PRS and Covariates)	ROC-AUC	0.988824	0.967604	1	0.0177195
Cancer	cancer1005	Salivary gland cancer	Binomial	South Asian	Full model (PRS and Covariates)	NagelkerkeR2	0.398538	NA	NA	0.0177195
Cancer	cancer1005	Salivary gland cancer	Binomial	South Asian	Full model (PRS and Covariates)	TjurR2	0.0297099	NA	NA	0.0177195
Cancer	cancer1018	Stomach cancer	Binomial	Score development set (white British)	PRS	ROC-AUC	0.630476	0.608058	0.652895	9.20015e-33
Cancer	cancer1018	Stomach cancer	Binomial	Score development set (white British)	PRS	NagelkerkeR2	0.0170557	NA	NA	9.20015e-33
Cancer	cancer1018	Stomach cancer	Binomial	Score development set (white British)	PRS	TjurR2	0.000609433	NA	NA	9.20015e-33
Cancer	cancer1018	Stomach cancer	Binomial	Score development set (white British)	Covariate-only model	ROC-AUC	0.724921	0.70521	0.744631	2.27424e-73
Cancer	cancer1018	Stomach cancer	Binomial	Score development set (white British)	Covariate-only model	NagelkerkeR2	0.0468071	NA	NA	2.27424e-73
Cancer	cancer1018	Stomach cancer	Binomial	Score development set (white British)	Covariate-only model	TjurR2	0.00164494	NA	NA	2.27424e-73
Cancer	cancer1018	Stomach cancer	Binomial	Score development set (white British)	Full model (PRS and Covariates)	ROC-AUC	0.736105	0.716598	0.755612	1.09673e-81
Cancer	cancer1018	Stomach cancer	Binomial	Score development set (white British)	Full model (PRS and Covariates)	NagelkerkeR2	0.0529296	NA	NA	1.09673e-81
Cancer	cancer1018	Stomach cancer	Binomial	Score development set (white British)	Full model (PRS and Covariates)	TjurR2	0.00195436	NA	NA	1.09673e-81
Cancer	cancer1018	Stomach cancer	Binomial	hold-out test set (white British)	PRS	ROC-AUC	0.527667	0.477645	0.577688	0.531761
Cancer	cancer1018	Stomach cancer	Binomial	hold-out test set (white British)	PRS	NagelkerkeR2	0.000208175	NA	NA	0.531761
Cancer	cancer1018	Stomach cancer	Binomial	hold-out test set (white British)	PRS	TjurR2	5.72373e-06	NA	NA	0.531761
Cancer	cancer1018	Stomach cancer	Binomial	hold-out test set (white British)	Covariate-only model	ROC-AUC	0.690536	0.646423	0.73465	1.55321e-13
Cancer	cancer1018	Stomach cancer	Binomial	hold-out test set (white British)	Covariate-only model	NagelkerkeR2	0.0325198	NA	NA	1.55321e-13
Cancer	cancer1018	Stomach cancer	Binomial	hold-out test set (white British)	Covariate-only model	TjurR2	0.00098549	NA	NA	1.55321e-13
Cancer	cancer1018	Stomach cancer	Binomial	hold-out test set (white British)	Full model (PRS and Covariates)	ROC-AUC	0.69033	0.646157	0.734502	1.29645e-13
Cancer	cancer1018	Stomach cancer	Binomial	hold-out test set (white British)	Full model (PRS and Covariates)	NagelkerkeR2	0.0326848	NA	NA	1.29645e-13
Cancer	cancer1018	Stomach cancer	Binomial	hold-out test set (white British)	Full model (PRS and Covariates)	TjurR2	0.000997029	NA	NA	1.29645e-13
Cancer	cancer1018	Stomach cancer	Binomial	non-British white	PRS	ROC-AUC	0.43282	0.361688	0.503952	0.101235
Cancer	cancer1018	Stomach cancer	Binomial	non-British white	PRS	NagelkerkeR2	0.00366388	NA	NA	0.101235
Cancer	cancer1018	Stomach cancer	Binomial	non-British white	PRS	TjurR2	9.83302e-05	NA	NA	0.101235
Cancer	cancer1018	Stomach cancer	Binomial	non-British white	Covariate-only model	ROC-AUC	0.731601	0.673048	0.790154	3.48797e-08
Cancer	cancer1018	Stomach cancer	Binomial	non-British white	Covariate-only model	NagelkerkeR2	0.0491169	NA	NA	3.48797e-08
Cancer	cancer1018	Stomach cancer	Binomial	non-British white	Covariate-only model	TjurR2	0.00150319	NA	NA	3.48797e-08
Cancer	cancer1018	Stomach cancer	Binomial	non-British white	Full model (PRS and Covariates)	ROC-AUC	0.72445	0.664787	0.784113	8.75177e-08
Cancer	cancer1018	Stomach cancer	Binomial	non-British white	Full model (PRS and Covariates)	NagelkerkeR2	0.0458705	NA	NA	8.75177e-08
Cancer	cancer1018	Stomach cancer	Binomial	non-British white	Full model (PRS and Covariates)	TjurR2	0.00137567	NA	NA	8.75177e-08
Cancer	cancer1018	Stomach cancer	Binomial	African	PRS	ROC-AUC	0.600356	0.424232	0.77648	0.218471
Cancer	cancer1018	Stomach cancer	Binomial	African	PRS	NagelkerkeR2	0.00972691	NA	NA	0.218471
Cancer	cancer1018	Stomach cancer	Binomial	African	PRS	TjurR2	0.00023589	NA	NA	0.218471
Cancer	cancer1018	Stomach cancer	Binomial	African	Covariate-only model	ROC-AUC	0.768691	0.619037	0.918345	0.00145288
Cancer	cancer1018	Stomach cancer	Binomial	African	Covariate-only model	NagelkerkeR2	0.0640004	NA	NA	0.00145288
Cancer	cancer1018	Stomach cancer	Binomial	African	Covariate-only model	TjurR2	0.00178112	NA	NA	0.00145288
Cancer	cancer1018	Stomach cancer	Binomial	African	Full model (PRS and Covariates)	ROC-AUC	0.775446	0.629995	0.920898	0.00102865
Cancer	cancer1018	Stomach cancer	Binomial	African	Full model (PRS and Covariates)	NagelkerkeR2	0.068269	NA	NA	0.00102865
Cancer	cancer1018	Stomach cancer	Binomial	African	Full model (PRS and Covariates)	TjurR2	0.0019857	NA	NA	0.00102865
Cancer	cancer1018	Stomach cancer	Binomial	South Asian	PRS	ROC-AUC	0.318463	0.211241	0.425685	0.0818707
Cancer	cancer1018	Stomach cancer	Binomial	South Asian	PRS	NagelkerkeR2	0.0212106	NA	NA	0.0818707
Cancer	cancer1018	Stomach cancer	Binomial	South Asian	PRS	TjurR2	0.000281642	NA	NA	0.0818707
Cancer	cancer1018	Stomach cancer	Binomial	South Asian	Covariate-only model	ROC-AUC	0.829293	0.706503	0.952083	0.000136634
Cancer	cancer1018	Stomach cancer	Binomial	South Asian	Covariate-only model	NagelkerkeR2	0.112589	NA	NA	0.000136634
Cancer	cancer1018	Stomach cancer	Binomial	South Asian	Covariate-only model	TjurR2	0.00371646	NA	NA	0.000136634
Cancer	cancer1018	Stomach cancer	Binomial	South Asian	Full model (PRS and Covariates)	ROC-AUC	0.822823	0.699456	0.94619	0.000225771
Cancer	cancer1018	Stomach cancer	Binomial	South Asian	Full model (PRS and Covariates)	NagelkerkeR2	0.105158	NA	NA	0.000225771
Cancer	cancer1018	Stomach cancer	Binomial	South Asian	Full model (PRS and Covariates)	TjurR2	0.00326854	NA	NA	0.000225771
Cancer	cancer1018	Stomach cancer	Binomial	East Asian	PRS	ROC-AUC	0.580787	0.270992	0.890583	0.728572
Cancer	cancer1018	Stomach cancer	Binomial	East Asian	PRS	NagelkerkeR2	0.00398203	NA	NA	0.728572
Cancer	cancer1018	Stomach cancer	Binomial	East Asian	PRS	TjurR2	4.40429e-05	NA	NA	0.728572
Cancer	cancer1018	Stomach cancer	Binomial	East Asian	Covariate-only model	ROC-AUC	0.961516	0.942734	0.980298	0.127295
Cancer	cancer1018	Stomach cancer	Binomial	East Asian	Covariate-only model	NagelkerkeR2	0.26495	NA	NA	0.127295
Cancer	cancer1018	Stomach cancer	Binomial	East Asian	Covariate-only model	TjurR2	0.00803909	NA	NA	0.127295
Cancer	cancer1018	Stomach cancer	Binomial	East Asian	Full model (PRS and Covariates)	ROC-AUC	0.962103	0.942338	0.981868	0.123901
Cancer	cancer1018	Stomach cancer	Binomial	East Asian	Full model (PRS and Covariates)	NagelkerkeR2	0.266763	NA	NA	0.123901
Cancer	cancer1018	Stomach cancer	Binomial	East Asian	Full model (PRS and Covariates)	TjurR2	0.00824694	NA	NA	0.123901
Cancer	cancer1024	Liver/hepatocellular cancer	Binomial	Score development set (white British)	PRS	ROC-AUC	0.569845	0.543016	0.596674	1.45472e-07
Cancer	cancer1024	Liver/hepatocellular cancer	Binomial	Score development set (white British)	PRS	NagelkerkeR2	0.0042651	NA	NA	1.45472e-07
Cancer	cancer1024	Liver/hepatocellular cancer	Binomial	Score development set (white British)	PRS	TjurR2	0.000106454	NA	NA	1.45472e-07
Cancer	cancer1024	Liver/hepatocellular cancer	Binomial	Score development set (white British)	Covariate-only model	ROC-AUC	0.679375	0.656604	0.702146	5.45726e-38
Cancer	cancer1024	Liver/hepatocellular cancer	Binomial	Score development set (white British)	Covariate-only model	NagelkerkeR2	0.0285052	NA	NA	5.45726e-38
Cancer	cancer1024	Liver/hepatocellular cancer	Binomial	Score development set (white British)	Covariate-only model	TjurR2	0.000722671	NA	NA	5.45726e-38
Cancer	cancer1024	Liver/hepatocellular cancer	Binomial	Score development set (white British)	Full model (PRS and Covariates)	ROC-AUC	0.683752	0.66099	0.706514	1.42348e-39
Cancer	cancer1024	Liver/hepatocellular cancer	Binomial	Score development set (white British)	Full model (PRS and Covariates)	NagelkerkeR2	0.0298371	NA	NA	1.42348e-39
Cancer	cancer1024	Liver/hepatocellular cancer	Binomial	Score development set (white British)	Full model (PRS and Covariates)	TjurR2	0.000764275	NA	NA	1.42348e-39
Cancer	cancer1024	Liver/hepatocellular cancer	Binomial	hold-out test set (white British)	PRS	ROC-AUC	0.460634	0.40679	0.514478	0.134097
Cancer	cancer1024	Liver/hepatocellular cancer	Binomial	hold-out test set (white British)	PRS	NagelkerkeR2	0.0012638	NA	NA	0.134097
Cancer	cancer1024	Liver/hepatocellular cancer	Binomial	hold-out test set (white British)	PRS	TjurR2	3.63891e-05	NA	NA	0.134097
Cancer	cancer1024	Liver/hepatocellular cancer	Binomial	hold-out test set (white British)	Covariate-only model	ROC-AUC	0.674805	0.629039	0.720571	2.51176e-11
Cancer	cancer1024	Liver/hepatocellular cancer	Binomial	hold-out test set (white British)	Covariate-only model	NagelkerkeR2	0.0277115	NA	NA	2.51176e-11
Cancer	cancer1024	Liver/hepatocellular cancer	Binomial	hold-out test set (white British)	Covariate-only model	TjurR2	0.000785633	NA	NA	2.51176e-11
Cancer	cancer1024	Liver/hepatocellular cancer	Binomial	hold-out test set (white British)	Full model (PRS and Covariates)	ROC-AUC	0.671727	0.625879	0.717575	4.79956e-11
Cancer	cancer1024	Liver/hepatocellular cancer	Binomial	hold-out test set (white British)	Full model (PRS and Covariates)	NagelkerkeR2	0.0268302	NA	NA	4.79956e-11
Cancer	cancer1024	Liver/hepatocellular cancer	Binomial	hold-out test set (white British)	Full model (PRS and Covariates)	TjurR2	0.0007576	NA	NA	4.79956e-11
Cancer	cancer1024	Liver/hepatocellular cancer	Binomial	non-British white	PRS	ROC-AUC	0.46817	0.365714	0.570626	0.550547
Cancer	cancer1024	Liver/hepatocellular cancer	Binomial	non-British white	PRS	NagelkerkeR2	0.000828565	NA	NA	0.550547
Cancer	cancer1024	Liver/hepatocellular cancer	Binomial	non-British white	PRS	TjurR2	1.32476e-05	NA	NA	0.550547
Cancer	cancer1024	Liver/hepatocellular cancer	Binomial	non-British white	Covariate-only model	ROC-AUC	0.8023	0.742227	0.862374	3.667e-07
Cancer	cancer1024	Liver/hepatocellular cancer	Binomial	non-British white	Covariate-only model	NagelkerkeR2	0.0708857	NA	NA	3.667e-07
Cancer	cancer1024	Liver/hepatocellular cancer	Binomial	non-British white	Covariate-only model	TjurR2	0.00125188	NA	NA	3.667e-07
Cancer	cancer1024	Liver/hepatocellular cancer	Binomial	non-British white	Full model (PRS and Covariates)	ROC-AUC	0.800753	0.740585	0.86092	4.10646e-07
Cancer	cancer1024	Liver/hepatocellular cancer	Binomial	non-British white	Full model (PRS and Covariates)	NagelkerkeR2	0.0701795	NA	NA	4.10646e-07
Cancer	cancer1024	Liver/hepatocellular cancer	Binomial	non-British white	Full model (PRS and Covariates)	TjurR2	0.00123339	NA	NA	4.10646e-07
Cancer	cancer1024	Liver/hepatocellular cancer	Binomial	African	PRS	ROC-AUC	0.496282	0.346186	0.646378	0.905556
Cancer	cancer1024	Liver/hepatocellular cancer	Binomial	African	PRS	NagelkerkeR2	6.73997e-05	NA	NA	0.905556
Cancer	cancer1024	Liver/hepatocellular cancer	Binomial	African	PRS	TjurR2	2.25918e-06	NA	NA	0.905556
Cancer	cancer1024	Liver/hepatocellular cancer	Binomial	African	Covariate-only model	ROC-AUC	0.667253	0.54239	0.792116	0.032437
Cancer	cancer1024	Liver/hepatocellular cancer	Binomial	African	Covariate-only model	NagelkerkeR2	0.0200273	NA	NA	0.032437
Cancer	cancer1024	Liver/hepatocellular cancer	Binomial	African	Covariate-only model	TjurR2	0.000536059	NA	NA	0.032437
Cancer	cancer1024	Liver/hepatocellular cancer	Binomial	African	Full model (PRS and Covariates)	ROC-AUC	0.666872	0.541544	0.792201	0.0347122
Cancer	cancer1024	Liver/hepatocellular cancer	Binomial	African	Full model (PRS and Covariates)	NagelkerkeR2	0.0196469	NA	NA	0.0347122
Cancer	cancer1024	Liver/hepatocellular cancer	Binomial	African	Full model (PRS and Covariates)	TjurR2	0.000526076	NA	NA	0.0347122
Cancer	cancer1024	Liver/hepatocellular cancer	Binomial	South Asian	PRS	ROC-AUC	0.401017	0.251857	0.550177	0.214555
Cancer	cancer1024	Liver/hepatocellular cancer	Binomial	South Asian	PRS	NagelkerkeR2	0.00790921	NA	NA	0.214555
Cancer	cancer1024	Liver/hepatocellular cancer	Binomial	South Asian	PRS	TjurR2	0.000219378	NA	NA	0.214555
Cancer	cancer1024	Liver/hepatocellular cancer	Binomial	South Asian	Covariate-only model	ROC-AUC	0.819971	0.682456	0.957486	1.81338e-05
Cancer	cancer1024	Liver/hepatocellular cancer	Binomial	South Asian	Covariate-only model	NagelkerkeR2	0.119352	NA	NA	1.81338e-05
Cancer	cancer1024	Liver/hepatocellular cancer	Binomial	South Asian	Covariate-only model	TjurR2	0.00629281	NA	NA	1.81338e-05
Cancer	cancer1024	Liver/hepatocellular cancer	Binomial	South Asian	Full model (PRS and Covariates)	ROC-AUC	0.817312	0.678692	0.955932	2.11755e-05
Cancer	cancer1024	Liver/hepatocellular cancer	Binomial	South Asian	Full model (PRS and Covariates)	NagelkerkeR2	0.117297	NA	NA	2.11755e-05
Cancer	cancer1024	Liver/hepatocellular cancer	Binomial	South Asian	Full model (PRS and Covariates)	TjurR2	0.00609256	NA	NA	2.11755e-05
Cancer	cancer1024	Liver/hepatocellular cancer	Binomial	East Asian	PRS	ROC-AUC	0.450559	0.231767	0.669352	0.771848
Cancer	cancer1024	Liver/hepatocellular cancer	Binomial	East Asian	PRS	NagelkerkeR2	0.00124674	NA	NA	0.771848
Cancer	cancer1024	Liver/hepatocellular cancer	Binomial	East Asian	PRS	TjurR2	3.53033e-05	NA	NA	0.771848
Cancer	cancer1024	Liver/hepatocellular cancer	Binomial	East Asian	Covariate-only model	ROC-AUC	0.708888	0.470577	0.947199	0.172676
Cancer	cancer1024	Liver/hepatocellular cancer	Binomial	East Asian	Covariate-only model	NagelkerkeR2	0.0494237	NA	NA	0.172676
Cancer	cancer1024	Liver/hepatocellular cancer	Binomial	East Asian	Covariate-only model	TjurR2	0.00186974	NA	NA	0.172676
Cancer	cancer1024	Liver/hepatocellular cancer	Binomial	East Asian	Full model (PRS and Covariates)	ROC-AUC	0.70465	0.459249	0.950051	0.178023
Cancer	cancer1024	Liver/hepatocellular cancer	Binomial	East Asian	Full model (PRS and Covariates)	NagelkerkeR2	0.0484338	NA	NA	0.178023
Cancer	cancer1024	Liver/hepatocellular cancer	Binomial	East Asian	Full model (PRS and Covariates)	TjurR2	0.00186811	NA	NA	0.178023
Cancer	cancer1025	Gallbladder/bile duct cancer	Binomial	Score development set (white British)	PRS	ROC-AUC	0.596345	0.558777	0.633914	7.49042e-07
Cancer	cancer1025	Gallbladder/bile duct cancer	Binomial	Score development set (white British)	PRS	NagelkerkeR2	0.00662861	NA	NA	7.49042e-07
Cancer	cancer1025	Gallbladder/bile duct cancer	Binomial	Score development set (white British)	PRS	TjurR2	9.963e-05	NA	NA	7.49042e-07
Cancer	cancer1025	Gallbladder/bile duct cancer	Binomial	Score development set (white British)	Covariate-only model	ROC-AUC	0.67508	0.642673	0.707488	1.88345e-19
Cancer	cancer1025	Gallbladder/bile duct cancer	Binomial	Score development set (white British)	Covariate-only model	NagelkerkeR2	0.0254792	NA	NA	1.88345e-19
Cancer	cancer1025	Gallbladder/bile duct cancer	Binomial	Score development set (white British)	Covariate-only model	TjurR2	0.000375859	NA	NA	1.88345e-19
Cancer	cancer1025	Gallbladder/bile duct cancer	Binomial	Score development set (white British)	Full model (PRS and Covariates)	ROC-AUC	0.685935	0.653521	0.718349	1.42064e-21
Cancer	cancer1025	Gallbladder/bile duct cancer	Binomial	Score development set (white British)	Full model (PRS and Covariates)	NagelkerkeR2	0.0286964	NA	NA	1.42064e-21
Cancer	cancer1025	Gallbladder/bile duct cancer	Binomial	Score development set (white British)	Full model (PRS and Covariates)	TjurR2	0.000435704	NA	NA	1.42064e-21
Cancer	cancer1025	Gallbladder/bile duct cancer	Binomial	hold-out test set (white British)	PRS	ROC-AUC	0.503539	0.417335	0.589743	0.906677
Cancer	cancer1025	Gallbladder/bile duct cancer	Binomial	hold-out test set (white British)	PRS	NagelkerkeR2	1.65464e-05	NA	NA	0.906677
Cancer	cancer1025	Gallbladder/bile duct cancer	Binomial	hold-out test set (white British)	PRS	TjurR2	2.25058e-07	NA	NA	0.906677
Cancer	cancer1025	Gallbladder/bile duct cancer	Binomial	hold-out test set (white British)	Covariate-only model	ROC-AUC	0.66851	0.606669	0.730351	3.82997e-05
Cancer	cancer1025	Gallbladder/bile duct cancer	Binomial	hold-out test set (white British)	Covariate-only model	NagelkerkeR2	0.023387	NA	NA	3.82997e-05
Cancer	cancer1025	Gallbladder/bile duct cancer	Binomial	hold-out test set (white British)	Covariate-only model	TjurR2	0.000262353	NA	NA	3.82997e-05
Cancer	cancer1025	Gallbladder/bile duct cancer	Binomial	hold-out test set (white British)	Full model (PRS and Covariates)	ROC-AUC	0.667189	0.60533	0.729048	4.06144e-05
Cancer	cancer1025	Gallbladder/bile duct cancer	Binomial	hold-out test set (white British)	Full model (PRS and Covariates)	NagelkerkeR2	0.0231003	NA	NA	4.06144e-05
Cancer	cancer1025	Gallbladder/bile duct cancer	Binomial	hold-out test set (white British)	Full model (PRS and Covariates)	TjurR2	0.000263079	NA	NA	4.06144e-05
Cancer	cancer1025	Gallbladder/bile duct cancer	Binomial	non-British white	PRS	ROC-AUC	0.348433	0.228545	0.468321	0.0185683
Cancer	cancer1025	Gallbladder/bile duct cancer	Binomial	non-British white	PRS	NagelkerkeR2	0.0216213	NA	NA	0.0185683
Cancer	cancer1025	Gallbladder/bile duct cancer	Binomial	non-British white	PRS	TjurR2	0.000248482	NA	NA	0.0185683
Cancer	cancer1025	Gallbladder/bile duct cancer	Binomial	non-British white	Covariate-only model	ROC-AUC	0.78222	0.690482	0.873957	0.0011792
Cancer	cancer1025	Gallbladder/bile duct cancer	Binomial	non-British white	Covariate-only model	NagelkerkeR2	0.0609508	NA	NA	0.0011792
Cancer	cancer1025	Gallbladder/bile duct cancer	Binomial	non-British white	Covariate-only model	TjurR2	0.000629146	NA	NA	0.0011792
Cancer	cancer1025	Gallbladder/bile duct cancer	Binomial	non-British white	Full model (PRS and Covariates)	ROC-AUC	0.770352	0.679976	0.860729	0.00233692
Cancer	cancer1025	Gallbladder/bile duct cancer	Binomial	non-British white	Full model (PRS and Covariates)	NagelkerkeR2	0.0546824	NA	NA	0.00233692
Cancer	cancer1025	Gallbladder/bile duct cancer	Binomial	non-British white	Full model (PRS and Covariates)	TjurR2	0.000527138	NA	NA	0.00233692
Cancer	cancer1025	Gallbladder/bile duct cancer	Binomial	South Asian	PRS	ROC-AUC	0.369265	0.15611	0.582421	0.38788
Cancer	cancer1025	Gallbladder/bile duct cancer	Binomial	South Asian	PRS	NagelkerkeR2	0.00785781	NA	NA	0.38788
Cancer	cancer1025	Gallbladder/bile duct cancer	Binomial	South Asian	PRS	TjurR2	7.82705e-05	NA	NA	0.38788
Cancer	cancer1025	Gallbladder/bile duct cancer	Binomial	South Asian	Covariate-only model	ROC-AUC	0.81902	0.685648	0.952392	0.00599689
Cancer	cancer1025	Gallbladder/bile duct cancer	Binomial	South Asian	Covariate-only model	NagelkerkeR2	0.0930254	NA	NA	0.00599689
Cancer	cancer1025	Gallbladder/bile duct cancer	Binomial	South Asian	Covariate-only model	TjurR2	0.00172978	NA	NA	0.00599689
Cancer	cancer1025	Gallbladder/bile duct cancer	Binomial	South Asian	Full model (PRS and Covariates)	ROC-AUC	0.814888	0.682968	0.946808	0.00714902
Cancer	cancer1025	Gallbladder/bile duct cancer	Binomial	South Asian	Full model (PRS and Covariates)	NagelkerkeR2	0.0891152	NA	NA	0.00714902
Cancer	cancer1025	Gallbladder/bile duct cancer	Binomial	South Asian	Full model (PRS and Covariates)	TjurR2	0.00159764	NA	NA	0.00714902
Cancer	cancer1025	Gallbladder/bile duct cancer	Binomial	African	PRS	ROC-AUC	0.6694	0.29911	1	0.648079
Cancer	cancer1025	Gallbladder/bile duct cancer	Binomial	African	PRS	NagelkerkeR2	0.0052328	NA	NA	0.648079
Cancer	cancer1025	Gallbladder/bile duct cancer	Binomial	African	PRS	TjurR2	2.52133e-05	NA	NA	0.648079
Cancer	cancer1025	Gallbladder/bile duct cancer	Binomial	African	Covariate-only model	ROC-AUC	0.974365	0.933971	1	0.0432803
Cancer	cancer1025	Gallbladder/bile duct cancer	Binomial	African	Covariate-only model	NagelkerkeR2	0.285603	NA	NA	0.0432803
Cancer	cancer1025	Gallbladder/bile duct cancer	Binomial	African	Covariate-only model	TjurR2	0.00595078	NA	NA	0.0432803
Cancer	cancer1025	Gallbladder/bile duct cancer	Binomial	African	Full model (PRS and Covariates)	ROC-AUC	0.975674	0.938143	1	0.0418604
Cancer	cancer1025	Gallbladder/bile duct cancer	Binomial	African	Full model (PRS and Covariates)	NagelkerkeR2	0.288	NA	NA	0.0418604
Cancer	cancer1025	Gallbladder/bile duct cancer	Binomial	African	Full model (PRS and Covariates)	TjurR2	0.00586726	NA	NA	0.0418604
Cancer	cancer1025	Gallbladder/bile duct cancer	Binomial	East Asian	PRS	ROC-AUC	0.658784	0.0480412	1	0.374643
Cancer	cancer1025	Gallbladder/bile duct cancer	Binomial	East Asian	PRS	NagelkerkeR2	0.0263845	NA	NA	0.374643
Cancer	cancer1025	Gallbladder/bile duct cancer	Binomial	East Asian	PRS	TjurR2	0.000612193	NA	NA	0.374643
Cancer	cancer1025	Gallbladder/bile duct cancer	Binomial	East Asian	Covariate-only model	ROC-AUC	0.957991	0.882249	1	0.0577494
Cancer	cancer1025	Gallbladder/bile duct cancer	Binomial	East Asian	Covariate-only model	NagelkerkeR2	0.293353	NA	NA	0.0577494
Cancer	cancer1025	Gallbladder/bile duct cancer	Binomial	East Asian	Covariate-only model	TjurR2	0.0198314	NA	NA	0.0577494
Cancer	cancer1025	Gallbladder/bile duct cancer	Binomial	East Asian	Full model (PRS and Covariates)	ROC-AUC	0.963866	0.899628	1	0.052987
Cancer	cancer1025	Gallbladder/bile duct cancer	Binomial	East Asian	Full model (PRS and Covariates)	NagelkerkeR2	0.30184	NA	NA	0.052987
Cancer	cancer1025	Gallbladder/bile duct cancer	Binomial	East Asian	Full model (PRS and Covariates)	TjurR2	0.0203191	NA	NA	0.052987
Cancer	cancer1035	Bladder cancer	Binomial	Score development set (white British)	PRS	ROC-AUC	0.567039	0.553934	0.580145	1.06547e-23
Cancer	cancer1035	Bladder cancer	Binomial	Score development set (white British)	PRS	NagelkerkeR2	0.00482615	NA	NA	1.06547e-23
Cancer	cancer1035	Bladder cancer	Binomial	Score development set (white British)	PRS	TjurR2	0.000391569	NA	NA	1.06547e-23
Cancer	cancer1035	Bladder cancer	Binomial	Score development set (white British)	Covariate-only model	ROC-AUC	0.76518	0.755174	0.775186	4.24913e-305
Cancer	cancer1035	Bladder cancer	Binomial	Score development set (white British)	Covariate-only model	NagelkerkeR2	0.0815286	NA	NA	4.24913e-305
Cancer	cancer1035	Bladder cancer	Binomial	Score development set (white British)	Covariate-only model	TjurR2	0.00779421	NA	NA	4.24913e-305
Cancer	cancer1035	Bladder cancer	Binomial	Score development set (white British)	Full model (PRS and Covariates)	ROC-AUC	0.767358	0.757397	0.777318	0
Cancer	cancer1035	Bladder cancer	Binomial	Score development set (white British)	Full model (PRS and Covariates)	NagelkerkeR2	0.0832098	NA	NA	0
Cancer	cancer1035	Bladder cancer	Binomial	Score development set (white British)	Full model (PRS and Covariates)	TjurR2	0.00802861	NA	NA	0
Cancer	cancer1035	Bladder cancer	Binomial	hold-out test set (white British)	PRS	ROC-AUC	0.553244	0.527538	0.57895	0.000107485
Cancer	cancer1035	Bladder cancer	Binomial	hold-out test set (white British)	PRS	NagelkerkeR2	0.00289829	NA	NA	0.000107485
Cancer	cancer1035	Bladder cancer	Binomial	hold-out test set (white British)	PRS	TjurR2	0.000218603	NA	NA	0.000107485
Cancer	cancer1035	Bladder cancer	Binomial	hold-out test set (white British)	Covariate-only model	ROC-AUC	0.756792	0.735458	0.778125	2.86213e-71
Cancer	cancer1035	Bladder cancer	Binomial	hold-out test set (white British)	Covariate-only model	NagelkerkeR2	0.0740683	NA	NA	2.86213e-71
Cancer	cancer1035	Bladder cancer	Binomial	hold-out test set (white British)	Covariate-only model	TjurR2	0.00695133	NA	NA	2.86213e-71
Cancer	cancer1035	Bladder cancer	Binomial	hold-out test set (white British)	Full model (PRS and Covariates)	ROC-AUC	0.758542	0.737281	0.779803	2.90032e-72
Cancer	cancer1035	Bladder cancer	Binomial	hold-out test set (white British)	Full model (PRS and Covariates)	NagelkerkeR2	0.0753025	NA	NA	2.90032e-72
Cancer	cancer1035	Bladder cancer	Binomial	hold-out test set (white British)	Full model (PRS and Covariates)	TjurR2	0.00711163	NA	NA	2.90032e-72
Cancer	cancer1035	Bladder cancer	Binomial	non-British white	PRS	ROC-AUC	0.556702	0.510897	0.602507	0.0140209
Cancer	cancer1035	Bladder cancer	Binomial	non-British white	PRS	NagelkerkeR2	0.00337469	NA	NA	0.0140209
Cancer	cancer1035	Bladder cancer	Binomial	non-British white	PRS	TjurR2	0.000266014	NA	NA	0.0140209
Cancer	cancer1035	Bladder cancer	Binomial	non-British white	Covariate-only model	ROC-AUC	0.766125	0.73133	0.80092	2.89788e-29
Cancer	cancer1035	Bladder cancer	Binomial	non-British white	Covariate-only model	NagelkerkeR2	0.0816295	NA	NA	2.89788e-29
Cancer	cancer1035	Bladder cancer	Binomial	non-British white	Covariate-only model	TjurR2	0.00760089	NA	NA	2.89788e-29
Cancer	cancer1035	Bladder cancer	Binomial	non-British white	Full model (PRS and Covariates)	ROC-AUC	0.767933	0.733289	0.802577	1.12763e-29
Cancer	cancer1035	Bladder cancer	Binomial	non-British white	Full model (PRS and Covariates)	NagelkerkeR2	0.08296	NA	NA	1.12763e-29
Cancer	cancer1035	Bladder cancer	Binomial	non-British white	Full model (PRS and Covariates)	TjurR2	0.00777984	NA	NA	1.12763e-29
Cancer	cancer1035	Bladder cancer	Binomial	South Asian	PRS	ROC-AUC	0.593323	0.494739	0.691906	0.103285
Cancer	cancer1035	Bladder cancer	Binomial	South Asian	PRS	NagelkerkeR2	0.00753158	NA	NA	0.103285
Cancer	cancer1035	Bladder cancer	Binomial	South Asian	PRS	TjurR2	0.000347896	NA	NA	0.103285
Cancer	cancer1035	Bladder cancer	Binomial	South Asian	Covariate-only model	ROC-AUC	0.852593	0.796654	0.908533	1.14983e-12
Cancer	cancer1035	Bladder cancer	Binomial	South Asian	Covariate-only model	NagelkerkeR2	0.149733	NA	NA	1.14983e-12
Cancer	cancer1035	Bladder cancer	Binomial	South Asian	Covariate-only model	TjurR2	0.0167673	NA	NA	1.14983e-12
Cancer	cancer1035	Bladder cancer	Binomial	South Asian	Full model (PRS and Covariates)	ROC-AUC	0.854227	0.799282	0.909172	7.67206e-13
Cancer	cancer1035	Bladder cancer	Binomial	South Asian	Full model (PRS and Covariates)	NagelkerkeR2	0.151118	NA	NA	7.67206e-13
Cancer	cancer1035	Bladder cancer	Binomial	South Asian	Full model (PRS and Covariates)	TjurR2	0.016954	NA	NA	7.67206e-13
Cancer	cancer1035	Bladder cancer	Binomial	African	PRS	ROC-AUC	0.678919	0.532007	0.825831	0.0169952
Cancer	cancer1035	Bladder cancer	Binomial	African	PRS	NagelkerkeR2	0.0369998	NA	NA	0.0169952
Cancer	cancer1035	Bladder cancer	Binomial	African	PRS	TjurR2	0.0012026	NA	NA	0.0169952
Cancer	cancer1035	Bladder cancer	Binomial	African	Covariate-only model	ROC-AUC	0.829517	0.722342	0.936691	9.66728e-07
Cancer	cancer1035	Bladder cancer	Binomial	African	Covariate-only model	NagelkerkeR2	0.134612	NA	NA	9.66728e-07
Cancer	cancer1035	Bladder cancer	Binomial	African	Covariate-only model	TjurR2	0.016347	NA	NA	9.66728e-07
Cancer	cancer1035	Bladder cancer	Binomial	African	Full model (PRS and Covariates)	ROC-AUC	0.832909	0.725331	0.940487	6.85384e-07
Cancer	cancer1035	Bladder cancer	Binomial	African	Full model (PRS and Covariates)	NagelkerkeR2	0.139038	NA	NA	6.85384e-07
Cancer	cancer1035	Bladder cancer	Binomial	African	Full model (PRS and Covariates)	TjurR2	0.0172685	NA	NA	6.85384e-07
Cancer	cancer1035	Bladder cancer	Binomial	East Asian	PRS	ROC-AUC	NA	NA	NA	0.157414
Cancer	cancer1035	Bladder cancer	Binomial	East Asian	PRS	NagelkerkeR2	0.132762	NA	NA	0.157414
Cancer	cancer1035	Bladder cancer	Binomial	East Asian	PRS	TjurR2	0.00120567	NA	NA	0.157414
Cancer	cancer1035	Bladder cancer	Binomial	East Asian	Covariate-only model	ROC-AUC	NA	NA	NA	0.726031
Cancer	cancer1035	Bladder cancer	Binomial	East Asian	Covariate-only model	NagelkerkeR2	0.00356779	NA	NA	0.726031
Cancer	cancer1035	Bladder cancer	Binomial	East Asian	Covariate-only model	TjurR2	1.78959e-05	NA	NA	0.726031
Cancer	cancer1035	Bladder cancer	Binomial	East Asian	Full model (PRS and Covariates)	ROC-AUC	NA	NA	NA	0.726031
Cancer	cancer1035	Bladder cancer	Binomial	East Asian	Full model (PRS and Covariates)	NagelkerkeR2	0.00356779	NA	NA	0.726031
Cancer	cancer1035	Bladder cancer	Binomial	East Asian	Full model (PRS and Covariates)	TjurR2	1.78959e-05	NA	NA	0.726031
Cancer	cancer1037	Female genital tract cancer	Binomial	Score development set (white British)	PRS	ROC-AUC	0.601798	0.59338	0.610216	4.77429e-123
Cancer	cancer1037	Female genital tract cancer	Binomial	Score development set (white British)	PRS	NagelkerkeR2	0.013724	NA	NA	4.77429e-123
Cancer	cancer1037	Female genital tract cancer	Binomial	Score development set (white British)	PRS	TjurR2	0.00218465	NA	NA	4.77429e-123
Cancer	cancer1037	Female genital tract cancer	Binomial	Score development set (white British)	Covariate-only model	ROC-AUC	0.758589	0.753931	0.763246	9.54811e-73
Cancer	cancer1037	Female genital tract cancer	Binomial	Score development set (white British)	Covariate-only model	NagelkerkeR2	0.132465	NA	NA	9.54811e-73
Cancer	cancer1037	Female genital tract cancer	Binomial	Score development set (white British)	Covariate-only model	TjurR2	0.0146042	NA	NA	9.54811e-73
Cancer	cancer1037	Female genital tract cancer	Binomial	Score development set (white British)	Full model (PRS and Covariates)	ROC-AUC	0.783866	0.779294	0.788438	3.09555e-78
Cancer	cancer1037	Female genital tract cancer	Binomial	Score development set (white British)	Full model (PRS and Covariates)	NagelkerkeR2	0.139771	NA	NA	3.09555e-78
Cancer	cancer1037	Female genital tract cancer	Binomial	Score development set (white British)	Full model (PRS and Covariates)	TjurR2	0.0166071	NA	NA	3.09555e-78
Cancer	cancer1037	Female genital tract cancer	Binomial	hold-out test set (white British)	PRS	ROC-AUC	0.526466	0.508399	0.544533	0.00158343
Cancer	cancer1037	Female genital tract cancer	Binomial	hold-out test set (white British)	PRS	NagelkerkeR2	0.00103144	NA	NA	0.00158343
Cancer	cancer1037	Female genital tract cancer	Binomial	hold-out test set (white British)	PRS	TjurR2	0.00015261	NA	NA	0.00158343
Cancer	cancer1037	Female genital tract cancer	Binomial	hold-out test set (white British)	Covariate-only model	ROC-AUC	0.750813	0.740941	0.760686	9.18737e-19
Cancer	cancer1037	Female genital tract cancer	Binomial	hold-out test set (white British)	Covariate-only model	NagelkerkeR2	0.12832	NA	NA	9.18737e-19
Cancer	cancer1037	Female genital tract cancer	Binomial	hold-out test set (white British)	Covariate-only model	TjurR2	0.0132233	NA	NA	9.18737e-19
Cancer	cancer1037	Female genital tract cancer	Binomial	hold-out test set (white British)	Full model (PRS and Covariates)	ROC-AUC	0.756041	0.746235	0.765848	3.50524e-20
Cancer	cancer1037	Female genital tract cancer	Binomial	hold-out test set (white British)	Full model (PRS and Covariates)	NagelkerkeR2	0.129356	NA	NA	3.50524e-20
Cancer	cancer1037	Female genital tract cancer	Binomial	hold-out test set (white British)	Full model (PRS and Covariates)	TjurR2	0.0134809	NA	NA	3.50524e-20
Cancer	cancer1037	Female genital tract cancer	Binomial	non-British white	PRS	ROC-AUC	0.528846	0.502012	0.55568	0.0579899
Cancer	cancer1037	Female genital tract cancer	Binomial	non-British white	PRS	NagelkerkeR2	0.000894224	NA	NA	0.0579899
Cancer	cancer1037	Female genital tract cancer	Binomial	non-British white	PRS	TjurR2	0.0001421	NA	NA	0.0579899
Cancer	cancer1037	Female genital tract cancer	Binomial	non-British white	Covariate-only model	ROC-AUC	0.753404	0.738006	0.768803	1.45301e-06
Cancer	cancer1037	Female genital tract cancer	Binomial	non-British white	Covariate-only model	NagelkerkeR2	0.125712	NA	NA	1.45301e-06
Cancer	cancer1037	Female genital tract cancer	Binomial	non-British white	Covariate-only model	TjurR2	0.0146974	NA	NA	1.45301e-06
Cancer	cancer1037	Female genital tract cancer	Binomial	non-British white	Full model (PRS and Covariates)	ROC-AUC	0.756232	0.740928	0.771535	2.8306e-07
Cancer	cancer1037	Female genital tract cancer	Binomial	non-British white	Full model (PRS and Covariates)	NagelkerkeR2	0.126519	NA	NA	2.8306e-07
Cancer	cancer1037	Female genital tract cancer	Binomial	non-British white	Full model (PRS and Covariates)	TjurR2	0.0148963	NA	NA	2.8306e-07
Cancer	cancer1037	Female genital tract cancer	Binomial	African	PRS	ROC-AUC	0.52658	0.4476	0.605559	0.470611
Cancer	cancer1037	Female genital tract cancer	Binomial	African	PRS	NagelkerkeR2	0.000894853	NA	NA	0.470611
Cancer	cancer1037	Female genital tract cancer	Binomial	African	PRS	TjurR2	8.43183e-05	NA	NA	0.470611
Cancer	cancer1037	Female genital tract cancer	Binomial	African	Covariate-only model	ROC-AUC	0.795685	0.759125	0.832246	0.00685854
Cancer	cancer1037	Female genital tract cancer	Binomial	African	Covariate-only model	NagelkerkeR2	0.11223	NA	NA	0.00685854
Cancer	cancer1037	Female genital tract cancer	Binomial	African	Covariate-only model	TjurR2	0.00741937	NA	NA	0.00685854
Cancer	cancer1037	Female genital tract cancer	Binomial	African	Full model (PRS and Covariates)	ROC-AUC	0.79704	0.761011	0.833069	0.00422071
Cancer	cancer1037	Female genital tract cancer	Binomial	African	Full model (PRS and Covariates)	NagelkerkeR2	0.113566	NA	NA	0.00422071
Cancer	cancer1037	Female genital tract cancer	Binomial	African	Full model (PRS and Covariates)	TjurR2	0.00756694	NA	NA	0.00422071
Cancer	cancer1037	Female genital tract cancer	Binomial	South Asian	PRS	ROC-AUC	0.542514	0.446055	0.638974	0.340837
Cancer	cancer1037	Female genital tract cancer	Binomial	South Asian	PRS	NagelkerkeR2	0.0020677	NA	NA	0.340837
Cancer	cancer1037	Female genital tract cancer	Binomial	South Asian	PRS	TjurR2	0.000125416	NA	NA	0.340837
Cancer	cancer1037	Female genital tract cancer	Binomial	South Asian	Covariate-only model	ROC-AUC	0.81334	0.767936	0.858744	0.0242678
Cancer	cancer1037	Female genital tract cancer	Binomial	South Asian	Covariate-only model	NagelkerkeR2	0.141474	NA	NA	0.0242678
Cancer	cancer1037	Female genital tract cancer	Binomial	South Asian	Covariate-only model	TjurR2	0.00717278	NA	NA	0.0242678
Cancer	cancer1037	Female genital tract cancer	Binomial	South Asian	Full model (PRS and Covariates)	ROC-AUC	0.81875	0.774709	0.86279	0.0179063
Cancer	cancer1037	Female genital tract cancer	Binomial	South Asian	Full model (PRS and Covariates)	NagelkerkeR2	0.142729	NA	NA	0.0179063
Cancer	cancer1037	Female genital tract cancer	Binomial	South Asian	Full model (PRS and Covariates)	TjurR2	0.00734789	NA	NA	0.0179063
Cancer	cancer1037	Female genital tract cancer	Binomial	East Asian	PRS	ROC-AUC	0.65799	0.550697	0.765283	0.080032
Cancer	cancer1037	Female genital tract cancer	Binomial	East Asian	PRS	NagelkerkeR2	0.0177732	NA	NA	0.080032
Cancer	cancer1037	Female genital tract cancer	Binomial	East Asian	PRS	TjurR2	0.0013597	NA	NA	0.080032
Cancer	cancer1037	Female genital tract cancer	Binomial	East Asian	Covariate-only model	ROC-AUC	0.841454	0.770114	0.912795	0.00190014
Cancer	cancer1037	Female genital tract cancer	Binomial	East Asian	Covariate-only model	NagelkerkeR2	0.168757	NA	NA	0.00190014
Cancer	cancer1037	Female genital tract cancer	Binomial	East Asian	Covariate-only model	TjurR2	0.0216158	NA	NA	0.00190014
Cancer	cancer1037	Female genital tract cancer	Binomial	East Asian	Full model (PRS and Covariates)	ROC-AUC	0.848193	0.778376	0.918011	0.00124015
Cancer	cancer1037	Female genital tract cancer	Binomial	East Asian	Full model (PRS and Covariates)	NagelkerkeR2	0.175222	NA	NA	0.00124015
Cancer	cancer1037	Female genital tract cancer	Binomial	East Asian	Full model (PRS and Covariates)	TjurR2	0.0234883	NA	NA	0.00124015
Cancer	cancer1038	Male genital tract cancer	Binomial	Score development set (white British)	PRS	ROC-AUC	0.704791	0.69549	0.714092	0
Cancer	cancer1038	Male genital tract cancer	Binomial	Score development set (white British)	PRS	NagelkerkeR2	0.0558241	NA	NA	0
Cancer	cancer1038	Male genital tract cancer	Binomial	Score development set (white British)	PRS	TjurR2	0.00872037	NA	NA	0
Cancer	cancer1038	Male genital tract cancer	Binomial	Score development set (white British)	Covariate-only model	ROC-AUC	0.85776	0.853631	0.861889	1.71545e-231
Cancer	cancer1038	Male genital tract cancer	Binomial	Score development set (white British)	Covariate-only model	NagelkerkeR2	0.190082	NA	NA	1.71545e-231
Cancer	cancer1038	Male genital tract cancer	Binomial	Score development set (white British)	Covariate-only model	TjurR2	0.0235234	NA	NA	1.71545e-231
Cancer	cancer1038	Male genital tract cancer	Binomial	Score development set (white British)	Full model (PRS and Covariates)	ROC-AUC	0.8835	0.879404	0.887596	0
Cancer	cancer1038	Male genital tract cancer	Binomial	Score development set (white British)	Full model (PRS and Covariates)	NagelkerkeR2	0.223154	NA	NA	0
Cancer	cancer1038	Male genital tract cancer	Binomial	Score development set (white British)	Full model (PRS and Covariates)	TjurR2	0.0363893	NA	NA	0
Cancer	cancer1038	Male genital tract cancer	Binomial	hold-out test set (white British)	PRS	ROC-AUC	0.580841	0.560342	0.60134	1.84668e-15
Cancer	cancer1038	Male genital tract cancer	Binomial	hold-out test set (white British)	PRS	NagelkerkeR2	0.00804348	NA	NA	1.84668e-15
Cancer	cancer1038	Male genital tract cancer	Binomial	hold-out test set (white British)	PRS	TjurR2	0.000985701	NA	NA	1.84668e-15
Cancer	cancer1038	Male genital tract cancer	Binomial	hold-out test set (white British)	Covariate-only model	ROC-AUC	0.845745	0.837478	0.854012	4.05025e-46
Cancer	cancer1038	Male genital tract cancer	Binomial	hold-out test set (white British)	Covariate-only model	NagelkerkeR2	0.181205	NA	NA	4.05025e-46
Cancer	cancer1038	Male genital tract cancer	Binomial	hold-out test set (white British)	Covariate-only model	TjurR2	0.0208973	NA	NA	4.05025e-46
Cancer	cancer1038	Male genital tract cancer	Binomial	hold-out test set (white British)	Full model (PRS and Covariates)	ROC-AUC	0.853796	0.84546	0.862133	3.19984e-57
Cancer	cancer1038	Male genital tract cancer	Binomial	hold-out test set (white British)	Full model (PRS and Covariates)	NagelkerkeR2	0.188606	NA	NA	3.19984e-57
Cancer	cancer1038	Male genital tract cancer	Binomial	hold-out test set (white British)	Full model (PRS and Covariates)	TjurR2	0.0234059	NA	NA	3.19984e-57
Cancer	cancer1038	Male genital tract cancer	Binomial	non-British white	PRS	ROC-AUC	0.615718	0.577681	0.653755	1.6637e-08
Cancer	cancer1038	Male genital tract cancer	Binomial	non-British white	PRS	NagelkerkeR2	0.0144922	NA	NA	1.6637e-08
Cancer	cancer1038	Male genital tract cancer	Binomial	non-British white	PRS	TjurR2	0.00130396	NA	NA	1.6637e-08
Cancer	cancer1038	Male genital tract cancer	Binomial	non-British white	Covariate-only model	ROC-AUC	0.874592	0.859145	0.890039	1.19545e-20
Cancer	cancer1038	Male genital tract cancer	Binomial	non-British white	Covariate-only model	NagelkerkeR2	0.199032	NA	NA	1.19545e-20
Cancer	cancer1038	Male genital tract cancer	Binomial	non-British white	Covariate-only model	TjurR2	0.0217045	NA	NA	1.19545e-20
Cancer	cancer1038	Male genital tract cancer	Binomial	non-British white	Full model (PRS and Covariates)	ROC-AUC	0.883516	0.868172	0.89886	1.92332e-25
Cancer	cancer1038	Male genital tract cancer	Binomial	non-British white	Full model (PRS and Covariates)	NagelkerkeR2	0.210482	NA	NA	1.92332e-25
Cancer	cancer1038	Male genital tract cancer	Binomial	non-British white	Full model (PRS and Covariates)	TjurR2	0.025465	NA	NA	1.92332e-25
Cancer	cancer1038	Male genital tract cancer	Binomial	African	PRS	ROC-AUC	0.561224	0.494632	0.627817	0.0911122
Cancer	cancer1038	Male genital tract cancer	Binomial	African	PRS	NagelkerkeR2	0.0040348	NA	NA	0.0911122
Cancer	cancer1038	Male genital tract cancer	Binomial	African	PRS	TjurR2	0.000407743	NA	NA	0.0911122
Cancer	cancer1038	Male genital tract cancer	Binomial	African	Covariate-only model	ROC-AUC	0.939594	0.923544	0.955644	2.79026e-20
Cancer	cancer1038	Male genital tract cancer	Binomial	African	Covariate-only model	NagelkerkeR2	0.328884	NA	NA	2.79026e-20
Cancer	cancer1038	Male genital tract cancer	Binomial	African	Covariate-only model	TjurR2	0.0696543	NA	NA	2.79026e-20
Cancer	cancer1038	Male genital tract cancer	Binomial	African	Full model (PRS and Covariates)	ROC-AUC	0.940607	0.924537	0.956677	1.39356e-20
Cancer	cancer1038	Male genital tract cancer	Binomial	African	Full model (PRS and Covariates)	NagelkerkeR2	0.333025	NA	NA	1.39356e-20
Cancer	cancer1038	Male genital tract cancer	Binomial	African	Full model (PRS and Covariates)	TjurR2	0.0723582	NA	NA	1.39356e-20
Cancer	cancer1038	Male genital tract cancer	Binomial	South Asian	PRS	ROC-AUC	0.54773	0.440571	0.65489	0.25185
Cancer	cancer1038	Male genital tract cancer	Binomial	South Asian	PRS	NagelkerkeR2	0.00324899	NA	NA	0.25185
Cancer	cancer1038	Male genital tract cancer	Binomial	South Asian	PRS	TjurR2	0.000210403	NA	NA	0.25185
Cancer	cancer1038	Male genital tract cancer	Binomial	South Asian	Covariate-only model	ROC-AUC	0.850874	0.804489	0.89726	7.76018e-06
Cancer	cancer1038	Male genital tract cancer	Binomial	South Asian	Covariate-only model	NagelkerkeR2	0.148131	NA	NA	7.76018e-06
Cancer	cancer1038	Male genital tract cancer	Binomial	South Asian	Covariate-only model	TjurR2	0.00961586	NA	NA	7.76018e-06
Cancer	cancer1038	Male genital tract cancer	Binomial	South Asian	Full model (PRS and Covariates)	ROC-AUC	0.852169	0.807726	0.896611	3.27614e-06
Cancer	cancer1038	Male genital tract cancer	Binomial	South Asian	Full model (PRS and Covariates)	NagelkerkeR2	0.151811	NA	NA	3.27614e-06
Cancer	cancer1038	Male genital tract cancer	Binomial	South Asian	Full model (PRS and Covariates)	TjurR2	0.0112934	NA	NA	3.27614e-06
Cancer	cancer1038	Male genital tract cancer	Binomial	East Asian	PRS	ROC-AUC	0.451765	0.26684	0.636689	0.843029
Cancer	cancer1038	Male genital tract cancer	Binomial	East Asian	PRS	NagelkerkeR2	0.000704674	NA	NA	0.843029
Cancer	cancer1038	Male genital tract cancer	Binomial	East Asian	PRS	TjurR2	1.34509e-05	NA	NA	0.843029
Cancer	cancer1038	Male genital tract cancer	Binomial	East Asian	Covariate-only model	ROC-AUC	0.874412	0.81711	0.931714	0.0281191
Cancer	cancer1038	Male genital tract cancer	Binomial	East Asian	Covariate-only model	NagelkerkeR2	0.13571	NA	NA	0.0281191
Cancer	cancer1038	Male genital tract cancer	Binomial	East Asian	Covariate-only model	TjurR2	0.00400084	NA	NA	0.0281191
Cancer	cancer1038	Male genital tract cancer	Binomial	East Asian	Full model (PRS and Covariates)	ROC-AUC	0.874412	0.81711	0.931714	0.0281191
Cancer	cancer1038	Male genital tract cancer	Binomial	East Asian	Full model (PRS and Covariates)	NagelkerkeR2	0.13571	NA	NA	0.0281191
Cancer	cancer1038	Male genital tract cancer	Binomial	East Asian	Full model (PRS and Covariates)	TjurR2	0.00400084	NA	NA	0.0281191
Cancer	cancer1041	Cervical cancer	Binomial	Score development set (white British)	PRS	ROC-AUC	0.584534	0.573367	0.595702	2.88048e-46
Cancer	cancer1041	Cervical cancer	Binomial	Score development set (white British)	PRS	NagelkerkeR2	0.00787903	NA	NA	2.88048e-46
Cancer	cancer1041	Cervical cancer	Binomial	Score development set (white British)	PRS	TjurR2	0.000766102	NA	NA	2.88048e-46
Cancer	cancer1041	Cervical cancer	Binomial	Score development set (white British)	Covariate-only model	ROC-AUC	0.773776	0.767676	0.779877	5.14477e-50
Cancer	cancer1041	Cervical cancer	Binomial	Score development set (white British)	Covariate-only model	NagelkerkeR2	0.120243	NA	NA	5.14477e-50
Cancer	cancer1041	Cervical cancer	Binomial	Score development set (white British)	Covariate-only model	TjurR2	0.00888191	NA	NA	5.14477e-50
Cancer	cancer1041	Cervical cancer	Binomial	Score development set (white British)	Full model (PRS and Covariates)	ROC-AUC	0.786335	0.780299	0.79237	1.19014e-64
Cancer	cancer1041	Cervical cancer	Binomial	Score development set (white British)	Full model (PRS and Covariates)	NagelkerkeR2	0.124889	NA	NA	1.19014e-64
Cancer	cancer1041	Cervical cancer	Binomial	Score development set (white British)	Full model (PRS and Covariates)	TjurR2	0.00975736	NA	NA	1.19014e-64
Cancer	cancer1041	Cervical cancer	Binomial	hold-out test set (white British)	PRS	ROC-AUC	0.547692	0.52291	0.572474	2.03722e-05
Cancer	cancer1041	Cervical cancer	Binomial	hold-out test set (white British)	PRS	NagelkerkeR2	0.00294325	NA	NA	2.03722e-05
Cancer	cancer1041	Cervical cancer	Binomial	hold-out test set (white British)	PRS	TjurR2	0.000295575	NA	NA	2.03722e-05
Cancer	cancer1041	Cervical cancer	Binomial	hold-out test set (white British)	Covariate-only model	ROC-AUC	0.760877	0.748624	0.77313	2.62402e-14
Cancer	cancer1041	Cervical cancer	Binomial	hold-out test set (white British)	Covariate-only model	NagelkerkeR2	0.114406	NA	NA	2.62402e-14
Cancer	cancer1041	Cervical cancer	Binomial	hold-out test set (white British)	Covariate-only model	TjurR2	0.00771166	NA	NA	2.62402e-14
Cancer	cancer1041	Cervical cancer	Binomial	hold-out test set (white British)	Full model (PRS and Covariates)	ROC-AUC	0.7705	0.758161	0.782839	3.119e-14
Cancer	cancer1041	Cervical cancer	Binomial	hold-out test set (white British)	Full model (PRS and Covariates)	NagelkerkeR2	0.116521	NA	NA	3.119e-14
Cancer	cancer1041	Cervical cancer	Binomial	hold-out test set (white British)	Full model (PRS and Covariates)	TjurR2	0.00801633	NA	NA	3.119e-14
Cancer	cancer1041	Cervical cancer	Binomial	non-British white	PRS	ROC-AUC	0.552153	0.514781	0.589525	0.0105872
Cancer	cancer1041	Cervical cancer	Binomial	non-British white	PRS	NagelkerkeR2	0.00262559	NA	NA	0.0105872
Cancer	cancer1041	Cervical cancer	Binomial	non-British white	PRS	TjurR2	0.000259828	NA	NA	0.0105872
Cancer	cancer1041	Cervical cancer	Binomial	non-British white	Covariate-only model	ROC-AUC	0.760848	0.73969	0.782006	1.75105e-05
Cancer	cancer1041	Cervical cancer	Binomial	non-British white	Covariate-only model	NagelkerkeR2	0.110521	NA	NA	1.75105e-05
Cancer	cancer1041	Cervical cancer	Binomial	non-British white	Covariate-only model	TjurR2	0.00825193	NA	NA	1.75105e-05
Cancer	cancer1041	Cervical cancer	Binomial	non-British white	Full model (PRS and Covariates)	ROC-AUC	0.767607	0.746614	0.7886	9.5468e-07
Cancer	cancer1041	Cervical cancer	Binomial	non-British white	Full model (PRS and Covariates)	NagelkerkeR2	0.112838	NA	NA	9.5468e-07
Cancer	cancer1041	Cervical cancer	Binomial	non-British white	Full model (PRS and Covariates)	TjurR2	0.00871146	NA	NA	9.5468e-07
Cancer	cancer1041	Cervical cancer	Binomial	African	PRS	ROC-AUC	0.467361	0.359229	0.575493	0.395737
Cancer	cancer1041	Cervical cancer	Binomial	African	PRS	NagelkerkeR2	0.00205968	NA	NA	0.395737
Cancer	cancer1041	Cervical cancer	Binomial	African	PRS	TjurR2	0.000112891	NA	NA	0.395737
Cancer	cancer1041	Cervical cancer	Binomial	African	Covariate-only model	ROC-AUC	0.824299	0.784876	0.863723	0.00141264
Cancer	cancer1041	Cervical cancer	Binomial	African	Covariate-only model	NagelkerkeR2	0.120024	NA	NA	0.00141264
Cancer	cancer1041	Cervical cancer	Binomial	African	Covariate-only model	TjurR2	0.00537056	NA	NA	0.00141264
Cancer	cancer1041	Cervical cancer	Binomial	African	Full model (PRS and Covariates)	ROC-AUC	0.819226	0.77827	0.860181	0.00221498
Cancer	cancer1041	Cervical cancer	Binomial	African	Full model (PRS and Covariates)	NagelkerkeR2	0.1174	NA	NA	0.00221498
Cancer	cancer1041	Cervical cancer	Binomial	African	Full model (PRS and Covariates)	TjurR2	0.00522054	NA	NA	0.00221498
Cancer	cancer1041	Cervical cancer	Binomial	South Asian	PRS	ROC-AUC	0.461691	0.309564	0.613818	0.739923
Cancer	cancer1041	Cervical cancer	Binomial	South Asian	PRS	NagelkerkeR2	0.000580629	NA	NA	0.739923
Cancer	cancer1041	Cervical cancer	Binomial	South Asian	PRS	TjurR2	1.31966e-05	NA	NA	0.739923
Cancer	cancer1041	Cervical cancer	Binomial	South Asian	Covariate-only model	ROC-AUC	0.840201	0.775956	0.904447	0.0629807
Cancer	cancer1041	Cervical cancer	Binomial	South Asian	Covariate-only model	NagelkerkeR2	0.134573	NA	NA	0.0629807
Cancer	cancer1041	Cervical cancer	Binomial	South Asian	Covariate-only model	TjurR2	0.00328033	NA	NA	0.0629807
Cancer	cancer1041	Cervical cancer	Binomial	South Asian	Full model (PRS and Covariates)	ROC-AUC	0.839453	0.775667	0.90324	0.0722196
Cancer	cancer1041	Cervical cancer	Binomial	South Asian	Full model (PRS and Covariates)	NagelkerkeR2	0.13265	NA	NA	0.0722196
Cancer	cancer1041	Cervical cancer	Binomial	South Asian	Full model (PRS and Covariates)	TjurR2	0.0031132	NA	NA	0.0722196
Cancer	cancer1041	Cervical cancer	Binomial	East Asian	PRS	ROC-AUC	0.528956	0.284652	0.77326	0.989321
Cancer	cancer1041	Cervical cancer	Binomial	East Asian	PRS	NagelkerkeR2	2.29887e-06	NA	NA	0.989321
Cancer	cancer1041	Cervical cancer	Binomial	East Asian	PRS	TjurR2	1.1017e-07	NA	NA	0.989321
Cancer	cancer1041	Cervical cancer	Binomial	East Asian	Covariate-only model	ROC-AUC	0.913035	0.838639	0.987431	0.00833396
Cancer	cancer1041	Cervical cancer	Binomial	East Asian	Covariate-only model	NagelkerkeR2	0.220293	NA	NA	0.00833396
Cancer	cancer1041	Cervical cancer	Binomial	East Asian	Covariate-only model	TjurR2	0.017217	NA	NA	0.00833396
Cancer	cancer1041	Cervical cancer	Binomial	East Asian	Full model (PRS and Covariates)	ROC-AUC	0.914311	0.84118	0.987442	0.00820834
Cancer	cancer1041	Cervical cancer	Binomial	East Asian	Full model (PRS and Covariates)	NagelkerkeR2	0.220171	NA	NA	0.00820834
Cancer	cancer1041	Cervical cancer	Binomial	East Asian	Full model (PRS and Covariates)	TjurR2	0.0168035	NA	NA	0.00820834
Cancer	cancer1043	Vulval cancer	Binomial	Score development set (white British)	PRS	ROC-AUC	0.575244	0.527652	0.622836	0.0019508
Cancer	cancer1043	Vulval cancer	Binomial	Score development set (white British)	PRS	NagelkerkeR2	0.00468051	NA	NA	0.0019508
Cancer	cancer1043	Vulval cancer	Binomial	Score development set (white British)	PRS	TjurR2	3.73387e-05	NA	NA	0.0019508
Cancer	cancer1043	Vulval cancer	Binomial	Score development set (white British)	Covariate-only model	ROC-AUC	0.791317	0.764871	0.817763	2.08304e-10
Cancer	cancer1043	Vulval cancer	Binomial	Score development set (white British)	Covariate-only model	NagelkerkeR2	0.0755932	NA	NA	2.08304e-10
Cancer	cancer1043	Vulval cancer	Binomial	Score development set (white British)	Covariate-only model	TjurR2	0.000494443	NA	NA	2.08304e-10
Cancer	cancer1043	Vulval cancer	Binomial	Score development set (white British)	Full model (PRS and Covariates)	ROC-AUC	0.791955	0.765493	0.818416	2.15667e-10
Cancer	cancer1043	Vulval cancer	Binomial	Score development set (white British)	Full model (PRS and Covariates)	NagelkerkeR2	0.0757661	NA	NA	2.15667e-10
Cancer	cancer1043	Vulval cancer	Binomial	Score development set (white British)	Full model (PRS and Covariates)	TjurR2	0.000496535	NA	NA	2.15667e-10
Cancer	cancer1043	Vulval cancer	Binomial	hold-out test set (white British)	PRS	ROC-AUC	0.498632	0.401752	0.595512	0.935229
Cancer	cancer1043	Vulval cancer	Binomial	hold-out test set (white British)	PRS	NagelkerkeR2	1.34739e-05	NA	NA	0.935229
Cancer	cancer1043	Vulval cancer	Binomial	hold-out test set (white British)	PRS	TjurR2	9.5099e-08	NA	NA	0.935229
Cancer	cancer1043	Vulval cancer	Binomial	hold-out test set (white British)	Covariate-only model	ROC-AUC	0.779334	0.718922	0.839747	0.0024879
Cancer	cancer1043	Vulval cancer	Binomial	hold-out test set (white British)	Covariate-only model	NagelkerkeR2	0.0761528	NA	NA	0.0024879
Cancer	cancer1043	Vulval cancer	Binomial	hold-out test set (white British)	Covariate-only model	TjurR2	0.000477728	NA	NA	0.0024879
Cancer	cancer1043	Vulval cancer	Binomial	hold-out test set (white British)	Full model (PRS and Covariates)	ROC-AUC	0.779264	0.719017	0.83951	0.00248611
Cancer	cancer1043	Vulval cancer	Binomial	hold-out test set (white British)	Full model (PRS and Covariates)	NagelkerkeR2	0.0761409	NA	NA	0.00248611
Cancer	cancer1043	Vulval cancer	Binomial	hold-out test set (white British)	Full model (PRS and Covariates)	TjurR2	0.000477426	NA	NA	0.00248611
Cancer	cancer1043	Vulval cancer	Binomial	non-British white	PRS	ROC-AUC	0.576485	0.446786	0.706183	0.303574
Cancer	cancer1043	Vulval cancer	Binomial	non-British white	PRS	NagelkerkeR2	0.00453132	NA	NA	0.303574
Cancer	cancer1043	Vulval cancer	Binomial	non-British white	PRS	TjurR2	4.06225e-05	NA	NA	0.303574
Cancer	cancer1043	Vulval cancer	Binomial	non-British white	Covariate-only model	ROC-AUC	0.909081	0.853853	0.964309	8.51742e-06
Cancer	cancer1043	Vulval cancer	Binomial	non-British white	Covariate-only model	NagelkerkeR2	0.18563	NA	NA	8.51742e-06
Cancer	cancer1043	Vulval cancer	Binomial	non-British white	Covariate-only model	TjurR2	0.00464433	NA	NA	8.51742e-06
Cancer	cancer1043	Vulval cancer	Binomial	non-British white	Full model (PRS and Covariates)	ROC-AUC	0.909161	0.854022	0.964301	8.40192e-06
Cancer	cancer1043	Vulval cancer	Binomial	non-British white	Full model (PRS and Covariates)	NagelkerkeR2	0.185789	NA	NA	8.40192e-06
Cancer	cancer1043	Vulval cancer	Binomial	non-British white	Full model (PRS and Covariates)	TjurR2	0.00464841	NA	NA	8.40192e-06
Cancer	cancer1043	Vulval cancer	Binomial	South Asian	PRS	ROC-AUC	0.573189	0.565156	0.581223	0.805376
Cancer	cancer1043	Vulval cancer	Binomial	South Asian	PRS	NagelkerkeR2	0.00163615	NA	NA	0.805376
Cancer	cancer1043	Vulval cancer	Binomial	South Asian	PRS	TjurR2	3.89594e-06	NA	NA	0.805376
Cancer	cancer1043	Vulval cancer	Binomial	South Asian	Covariate-only model	ROC-AUC	0.935496	0.859259	1	0.117196
Cancer	cancer1043	Vulval cancer	Binomial	South Asian	Covariate-only model	NagelkerkeR2	0.148395	NA	NA	0.117196
Cancer	cancer1043	Vulval cancer	Binomial	South Asian	Covariate-only model	TjurR2	0.0008196	NA	NA	0.117196
Cancer	cancer1043	Vulval cancer	Binomial	South Asian	Full model (PRS and Covariates)	ROC-AUC	0.935879	0.859643	1	0.116822
Cancer	cancer1043	Vulval cancer	Binomial	South Asian	Full model (PRS and Covariates)	NagelkerkeR2	0.148492	NA	NA	0.116822
Cancer	cancer1043	Vulval cancer	Binomial	South Asian	Full model (PRS and Covariates)	TjurR2	0.00082063	NA	NA	0.116822
Cancer	cancer1043	Vulval cancer	Binomial	African	PRS	ROC-AUC	NA	NA	NA	0.850451
Cancer	cancer1043	Vulval cancer	Binomial	African	PRS	NagelkerkeR2	0.0018149	NA	NA	0.850451
Cancer	cancer1043	Vulval cancer	Binomial	African	PRS	TjurR2	2.75234e-06	NA	NA	0.850451
Cancer	cancer1043	Vulval cancer	Binomial	African	Covariate-only model	ROC-AUC	NA	NA	NA	0.14973
Cancer	cancer1043	Vulval cancer	Binomial	African	Covariate-only model	NagelkerkeR2	0.38569	NA	NA	0.14973
Cancer	cancer1043	Vulval cancer	Binomial	African	Covariate-only model	TjurR2	0.00651021	NA	NA	0.14973
Cancer	cancer1043	Vulval cancer	Binomial	African	Full model (PRS and Covariates)	ROC-AUC	NA	NA	NA	0.149876
Cancer	cancer1043	Vulval cancer	Binomial	African	Full model (PRS and Covariates)	NagelkerkeR2	0.385648	NA	NA	0.149876
Cancer	cancer1043	Vulval cancer	Binomial	African	Full model (PRS and Covariates)	TjurR2	0.00650746	NA	NA	0.149876
Cancer	cancer1044	Prostate cancer	Binomial	Score development set (white British)	PRS	ROC-AUC	0.740135	0.734034	0.746237	0
Cancer	cancer1044	Prostate cancer	Binomial	Score development set (white British)	PRS	NagelkerkeR2	0.0917144	NA	NA	0
Cancer	cancer1044	Prostate cancer	Binomial	Score development set (white British)	PRS	TjurR2	0.025348	NA	NA	0
Cancer	cancer1044	Prostate cancer	Binomial	Score development set (white British)	Covariate-only model	ROC-AUC	0.875601	0.873096	0.878106	0
Cancer	cancer1044	Prostate cancer	Binomial	Score development set (white British)	Covariate-only model	NagelkerkeR2	0.251255	NA	NA	0
Cancer	cancer1044	Prostate cancer	Binomial	Score development set (white British)	Covariate-only model	TjurR2	0.0568545	NA	NA	0
Cancer	cancer1044	Prostate cancer	Binomial	Score development set (white British)	Full model (PRS and Covariates)	ROC-AUC	0.912653	0.910364	0.914942	0
Cancer	cancer1044	Prostate cancer	Binomial	Score development set (white British)	Full model (PRS and Covariates)	NagelkerkeR2	0.321966	NA	NA	0
Cancer	cancer1044	Prostate cancer	Binomial	Score development set (white British)	Full model (PRS and Covariates)	TjurR2	0.106011	NA	NA	0
Cancer	cancer1044	Prostate cancer	Binomial	hold-out test set (white British)	PRS	ROC-AUC	0.639783	0.625836	0.65373	8.85819e-87
Cancer	cancer1044	Prostate cancer	Binomial	hold-out test set (white British)	PRS	NagelkerkeR2	0.0294245	NA	NA	8.85819e-87
Cancer	cancer1044	Prostate cancer	Binomial	hold-out test set (white British)	PRS	TjurR2	0.00663274	NA	NA	8.85819e-87
Cancer	cancer1044	Prostate cancer	Binomial	hold-out test set (white British)	Covariate-only model	ROC-AUC	0.869789	0.864769	0.874809	3.30347e-167
Cancer	cancer1044	Prostate cancer	Binomial	hold-out test set (white British)	Covariate-only model	NagelkerkeR2	0.243732	NA	NA	3.30347e-167
Cancer	cancer1044	Prostate cancer	Binomial	hold-out test set (white British)	Covariate-only model	TjurR2	0.0529521	NA	NA	3.30347e-167
Cancer	cancer1044	Prostate cancer	Binomial	hold-out test set (white British)	Full model (PRS and Covariates)	ROC-AUC	0.889203	0.884312	0.894094	2.06569e-223
Cancer	cancer1044	Prostate cancer	Binomial	hold-out test set (white British)	Full model (PRS and Covariates)	NagelkerkeR2	0.272344	NA	NA	2.06569e-223
Cancer	cancer1044	Prostate cancer	Binomial	hold-out test set (white British)	Full model (PRS and Covariates)	TjurR2	0.0707312	NA	NA	2.06569e-223
Cancer	cancer1044	Prostate cancer	Binomial	non-British white	PRS	ROC-AUC	0.654369	0.629057	0.679681	1.33853e-29
Cancer	cancer1044	Prostate cancer	Binomial	non-British white	PRS	NagelkerkeR2	0.0316394	NA	NA	1.33853e-29
Cancer	cancer1044	Prostate cancer	Binomial	non-British white	PRS	TjurR2	0.00565161	NA	NA	1.33853e-29
Cancer	cancer1044	Prostate cancer	Binomial	non-British white	Covariate-only model	ROC-AUC	0.896473	0.888459	0.904486	9.59235e-60
Cancer	cancer1044	Prostate cancer	Binomial	non-British white	Covariate-only model	NagelkerkeR2	0.268233	NA	NA	9.59235e-60
Cancer	cancer1044	Prostate cancer	Binomial	non-British white	Covariate-only model	TjurR2	0.0563802	NA	NA	9.59235e-60
Cancer	cancer1044	Prostate cancer	Binomial	non-British white	Full model (PRS and Covariates)	ROC-AUC	0.911008	0.903222	0.918794	8.15886e-79
Cancer	cancer1044	Prostate cancer	Binomial	non-British white	Full model (PRS and Covariates)	NagelkerkeR2	0.295892	NA	NA	8.15886e-79
Cancer	cancer1044	Prostate cancer	Binomial	non-British white	Full model (PRS and Covariates)	TjurR2	0.0737054	NA	NA	8.15886e-79
Cancer	cancer1044	Prostate cancer	Binomial	African	PRS	ROC-AUC	0.554675	0.515478	0.593871	0.00968823
Cancer	cancer1044	Prostate cancer	Binomial	African	PRS	NagelkerkeR2	0.00433079	NA	NA	0.00968823
Cancer	cancer1044	Prostate cancer	Binomial	African	PRS	TjurR2	0.000976372	NA	NA	0.00968823
Cancer	cancer1044	Prostate cancer	Binomial	African	Covariate-only model	ROC-AUC	0.925248	0.914668	0.935828	1.14022e-44
Cancer	cancer1044	Prostate cancer	Binomial	African	Covariate-only model	NagelkerkeR2	0.364168	NA	NA	1.14022e-44
Cancer	cancer1044	Prostate cancer	Binomial	African	Covariate-only model	TjurR2	0.139405	NA	NA	1.14022e-44
Cancer	cancer1044	Prostate cancer	Binomial	African	Full model (PRS and Covariates)	ROC-AUC	0.926149	0.915155	0.937142	2.87169e-45
Cancer	cancer1044	Prostate cancer	Binomial	African	Full model (PRS and Covariates)	NagelkerkeR2	0.36445	NA	NA	2.87169e-45
Cancer	cancer1044	Prostate cancer	Binomial	African	Full model (PRS and Covariates)	TjurR2	0.139599	NA	NA	2.87169e-45
Cancer	cancer1044	Prostate cancer	Binomial	South Asian	PRS	ROC-AUC	0.625113	0.563829	0.686397	3.70778e-05
Cancer	cancer1044	Prostate cancer	Binomial	South Asian	PRS	NagelkerkeR2	0.0201267	NA	NA	3.70778e-05
Cancer	cancer1044	Prostate cancer	Binomial	South Asian	PRS	TjurR2	0.00258628	NA	NA	3.70778e-05
Cancer	cancer1044	Prostate cancer	Binomial	South Asian	Covariate-only model	ROC-AUC	0.891917	0.868853	0.914981	1.44119e-18
Cancer	cancer1044	Prostate cancer	Binomial	South Asian	Covariate-only model	NagelkerkeR2	0.230304	NA	NA	1.44119e-18
Cancer	cancer1044	Prostate cancer	Binomial	South Asian	Covariate-only model	TjurR2	0.0395023	NA	NA	1.44119e-18
Cancer	cancer1044	Prostate cancer	Binomial	South Asian	Full model (PRS and Covariates)	ROC-AUC	0.902596	0.881267	0.923926	1.51968e-21
Cancer	cancer1044	Prostate cancer	Binomial	South Asian	Full model (PRS and Covariates)	NagelkerkeR2	0.250311	NA	NA	1.51968e-21
Cancer	cancer1044	Prostate cancer	Binomial	South Asian	Full model (PRS and Covariates)	TjurR2	0.0487274	NA	NA	1.51968e-21
Cancer	cancer1044	Prostate cancer	Binomial	East Asian	PRS	ROC-AUC	0.634022	0.523453	0.74459	0.238214
Cancer	cancer1044	Prostate cancer	Binomial	East Asian	PRS	NagelkerkeR2	0.0128642	NA	NA	0.238214
Cancer	cancer1044	Prostate cancer	Binomial	East Asian	PRS	TjurR2	0.000525038	NA	NA	0.238214
Cancer	cancer1044	Prostate cancer	Binomial	East Asian	Covariate-only model	ROC-AUC	0.968732	0.945063	0.992401	0.000249762
Cancer	cancer1044	Prostate cancer	Binomial	East Asian	Covariate-only model	NagelkerkeR2	0.395578	NA	NA	0.000249762
Cancer	cancer1044	Prostate cancer	Binomial	East Asian	Covariate-only model	TjurR2	0.079759	NA	NA	0.000249762
Cancer	cancer1044	Prostate cancer	Binomial	East Asian	Full model (PRS and Covariates)	ROC-AUC	0.970108	0.949706	0.990511	0.000179917
Cancer	cancer1044	Prostate cancer	Binomial	East Asian	Full model (PRS and Covariates)	NagelkerkeR2	0.401563	NA	NA	0.000179917
Cancer	cancer1044	Prostate cancer	Binomial	East Asian	Full model (PRS and Covariates)	TjurR2	0.0829941	NA	NA	0.000179917
Cancer	cancer1045	Testicular cancer	Binomial	Score development set (white British)	PRS	ROC-AUC	0.887172	0.873645	0.900698	0
Cancer	cancer1045	Testicular cancer	Binomial	Score development set (white British)	PRS	NagelkerkeR2	0.21003	NA	NA	0
Cancer	cancer1045	Testicular cancer	Binomial	Score development set (white British)	PRS	TjurR2	0.0314445	NA	NA	0
Cancer	cancer1045	Testicular cancer	Binomial	Score development set (white British)	Covariate-only model	ROC-AUC	0.809395	0.798271	0.820518	6.67069e-13
Cancer	cancer1045	Testicular cancer	Binomial	Score development set (white British)	Covariate-only model	NagelkerkeR2	0.114932	NA	NA	6.67069e-13
Cancer	cancer1045	Testicular cancer	Binomial	Score development set (white British)	Covariate-only model	TjurR2	0.0028049	NA	NA	6.67069e-13
Cancer	cancer1045	Testicular cancer	Binomial	Score development set (white British)	Full model (PRS and Covariates)	ROC-AUC	0.941362	0.934728	0.947995	9.95301e-270
Cancer	cancer1045	Testicular cancer	Binomial	Score development set (white British)	Full model (PRS and Covariates)	NagelkerkeR2	0.285363	NA	NA	9.95301e-270
Cancer	cancer1045	Testicular cancer	Binomial	Score development set (white British)	Full model (PRS and Covariates)	TjurR2	0.0389993	NA	NA	9.95301e-270
Cancer	cancer1045	Testicular cancer	Binomial	hold-out test set (white British)	PRS	ROC-AUC	0.629564	0.583022	0.676106	5.35878e-08
Cancer	cancer1045	Testicular cancer	Binomial	hold-out test set (white British)	PRS	NagelkerkeR2	0.015733	NA	NA	5.35878e-08
Cancer	cancer1045	Testicular cancer	Binomial	hold-out test set (white British)	PRS	TjurR2	0.00047623	NA	NA	5.35878e-08
Cancer	cancer1045	Testicular cancer	Binomial	hold-out test set (white British)	Covariate-only model	ROC-AUC	0.807892	0.786782	0.829002	0.00224824
Cancer	cancer1045	Testicular cancer	Binomial	hold-out test set (white British)	Covariate-only model	NagelkerkeR2	0.114205	NA	NA	0.00224824
Cancer	cancer1045	Testicular cancer	Binomial	hold-out test set (white British)	Covariate-only model	TjurR2	0.00264324	NA	NA	0.00224824
Cancer	cancer1045	Testicular cancer	Binomial	hold-out test set (white British)	Full model (PRS and Covariates)	ROC-AUC	0.839152	0.818496	0.859808	8.8288e-10
Cancer	cancer1045	Testicular cancer	Binomial	hold-out test set (white British)	Full model (PRS and Covariates)	NagelkerkeR2	0.129103	NA	NA	8.8288e-10
Cancer	cancer1045	Testicular cancer	Binomial	hold-out test set (white British)	Full model (PRS and Covariates)	TjurR2	0.00364984	NA	NA	8.8288e-10
Cancer	cancer1045	Testicular cancer	Binomial	non-British white	PRS	ROC-AUC	0.624837	0.537596	0.712079	0.00459219
Cancer	cancer1045	Testicular cancer	Binomial	non-British white	PRS	NagelkerkeR2	0.015289	NA	NA	0.00459219
Cancer	cancer1045	Testicular cancer	Binomial	non-British white	PRS	TjurR2	0.000404965	NA	NA	0.00459219
Cancer	cancer1045	Testicular cancer	Binomial	non-British white	Covariate-only model	ROC-AUC	0.885092	0.852207	0.917978	6.57955e-06
Cancer	cancer1045	Testicular cancer	Binomial	non-British white	Covariate-only model	NagelkerkeR2	0.155961	NA	NA	6.57955e-06
Cancer	cancer1045	Testicular cancer	Binomial	non-British white	Covariate-only model	TjurR2	0.00409722	NA	NA	6.57955e-06
Cancer	cancer1045	Testicular cancer	Binomial	non-British white	Full model (PRS and Covariates)	ROC-AUC	0.897354	0.867923	0.926786	1.61735e-07
Cancer	cancer1045	Testicular cancer	Binomial	non-British white	Full model (PRS and Covariates)	NagelkerkeR2	0.170401	NA	NA	1.61735e-07
Cancer	cancer1045	Testicular cancer	Binomial	non-British white	Full model (PRS and Covariates)	TjurR2	0.00508662	NA	NA	1.61735e-07
Cancer	cancer1045	Testicular cancer	Binomial	South Asian	PRS	ROC-AUC	0.385995	0.0998011	0.67219	0.471804
Cancer	cancer1045	Testicular cancer	Binomial	South Asian	PRS	NagelkerkeR2	0.00616454	NA	NA	0.471804
Cancer	cancer1045	Testicular cancer	Binomial	South Asian	PRS	TjurR2	6.24701e-05	NA	NA	0.471804
Cancer	cancer1045	Testicular cancer	Binomial	South Asian	Covariate-only model	ROC-AUC	0.97861	0.953413	1	8.15495e-06
Cancer	cancer1045	Testicular cancer	Binomial	South Asian	Covariate-only model	NagelkerkeR2	0.330082	NA	NA	8.15495e-06
Cancer	cancer1045	Testicular cancer	Binomial	South Asian	Covariate-only model	TjurR2	0.0216009	NA	NA	8.15495e-06
Cancer	cancer1045	Testicular cancer	Binomial	South Asian	Full model (PRS and Covariates)	ROC-AUC	0.9816	0.966785	0.996415	1.36862e-05
Cancer	cancer1045	Testicular cancer	Binomial	South Asian	Full model (PRS and Covariates)	NagelkerkeR2	0.296991	NA	NA	1.36862e-05
Cancer	cancer1045	Testicular cancer	Binomial	South Asian	Full model (PRS and Covariates)	TjurR2	0.0106365	NA	NA	1.36862e-05
Cancer	cancer1045	Testicular cancer	Binomial	African	PRS	ROC-AUC	NA	NA	NA	0.332166
Cancer	cancer1045	Testicular cancer	Binomial	African	PRS	NagelkerkeR2	0.0514326	NA	NA	0.332166
Cancer	cancer1045	Testicular cancer	Binomial	African	PRS	TjurR2	0.00010044	NA	NA	0.332166
Cancer	cancer1045	Testicular cancer	Binomial	African	Covariate-only model	ROC-AUC	NA	NA	NA	0.979085
Cancer	cancer1045	Testicular cancer	Binomial	African	Covariate-only model	NagelkerkeR2	1	NA	NA	0.979085
Cancer	cancer1045	Testicular cancer	Binomial	African	Covariate-only model	TjurR2	1	NA	NA	0.979085
Cancer	cancer1045	Testicular cancer	Binomial	African	Full model (PRS and Covariates)	ROC-AUC	NA	NA	NA	0.978897
Cancer	cancer1045	Testicular cancer	Binomial	African	Full model (PRS and Covariates)	NagelkerkeR2	1	NA	NA	0.978897
Cancer	cancer1045	Testicular cancer	Binomial	African	Full model (PRS and Covariates)	TjurR2	1	NA	NA	0.978897
Cancer	cancer1045	Testicular cancer	Binomial	East Asian	PRS	ROC-AUC	NA	NA	NA	0.3924
Cancer	cancer1045	Testicular cancer	Binomial	East Asian	PRS	NagelkerkeR2	0.0453711	NA	NA	0.3924
Cancer	cancer1045	Testicular cancer	Binomial	East Asian	PRS	TjurR2	0.000272476	NA	NA	0.3924
Cancer	cancer1045	Testicular cancer	Binomial	East Asian	Covariate-only model	ROC-AUC	NA	NA	NA	0.0845103
Cancer	cancer1045	Testicular cancer	Binomial	East Asian	Covariate-only model	NagelkerkeR2	0.408585	NA	NA	0.0845103
Cancer	cancer1045	Testicular cancer	Binomial	East Asian	Covariate-only model	TjurR2	0.0177134	NA	NA	0.0845103
Cancer	cancer1045	Testicular cancer	Binomial	East Asian	Full model (PRS and Covariates)	ROC-AUC	NA	NA	NA	0.0845103
Cancer	cancer1045	Testicular cancer	Binomial	East Asian	Full model (PRS and Covariates)	NagelkerkeR2	0.408585	NA	NA	0.0845103
Cancer	cancer1045	Testicular cancer	Binomial	East Asian	Full model (PRS and Covariates)	TjurR2	0.0177134	NA	NA	0.0845103
Cancer	cancer1059	Malignant melanoma	Binomial	Score development set (white British)	PRS	ROC-AUC	0.625409	0.616542	0.634275	6.4794e-169
Cancer	cancer1059	Malignant melanoma	Binomial	Score development set (white British)	PRS	NagelkerkeR2	0.0198011	NA	NA	6.4794e-169
Cancer	cancer1059	Malignant melanoma	Binomial	Score development set (white British)	PRS	TjurR2	0.00301554	NA	NA	6.4794e-169
Cancer	cancer1059	Malignant melanoma	Binomial	Score development set (white British)	Covariate-only model	ROC-AUC	0.590301	0.581403	0.599199	7.63886e-78
Cancer	cancer1059	Malignant melanoma	Binomial	Score development set (white British)	Covariate-only model	NagelkerkeR2	0.0101577	NA	NA	7.63886e-78
Cancer	cancer1059	Malignant melanoma	Binomial	Score development set (white British)	Covariate-only model	TjurR2	0.00133717	NA	NA	7.63886e-78
Cancer	cancer1059	Malignant melanoma	Binomial	Score development set (white British)	Full model (PRS and Covariates)	ROC-AUC	0.640411	0.631541	0.649281	3.8996e-193
Cancer	cancer1059	Malignant melanoma	Binomial	Score development set (white British)	Full model (PRS and Covariates)	NagelkerkeR2	0.0254947	NA	NA	3.8996e-193
Cancer	cancer1059	Malignant melanoma	Binomial	Score development set (white British)	Full model (PRS and Covariates)	TjurR2	0.00372985	NA	NA	3.8996e-193
Cancer	cancer1059	Malignant melanoma	Binomial	hold-out test set (white British)	PRS	ROC-AUC	0.572062	0.553022	0.591102	3.46839e-16
Cancer	cancer1059	Malignant melanoma	Binomial	hold-out test set (white British)	PRS	NagelkerkeR2	0.00707408	NA	NA	3.46839e-16
Cancer	cancer1059	Malignant melanoma	Binomial	hold-out test set (white British)	PRS	TjurR2	0.00104201	NA	NA	3.46839e-16
Cancer	cancer1059	Malignant melanoma	Binomial	hold-out test set (white British)	Covariate-only model	ROC-AUC	0.575721	0.557392	0.594051	3.11902e-15
Cancer	cancer1059	Malignant melanoma	Binomial	hold-out test set (white British)	Covariate-only model	NagelkerkeR2	0.00724177	NA	NA	3.11902e-15
Cancer	cancer1059	Malignant melanoma	Binomial	hold-out test set (white British)	Covariate-only model	TjurR2	0.000957062	NA	NA	3.11902e-15
Cancer	cancer1059	Malignant melanoma	Binomial	hold-out test set (white British)	Full model (PRS and Covariates)	ROC-AUC	0.60362	0.58554	0.6217	2.62458e-27
Cancer	cancer1059	Malignant melanoma	Binomial	hold-out test set (white British)	Full model (PRS and Covariates)	NagelkerkeR2	0.0134777	NA	NA	2.62458e-27
Cancer	cancer1059	Malignant melanoma	Binomial	hold-out test set (white British)	Full model (PRS and Covariates)	TjurR2	0.00184	NA	NA	2.62458e-27
Cancer	cancer1059	Malignant melanoma	Binomial	non-British white	PRS	ROC-AUC	0.590903	0.560079	0.621727	1.15867e-10
Cancer	cancer1059	Malignant melanoma	Binomial	non-British white	PRS	NagelkerkeR2	0.0114916	NA	NA	1.15867e-10
Cancer	cancer1059	Malignant melanoma	Binomial	non-British white	PRS	TjurR2	0.00173852	NA	NA	1.15867e-10
Cancer	cancer1059	Malignant melanoma	Binomial	non-British white	Covariate-only model	ROC-AUC	0.61509	0.586355	0.643824	4.06101e-13
Cancer	cancer1059	Malignant melanoma	Binomial	non-British white	Covariate-only model	NagelkerkeR2	0.0166474	NA	NA	4.06101e-13
Cancer	cancer1059	Malignant melanoma	Binomial	non-British white	Covariate-only model	TjurR2	0.00224151	NA	NA	4.06101e-13
Cancer	cancer1059	Malignant melanoma	Binomial	non-British white	Full model (PRS and Covariates)	ROC-AUC	0.638929	0.610696	0.667163	9.07652e-19
Cancer	cancer1059	Malignant melanoma	Binomial	non-British white	Full model (PRS and Covariates)	NagelkerkeR2	0.0246217	NA	NA	9.07652e-19
Cancer	cancer1059	Malignant melanoma	Binomial	non-British white	Full model (PRS and Covariates)	TjurR2	0.00340284	NA	NA	9.07652e-19
Cancer	cancer1059	Malignant melanoma	Binomial	East Asian	PRS	ROC-AUC	0.754118	0.534491	0.973744	0.0703676
Cancer	cancer1059	Malignant melanoma	Binomial	East Asian	PRS	NagelkerkeR2	0.0610326	NA	NA	0.0703676
Cancer	cancer1059	Malignant melanoma	Binomial	East Asian	PRS	TjurR2	0.00249173	NA	NA	0.0703676
Cancer	cancer1059	Malignant melanoma	Binomial	East Asian	Covariate-only model	ROC-AUC	0.930294	0.881264	0.979324	0.00296698
Cancer	cancer1059	Malignant melanoma	Binomial	East Asian	Covariate-only model	NagelkerkeR2	0.228136	NA	NA	0.00296698
Cancer	cancer1059	Malignant melanoma	Binomial	East Asian	Covariate-only model	TjurR2	0.0257908	NA	NA	0.00296698
Cancer	cancer1059	Malignant melanoma	Binomial	East Asian	Full model (PRS and Covariates)	ROC-AUC	0.935294	0.886499	0.984089	0.00225686
Cancer	cancer1059	Malignant melanoma	Binomial	East Asian	Full model (PRS and Covariates)	NagelkerkeR2	0.240411	NA	NA	0.00225686
Cancer	cancer1059	Malignant melanoma	Binomial	East Asian	Full model (PRS and Covariates)	TjurR2	0.0297619	NA	NA	0.00225686
Cancer	cancer1059	Malignant melanoma	Binomial	South Asian	PRS	ROC-AUC	0.744933	0.369006	1	0.0690272
Cancer	cancer1059	Malignant melanoma	Binomial	South Asian	PRS	NagelkerkeR2	0.0490102	NA	NA	0.0690272
Cancer	cancer1059	Malignant melanoma	Binomial	South Asian	PRS	TjurR2	0.000403939	NA	NA	0.0690272
Cancer	cancer1059	Malignant melanoma	Binomial	South Asian	Covariate-only model	ROC-AUC	0.786791	0.526683	1	0.114115
Cancer	cancer1059	Malignant melanoma	Binomial	South Asian	Covariate-only model	NagelkerkeR2	0.059884	NA	NA	0.114115
Cancer	cancer1059	Malignant melanoma	Binomial	South Asian	Covariate-only model	TjurR2	0.000408125	NA	NA	0.114115
Cancer	cancer1059	Malignant melanoma	Binomial	South Asian	Full model (PRS and Covariates)	ROC-AUC	0.817621	0.609634	1	0.0764294
Cancer	cancer1059	Malignant melanoma	Binomial	South Asian	Full model (PRS and Covariates)	NagelkerkeR2	0.0725576	NA	NA	0.0764294
Cancer	cancer1059	Malignant melanoma	Binomial	South Asian	Full model (PRS and Covariates)	TjurR2	0.000525022	NA	NA	0.0764294
Cancer	cancer1059	Malignant melanoma	Binomial	African	PRS	ROC-AUC	0.205928	0.134259	0.277596	0.239584
Cancer	cancer1059	Malignant melanoma	Binomial	African	PRS	NagelkerkeR2	0.0390945	NA	NA	0.239584
Cancer	cancer1059	Malignant melanoma	Binomial	African	PRS	TjurR2	0.000133693	NA	NA	0.239584
Cancer	cancer1059	Malignant melanoma	Binomial	African	Covariate-only model	ROC-AUC	0.898306	0.770072	1	0.0506997
Cancer	cancer1059	Malignant melanoma	Binomial	African	Covariate-only model	NagelkerkeR2	0.0632975	NA	NA	0.0506997
Cancer	cancer1059	Malignant melanoma	Binomial	African	Covariate-only model	TjurR2	0.000255556	NA	NA	0.0506997
Cancer	cancer1059	Malignant melanoma	Binomial	African	Full model (PRS and Covariates)	ROC-AUC	0.876135	0.738222	1	0.0794457
Cancer	cancer1059	Malignant melanoma	Binomial	African	Full model (PRS and Covariates)	NagelkerkeR2	0.0536827	NA	NA	0.0794457
Cancer	cancer1059	Malignant melanoma	Binomial	African	Full model (PRS and Covariates)	TjurR2	0.000205304	NA	NA	0.0794457
Cancer	cancer1060	Non-melanoma skin cancer	Binomial	Score development set (white British)	PRS	ROC-AUC	0.70656	0.702539	0.71058	0
Cancer	cancer1060	Non-melanoma skin cancer	Binomial	Score development set (white British)	PRS	NagelkerkeR2	0.0879373	NA	NA	0
Cancer	cancer1060	Non-melanoma skin cancer	Binomial	Score development set (white British)	PRS	TjurR2	0.0396804	NA	NA	0
Cancer	cancer1060	Non-melanoma skin cancer	Binomial	Score development set (white British)	Covariate-only model	ROC-AUC	0.665868	0.661841	0.669896	0
Cancer	cancer1060	Non-melanoma skin cancer	Binomial	Score development set (white British)	Covariate-only model	NagelkerkeR2	0.0532654	NA	NA	0
Cancer	cancer1060	Non-melanoma skin cancer	Binomial	Score development set (white British)	Covariate-only model	TjurR2	0.0197183	NA	NA	0
Cancer	cancer1060	Non-melanoma skin cancer	Binomial	Score development set (white British)	Full model (PRS and Covariates)	ROC-AUC	0.749297	0.745568	0.753025	0
Cancer	cancer1060	Non-melanoma skin cancer	Binomial	Score development set (white British)	Full model (PRS and Covariates)	NagelkerkeR2	0.129435	NA	NA	0
Cancer	cancer1060	Non-melanoma skin cancer	Binomial	Score development set (white British)	Full model (PRS and Covariates)	TjurR2	0.0592184	NA	NA	0
Cancer	cancer1060	Non-melanoma skin cancer	Binomial	hold-out test set (white British)	PRS	ROC-AUC	0.642094	0.633403	0.650784	2.06325e-215
Cancer	cancer1060	Non-melanoma skin cancer	Binomial	hold-out test set (white British)	PRS	NagelkerkeR2	0.0394894	NA	NA	2.06325e-215
Cancer	cancer1060	Non-melanoma skin cancer	Binomial	hold-out test set (white British)	PRS	TjurR2	0.0161924	NA	NA	2.06325e-215
Cancer	cancer1060	Non-melanoma skin cancer	Binomial	hold-out test set (white British)	Covariate-only model	ROC-AUC	0.659389	0.651099	0.66768	1.09013e-232
Cancer	cancer1060	Non-melanoma skin cancer	Binomial	hold-out test set (white British)	Covariate-only model	NagelkerkeR2	0.0485167	NA	NA	1.09013e-232
Cancer	cancer1060	Non-melanoma skin cancer	Binomial	hold-out test set (white British)	Covariate-only model	TjurR2	0.0182474	NA	NA	1.09013e-232
Cancer	cancer1060	Non-melanoma skin cancer	Binomial	hold-out test set (white British)	Full model (PRS and Covariates)	ROC-AUC	0.706564	0.698626	0.714502	0
Cancer	cancer1060	Non-melanoma skin cancer	Binomial	hold-out test set (white British)	Full model (PRS and Covariates)	NagelkerkeR2	0.0861476	NA	NA	0
Cancer	cancer1060	Non-melanoma skin cancer	Binomial	hold-out test set (white British)	Full model (PRS and Covariates)	TjurR2	0.036351	NA	NA	0
Cancer	cancer1060	Non-melanoma skin cancer	Binomial	non-British white	PRS	ROC-AUC	0.663271	0.648892	0.677651	2.31846e-101
Cancer	cancer1060	Non-melanoma skin cancer	Binomial	non-British white	PRS	NagelkerkeR2	0.0518504	NA	NA	2.31846e-101
Cancer	cancer1060	Non-melanoma skin cancer	Binomial	non-British white	PRS	TjurR2	0.0209696	NA	NA	2.31846e-101
Cancer	cancer1060	Non-melanoma skin cancer	Binomial	non-British white	Covariate-only model	ROC-AUC	0.695616	0.682361	0.70887	3.67389e-122
Cancer	cancer1060	Non-melanoma skin cancer	Binomial	non-British white	Covariate-only model	NagelkerkeR2	0.0727547	NA	NA	3.67389e-122
Cancer	cancer1060	Non-melanoma skin cancer	Binomial	non-British white	Covariate-only model	TjurR2	0.027056	NA	NA	3.67389e-122
Cancer	cancer1060	Non-melanoma skin cancer	Binomial	non-British white	Full model (PRS and Covariates)	ROC-AUC	0.733419	0.720648	0.746191	5.32271e-180
Cancer	cancer1060	Non-melanoma skin cancer	Binomial	non-British white	Full model (PRS and Covariates)	NagelkerkeR2	0.10751	NA	NA	5.32271e-180
Cancer	cancer1060	Non-melanoma skin cancer	Binomial	non-British white	Full model (PRS and Covariates)	TjurR2	0.0444518	NA	NA	5.32271e-180
Cancer	cancer1060	Non-melanoma skin cancer	Binomial	South Asian	PRS	ROC-AUC	0.471813	0.356107	0.58752	0.658416
Cancer	cancer1060	Non-melanoma skin cancer	Binomial	South Asian	PRS	NagelkerkeR2	0.000782349	NA	NA	0.658416
Cancer	cancer1060	Non-melanoma skin cancer	Binomial	South Asian	PRS	TjurR2	1.92642e-05	NA	NA	0.658416
Cancer	cancer1060	Non-melanoma skin cancer	Binomial	South Asian	Covariate-only model	ROC-AUC	0.772999	0.669897	0.876102	4.56528e-05
Cancer	cancer1060	Non-melanoma skin cancer	Binomial	South Asian	Covariate-only model	NagelkerkeR2	0.0763435	NA	NA	4.56528e-05
Cancer	cancer1060	Non-melanoma skin cancer	Binomial	South Asian	Covariate-only model	TjurR2	0.00336918	NA	NA	4.56528e-05
Cancer	cancer1060	Non-melanoma skin cancer	Binomial	South Asian	Full model (PRS and Covariates)	ROC-AUC	0.763663	0.668319	0.859008	0.000190816
Cancer	cancer1060	Non-melanoma skin cancer	Binomial	South Asian	Full model (PRS and Covariates)	NagelkerkeR2	0.0644716	NA	NA	0.000190816
Cancer	cancer1060	Non-melanoma skin cancer	Binomial	South Asian	Full model (PRS and Covariates)	TjurR2	0.00242579	NA	NA	0.000190816
Cancer	cancer1060	Non-melanoma skin cancer	Binomial	African	PRS	ROC-AUC	0.541271	0.390173	0.692368	0.64333
Cancer	cancer1060	Non-melanoma skin cancer	Binomial	African	PRS	NagelkerkeR2	0.0013303	NA	NA	0.64333
Cancer	cancer1060	Non-melanoma skin cancer	Binomial	African	PRS	TjurR2	2.77019e-05	NA	NA	0.64333
Cancer	cancer1060	Non-melanoma skin cancer	Binomial	African	Covariate-only model	ROC-AUC	0.805441	0.730334	0.880548	0.00125658
Cancer	cancer1060	Non-melanoma skin cancer	Binomial	African	Covariate-only model	NagelkerkeR2	0.0716016	NA	NA	0.00125658
Cancer	cancer1060	Non-melanoma skin cancer	Binomial	African	Covariate-only model	TjurR2	0.0016044	NA	NA	0.00125658
Cancer	cancer1060	Non-melanoma skin cancer	Binomial	African	Full model (PRS and Covariates)	ROC-AUC	0.804782	0.725562	0.884003	0.00133155
Cancer	cancer1060	Non-melanoma skin cancer	Binomial	African	Full model (PRS and Covariates)	NagelkerkeR2	0.0702934	NA	NA	0.00133155
Cancer	cancer1060	Non-melanoma skin cancer	Binomial	African	Full model (PRS and Covariates)	TjurR2	0.00152857	NA	NA	0.00133155
Cancer	cancer1060	Non-melanoma skin cancer	Binomial	East Asian	PRS	ROC-AUC	0.452297	0.1694	0.735194	0.731093
Cancer	cancer1060	Non-melanoma skin cancer	Binomial	East Asian	PRS	NagelkerkeR2	0.00152104	NA	NA	0.731093
Cancer	cancer1060	Non-melanoma skin cancer	Binomial	East Asian	PRS	TjurR2	8.87287e-05	NA	NA	0.731093
Cancer	cancer1060	Non-melanoma skin cancer	Binomial	East Asian	Covariate-only model	ROC-AUC	0.868963	0.81551	0.922417	0.00501525
Cancer	cancer1060	Non-melanoma skin cancer	Binomial	East Asian	Covariate-only model	NagelkerkeR2	0.139176	NA	NA	0.00501525
Cancer	cancer1060	Non-melanoma skin cancer	Binomial	East Asian	Covariate-only model	TjurR2	0.00577242	NA	NA	0.00501525
Cancer	cancer1060	Non-melanoma skin cancer	Binomial	East Asian	Full model (PRS and Covariates)	ROC-AUC	0.864547	0.805743	0.92335	0.00640486
Cancer	cancer1060	Non-melanoma skin cancer	Binomial	East Asian	Full model (PRS and Covariates)	NagelkerkeR2	0.129182	NA	NA	0.00640486
Cancer	cancer1060	Non-melanoma skin cancer	Binomial	East Asian	Full model (PRS and Covariates)	TjurR2	0.00523782	NA	NA	0.00640486
Cancer	cancer1065	Thyroid cancer	Binomial	Score development set (white British)	PRS	ROC-AUC	0.624336	0.598638	0.650035	5.76892e-23
Cancer	cancer1065	Thyroid cancer	Binomial	Score development set (white British)	PRS	NagelkerkeR2	0.0141059	NA	NA	5.76892e-23
Cancer	cancer1065	Thyroid cancer	Binomial	Score development set (white British)	PRS	TjurR2	0.000412158	NA	NA	5.76892e-23
Cancer	cancer1065	Thyroid cancer	Binomial	Score development set (white British)	Covariate-only model	ROC-AUC	0.651156	0.627375	0.674937	2.47743e-27
Cancer	cancer1065	Thyroid cancer	Binomial	Score development set (white British)	Covariate-only model	NagelkerkeR2	0.0195988	NA	NA	2.47743e-27
Cancer	cancer1065	Thyroid cancer	Binomial	Score development set (white British)	Covariate-only model	TjurR2	0.000488066	NA	NA	2.47743e-27
Cancer	cancer1065	Thyroid cancer	Binomial	Score development set (white British)	Full model (PRS and Covariates)	ROC-AUC	0.679551	0.656291	0.702811	1.81732e-36
Cancer	cancer1065	Thyroid cancer	Binomial	Score development set (white British)	Full model (PRS and Covariates)	NagelkerkeR2	0.0272314	NA	NA	1.81732e-36
Cancer	cancer1065	Thyroid cancer	Binomial	Score development set (white British)	Full model (PRS and Covariates)	TjurR2	0.000713026	NA	NA	1.81732e-36
Cancer	cancer1065	Thyroid cancer	Binomial	hold-out test set (white British)	PRS	ROC-AUC	0.618426	0.564125	0.672726	1.0695e-05
Cancer	cancer1065	Thyroid cancer	Binomial	hold-out test set (white British)	PRS	NagelkerkeR2	0.0123637	NA	NA	1.0695e-05
Cancer	cancer1065	Thyroid cancer	Binomial	hold-out test set (white British)	PRS	TjurR2	0.000318314	NA	NA	1.0695e-05
Cancer	cancer1065	Thyroid cancer	Binomial	hold-out test set (white British)	Covariate-only model	ROC-AUC	0.603549	0.555521	0.651577	0.000105358
Cancer	cancer1065	Thyroid cancer	Binomial	hold-out test set (white British)	Covariate-only model	NagelkerkeR2	0.0105241	NA	NA	0.000105358
Cancer	cancer1065	Thyroid cancer	Binomial	hold-out test set (white British)	Covariate-only model	TjurR2	0.000222875	NA	NA	0.000105358
Cancer	cancer1065	Thyroid cancer	Binomial	hold-out test set (white British)	Full model (PRS and Covariates)	ROC-AUC	0.637443	0.590102	0.684783	2.23802e-06
Cancer	cancer1065	Thyroid cancer	Binomial	hold-out test set (white British)	Full model (PRS and Covariates)	NagelkerkeR2	0.0159967	NA	NA	2.23802e-06
Cancer	cancer1065	Thyroid cancer	Binomial	hold-out test set (white British)	Full model (PRS and Covariates)	TjurR2	0.000344006	NA	NA	2.23802e-06
Cancer	cancer1065	Thyroid cancer	Binomial	non-British white	PRS	ROC-AUC	0.559673	0.48236	0.636986	0.0549755
Cancer	cancer1065	Thyroid cancer	Binomial	non-British white	PRS	NagelkerkeR2	0.00455332	NA	NA	0.0549755
Cancer	cancer1065	Thyroid cancer	Binomial	non-British white	PRS	TjurR2	0.000168948	NA	NA	0.0549755
Cancer	cancer1065	Thyroid cancer	Binomial	non-British white	Covariate-only model	ROC-AUC	0.705676	0.644736	0.766617	3.10773e-08
Cancer	cancer1065	Thyroid cancer	Binomial	non-British white	Covariate-only model	NagelkerkeR2	0.043029	NA	NA	3.10773e-08
Cancer	cancer1065	Thyroid cancer	Binomial	non-British white	Covariate-only model	TjurR2	0.00165663	NA	NA	3.10773e-08
Cancer	cancer1065	Thyroid cancer	Binomial	non-British white	Full model (PRS and Covariates)	ROC-AUC	0.714648	0.656207	0.773088	8.33514e-09
Cancer	cancer1065	Thyroid cancer	Binomial	non-British white	Full model (PRS and Covariates)	NagelkerkeR2	0.0464325	NA	NA	8.33514e-09
Cancer	cancer1065	Thyroid cancer	Binomial	non-British white	Full model (PRS and Covariates)	TjurR2	0.00178667	NA	NA	8.33514e-09
Cancer	cancer1065	Thyroid cancer	Binomial	African	PRS	ROC-AUC	0.610105	0.464464	0.755745	0.0742243
Cancer	cancer1065	Thyroid cancer	Binomial	African	PRS	NagelkerkeR2	0.0141014	NA	NA	0.0742243
Cancer	cancer1065	Thyroid cancer	Binomial	African	PRS	TjurR2	0.000561572	NA	NA	0.0742243
Cancer	cancer1065	Thyroid cancer	Binomial	African	Covariate-only model	ROC-AUC	0.714512	0.575987	0.853037	0.000989395
Cancer	cancer1065	Thyroid cancer	Binomial	African	Covariate-only model	NagelkerkeR2	0.0341335	NA	NA	0.000989395
Cancer	cancer1065	Thyroid cancer	Binomial	African	Covariate-only model	TjurR2	0.0012182	NA	NA	0.000989395
Cancer	cancer1065	Thyroid cancer	Binomial	African	Full model (PRS and Covariates)	ROC-AUC	0.728366	0.599886	0.856846	0.000392448
Cancer	cancer1065	Thyroid cancer	Binomial	African	Full model (PRS and Covariates)	NagelkerkeR2	0.0395019	NA	NA	0.000392448
Cancer	cancer1065	Thyroid cancer	Binomial	African	Full model (PRS and Covariates)	TjurR2	0.00148124	NA	NA	0.000392448
Cancer	cancer1065	Thyroid cancer	Binomial	South Asian	PRS	ROC-AUC	0.51375	0.359073	0.668427	0.838414
Cancer	cancer1065	Thyroid cancer	Binomial	South Asian	PRS	NagelkerkeR2	0.000216255	NA	NA	0.838414
Cancer	cancer1065	Thyroid cancer	Binomial	South Asian	PRS	TjurR2	5.04822e-06	NA	NA	0.838414
Cancer	cancer1065	Thyroid cancer	Binomial	South Asian	Covariate-only model	ROC-AUC	0.709418	0.576702	0.842134	0.0105338
Cancer	cancer1065	Thyroid cancer	Binomial	South Asian	Covariate-only model	NagelkerkeR2	0.0422118	NA	NA	0.0105338
Cancer	cancer1065	Thyroid cancer	Binomial	South Asian	Covariate-only model	TjurR2	0.00112147	NA	NA	0.0105338
Cancer	cancer1065	Thyroid cancer	Binomial	South Asian	Full model (PRS and Covariates)	ROC-AUC	0.711711	0.574248	0.849173	0.00978343
Cancer	cancer1065	Thyroid cancer	Binomial	South Asian	Full model (PRS and Covariates)	NagelkerkeR2	0.0427734	NA	NA	0.00978343
Cancer	cancer1065	Thyroid cancer	Binomial	South Asian	Full model (PRS and Covariates)	TjurR2	0.00114089	NA	NA	0.00978343
Cancer	cancer1065	Thyroid cancer	Binomial	East Asian	PRS	ROC-AUC	0.540573	0.242832	0.838315	0.297495
Cancer	cancer1065	Thyroid cancer	Binomial	East Asian	PRS	NagelkerkeR2	0.0102372	NA	NA	0.297495
Cancer	cancer1065	Thyroid cancer	Binomial	East Asian	PRS	TjurR2	0.00102232	NA	NA	0.297495
Cancer	cancer1065	Thyroid cancer	Binomial	East Asian	Covariate-only model	ROC-AUC	0.834169	0.696032	0.972305	3.48076e-05
Cancer	cancer1065	Thyroid cancer	Binomial	East Asian	Covariate-only model	NagelkerkeR2	0.162507	NA	NA	3.48076e-05
Cancer	cancer1065	Thyroid cancer	Binomial	East Asian	Covariate-only model	TjurR2	0.0266176	NA	NA	3.48076e-05
Cancer	cancer1065	Thyroid cancer	Binomial	East Asian	Full model (PRS and Covariates)	ROC-AUC	0.832326	0.677824	0.986829	2.88344e-05
Cancer	cancer1065	Thyroid cancer	Binomial	East Asian	Full model (PRS and Covariates)	NagelkerkeR2	0.166993	NA	NA	2.88344e-05
Cancer	cancer1065	Thyroid cancer	Binomial	East Asian	Full model (PRS and Covariates)	TjurR2	0.0274139	NA	NA	2.88344e-05
Cancer	cancer1068	Sarcoma/fibrosarcoma	Binomial	Score development set (white British)	PRS	ROC-AUC	0.614901	0.578413	0.651388	1.63693e-10
Cancer	cancer1068	Sarcoma/fibrosarcoma	Binomial	Score development set (white British)	PRS	NagelkerkeR2	0.0111076	NA	NA	1.63693e-10
Cancer	cancer1068	Sarcoma/fibrosarcoma	Binomial	Score development set (white British)	PRS	TjurR2	0.000171992	NA	NA	1.63693e-10
Cancer	cancer1068	Sarcoma/fibrosarcoma	Binomial	Score development set (white British)	Covariate-only model	ROC-AUC	0.563367	0.524882	0.601852	0.000249933
Cancer	cancer1068	Sarcoma/fibrosarcoma	Binomial	Score development set (white British)	Covariate-only model	NagelkerkeR2	0.00374584	NA	NA	0.000249933
Cancer	cancer1068	Sarcoma/fibrosarcoma	Binomial	Score development set (white British)	Covariate-only model	TjurR2	5.33326e-05	NA	NA	0.000249933
Cancer	cancer1068	Sarcoma/fibrosarcoma	Binomial	Score development set (white British)	Full model (PRS and Covariates)	ROC-AUC	0.601824	0.563643	0.640005	2.25811e-08
Cancer	cancer1068	Sarcoma/fibrosarcoma	Binomial	Score development set (white British)	Full model (PRS and Covariates)	NagelkerkeR2	0.00876327	NA	NA	2.25811e-08
Cancer	cancer1068	Sarcoma/fibrosarcoma	Binomial	Score development set (white British)	Full model (PRS and Covariates)	TjurR2	0.000130149	NA	NA	2.25811e-08
Cancer	cancer1068	Sarcoma/fibrosarcoma	Binomial	hold-out test set (white British)	PRS	ROC-AUC	0.55098	0.460345	0.641616	0.343787
Cancer	cancer1068	Sarcoma/fibrosarcoma	Binomial	hold-out test set (white British)	PRS	NagelkerkeR2	0.00129487	NA	NA	0.343787
Cancer	cancer1068	Sarcoma/fibrosarcoma	Binomial	hold-out test set (white British)	PRS	TjurR2	1.30798e-05	NA	NA	0.343787
Cancer	cancer1068	Sarcoma/fibrosarcoma	Binomial	hold-out test set (white British)	Covariate-only model	ROC-AUC	0.51788	0.433018	0.602742	0.818519
Cancer	cancer1068	Sarcoma/fibrosarcoma	Binomial	hold-out test set (white British)	Covariate-only model	NagelkerkeR2	7.6899e-05	NA	NA	0.818519
Cancer	cancer1068	Sarcoma/fibrosarcoma	Binomial	hold-out test set (white British)	Covariate-only model	TjurR2	6.85366e-07	NA	NA	0.818519
Cancer	cancer1068	Sarcoma/fibrosarcoma	Binomial	hold-out test set (white British)	Full model (PRS and Covariates)	ROC-AUC	0.527295	0.441323	0.613266	0.592936
Cancer	cancer1068	Sarcoma/fibrosarcoma	Binomial	hold-out test set (white British)	Full model (PRS and Covariates)	NagelkerkeR2	0.000417949	NA	NA	0.592936
Cancer	cancer1068	Sarcoma/fibrosarcoma	Binomial	hold-out test set (white British)	Full model (PRS and Covariates)	TjurR2	3.8365e-06	NA	NA	0.592936
Cancer	cancer1068	Sarcoma/fibrosarcoma	Binomial	non-British white	PRS	ROC-AUC	0.50822	0.384188	0.632253	0.910989
Cancer	cancer1068	Sarcoma/fibrosarcoma	Binomial	non-British white	PRS	NagelkerkeR2	4.44953e-05	NA	NA	0.910989
Cancer	cancer1068	Sarcoma/fibrosarcoma	Binomial	non-British white	PRS	TjurR2	4.36183e-07	NA	NA	0.910989
Cancer	cancer1068	Sarcoma/fibrosarcoma	Binomial	non-British white	Covariate-only model	ROC-AUC	0.812586	0.742359	0.882814	7.84082e-05
Cancer	cancer1068	Sarcoma/fibrosarcoma	Binomial	non-British white	Covariate-only model	NagelkerkeR2	0.0730628	NA	NA	7.84082e-05
Cancer	cancer1068	Sarcoma/fibrosarcoma	Binomial	non-British white	Covariate-only model	TjurR2	0.000827318	NA	NA	7.84082e-05
Cancer	cancer1068	Sarcoma/fibrosarcoma	Binomial	non-British white	Full model (PRS and Covariates)	ROC-AUC	0.809861	0.736219	0.883503	7.95638e-05
Cancer	cancer1068	Sarcoma/fibrosarcoma	Binomial	non-British white	Full model (PRS and Covariates)	NagelkerkeR2	0.0727599	NA	NA	7.95638e-05
Cancer	cancer1068	Sarcoma/fibrosarcoma	Binomial	non-British white	Full model (PRS and Covariates)	TjurR2	0.000860589	NA	NA	7.95638e-05
Cancer	cancer1068	Sarcoma/fibrosarcoma	Binomial	African	PRS	ROC-AUC	0.456492	0.212745	0.700238	0.542507
Cancer	cancer1068	Sarcoma/fibrosarcoma	Binomial	African	PRS	NagelkerkeR2	0.00603712	NA	NA	0.542507
Cancer	cancer1068	Sarcoma/fibrosarcoma	Binomial	African	PRS	TjurR2	4.71137e-05	NA	NA	0.542507
Cancer	cancer1068	Sarcoma/fibrosarcoma	Binomial	African	Covariate-only model	ROC-AUC	0.853727	0.590322	1	7.32527e-07
Cancer	cancer1068	Sarcoma/fibrosarcoma	Binomial	African	Covariate-only model	NagelkerkeR2	0.242822	NA	NA	7.32527e-07
Cancer	cancer1068	Sarcoma/fibrosarcoma	Binomial	African	Covariate-only model	TjurR2	0.0597308	NA	NA	7.32527e-07
Cancer	cancer1068	Sarcoma/fibrosarcoma	Binomial	African	Full model (PRS and Covariates)	ROC-AUC	0.851917	0.587946	1	8.99527e-07
Cancer	cancer1068	Sarcoma/fibrosarcoma	Binomial	African	Full model (PRS and Covariates)	NagelkerkeR2	0.237336	NA	NA	8.99527e-07
Cancer	cancer1068	Sarcoma/fibrosarcoma	Binomial	African	Full model (PRS and Covariates)	TjurR2	0.0572196	NA	NA	8.99527e-07
Cancer	cancer1068	Sarcoma/fibrosarcoma	Binomial	South Asian	PRS	ROC-AUC	0.580289	0.128719	1	0.517024
Cancer	cancer1068	Sarcoma/fibrosarcoma	Binomial	South Asian	PRS	NagelkerkeR2	0.00782374	NA	NA	0.517024
Cancer	cancer1068	Sarcoma/fibrosarcoma	Binomial	South Asian	PRS	TjurR2	8.09863e-05	NA	NA	0.517024
Cancer	cancer1068	Sarcoma/fibrosarcoma	Binomial	South Asian	Covariate-only model	ROC-AUC	0.82618	0.67016	0.982199	0.0575975
Cancer	cancer1068	Sarcoma/fibrosarcoma	Binomial	South Asian	Covariate-only model	NagelkerkeR2	0.0741065	NA	NA	0.0575975
Cancer	cancer1068	Sarcoma/fibrosarcoma	Binomial	South Asian	Covariate-only model	TjurR2	0.000617943	NA	NA	0.0575975
Cancer	cancer1068	Sarcoma/fibrosarcoma	Binomial	South Asian	Full model (PRS and Covariates)	ROC-AUC	0.831332	0.661107	1	0.0526485
Cancer	cancer1068	Sarcoma/fibrosarcoma	Binomial	South Asian	Full model (PRS and Covariates)	NagelkerkeR2	0.0775998	NA	NA	0.0526485
Cancer	cancer1068	Sarcoma/fibrosarcoma	Binomial	South Asian	Full model (PRS and Covariates)	TjurR2	0.000664728	NA	NA	0.0526485
Cancer	cancer1068	Sarcoma/fibrosarcoma	Binomial	East Asian	PRS	ROC-AUC	NA	NA	NA	0.621244
Cancer	cancer1068	Sarcoma/fibrosarcoma	Binomial	East Asian	PRS	NagelkerkeR2	0.014741	NA	NA	0.621244
Cancer	cancer1068	Sarcoma/fibrosarcoma	Binomial	East Asian	PRS	TjurR2	7.73988e-05	NA	NA	0.621244
Cancer	cancer1068	Sarcoma/fibrosarcoma	Binomial	East Asian	Covariate-only model	ROC-AUC	NA	NA	NA	0.992576
Cancer	cancer1068	Sarcoma/fibrosarcoma	Binomial	East Asian	Covariate-only model	NagelkerkeR2	1	NA	NA	0.992576
Cancer	cancer1068	Sarcoma/fibrosarcoma	Binomial	East Asian	Covariate-only model	TjurR2	1	NA	NA	0.992576
Cancer	cancer1068	Sarcoma/fibrosarcoma	Binomial	East Asian	Full model (PRS and Covariates)	ROC-AUC	NA	NA	NA	0.992591
Cancer	cancer1068	Sarcoma/fibrosarcoma	Binomial	East Asian	Full model (PRS and Covariates)	NagelkerkeR2	1	NA	NA	0.992591
Cancer	cancer1068	Sarcoma/fibrosarcoma	Binomial	East Asian	Full model (PRS and Covariates)	TjurR2	1	NA	NA	0.992591
Cancer	cancer1074	Acute myeloid leukaemia	Binomial	Score development set (white British)	PRS	ROC-AUC	0.594049	0.562165	0.625934	2.29007e-07
Cancer	cancer1074	Acute myeloid leukaemia	Binomial	Score development set (white British)	PRS	NagelkerkeR2	0.006316	NA	NA	2.29007e-07
Cancer	cancer1074	Acute myeloid leukaemia	Binomial	Score development set (white British)	PRS	TjurR2	9.88384e-05	NA	NA	2.29007e-07
Cancer	cancer1074	Acute myeloid leukaemia	Binomial	Score development set (white British)	Covariate-only model	ROC-AUC	0.666045	0.632571	0.69952	1.71878e-20
Cancer	cancer1074	Acute myeloid leukaemia	Binomial	Score development set (white British)	Covariate-only model	NagelkerkeR2	0.0217227	NA	NA	1.71878e-20
Cancer	cancer1074	Acute myeloid leukaemia	Binomial	Score development set (white British)	Covariate-only model	TjurR2	0.00040728	NA	NA	1.71878e-20
Cancer	cancer1074	Acute myeloid leukaemia	Binomial	Score development set (white British)	Full model (PRS and Covariates)	ROC-AUC	0.672355	0.639116	0.705595	2.79093e-22
Cancer	cancer1074	Acute myeloid leukaemia	Binomial	Score development set (white British)	Full model (PRS and Covariates)	NagelkerkeR2	0.0238858	NA	NA	2.79093e-22
Cancer	cancer1074	Acute myeloid leukaemia	Binomial	Score development set (white British)	Full model (PRS and Covariates)	TjurR2	0.000454299	NA	NA	2.79093e-22
Cancer	cancer1074	Acute myeloid leukaemia	Binomial	hold-out test set (white British)	PRS	ROC-AUC	0.489618	0.430711	0.548524	0.619098
Cancer	cancer1074	Acute myeloid leukaemia	Binomial	hold-out test set (white British)	PRS	NagelkerkeR2	0.000186014	NA	NA	0.619098
Cancer	cancer1074	Acute myeloid leukaemia	Binomial	hold-out test set (white British)	PRS	TjurR2	3.59268e-06	NA	NA	0.619098
Cancer	cancer1074	Acute myeloid leukaemia	Binomial	hold-out test set (white British)	Covariate-only model	ROC-AUC	0.600228	0.538481	0.661976	0.00120005
Cancer	cancer1074	Acute myeloid leukaemia	Binomial	hold-out test set (white British)	Covariate-only model	NagelkerkeR2	0.00817051	NA	NA	0.00120005
Cancer	cancer1074	Acute myeloid leukaemia	Binomial	hold-out test set (white British)	Covariate-only model	TjurR2	0.000176449	NA	NA	0.00120005
Cancer	cancer1074	Acute myeloid leukaemia	Binomial	hold-out test set (white British)	Full model (PRS and Covariates)	ROC-AUC	0.597152	0.535832	0.658473	0.00147267
Cancer	cancer1074	Acute myeloid leukaemia	Binomial	hold-out test set (white British)	Full model (PRS and Covariates)	NagelkerkeR2	0.00786396	NA	NA	0.00147267
Cancer	cancer1074	Acute myeloid leukaemia	Binomial	hold-out test set (white British)	Full model (PRS and Covariates)	TjurR2	0.00016953	NA	NA	0.00147267
Cancer	cancer1074	Acute myeloid leukaemia	Binomial	non-British white	PRS	ROC-AUC	0.543743	0.436126	0.65136	0.380134
Cancer	cancer1074	Acute myeloid leukaemia	Binomial	non-British white	PRS	NagelkerkeR2	0.00203681	NA	NA	0.380134
Cancer	cancer1074	Acute myeloid leukaemia	Binomial	non-British white	PRS	TjurR2	2.94141e-05	NA	NA	0.380134
Cancer	cancer1074	Acute myeloid leukaemia	Binomial	non-British white	Covariate-only model	ROC-AUC	0.71429	0.620822	0.807758	0.000275098
Cancer	cancer1074	Acute myeloid leukaemia	Binomial	non-British white	Covariate-only model	NagelkerkeR2	0.0400729	NA	NA	0.000275098
Cancer	cancer1074	Acute myeloid leukaemia	Binomial	non-British white	Covariate-only model	TjurR2	0.000731618	NA	NA	0.000275098
Cancer	cancer1074	Acute myeloid leukaemia	Binomial	non-British white	Full model (PRS and Covariates)	ROC-AUC	0.71607	0.62199	0.810151	0.00023388
Cancer	cancer1074	Acute myeloid leukaemia	Binomial	non-British white	Full model (PRS and Covariates)	NagelkerkeR2	0.0410228	NA	NA	0.00023388
Cancer	cancer1074	Acute myeloid leukaemia	Binomial	non-British white	Full model (PRS and Covariates)	TjurR2	0.000763523	NA	NA	0.00023388
Cancer	cancer1074	Acute myeloid leukaemia	Binomial	African	PRS	ROC-AUC	0.345468	0.0159045	0.675032	0.363171
Cancer	cancer1074	Acute myeloid leukaemia	Binomial	African	PRS	NagelkerkeR2	0.0154393	NA	NA	0.363171
Cancer	cancer1074	Acute myeloid leukaemia	Binomial	African	PRS	TjurR2	0.000159134	NA	NA	0.363171
Cancer	cancer1074	Acute myeloid leukaemia	Binomial	African	Covariate-only model	ROC-AUC	0.88915	0.758009	1	0.0228997
Cancer	cancer1074	Acute myeloid leukaemia	Binomial	African	Covariate-only model	NagelkerkeR2	0.149631	NA	NA	0.0228997
Cancer	cancer1074	Acute myeloid leukaemia	Binomial	African	Covariate-only model	TjurR2	0.00306067	NA	NA	0.0228997
Cancer	cancer1074	Acute myeloid leukaemia	Binomial	African	Full model (PRS and Covariates)	ROC-AUC	0.885762	0.751068	1	0.0239636
Cancer	cancer1074	Acute myeloid leukaemia	Binomial	African	Full model (PRS and Covariates)	NagelkerkeR2	0.147369	NA	NA	0.0239636
Cancer	cancer1074	Acute myeloid leukaemia	Binomial	African	Full model (PRS and Covariates)	TjurR2	0.00303147	NA	NA	0.0239636
Cancer	cancer1074	Acute myeloid leukaemia	Binomial	South Asian	PRS	ROC-AUC	0.605029	0.159479	1	0.588958
Cancer	cancer1074	Acute myeloid leukaemia	Binomial	South Asian	PRS	NagelkerkeR2	0.00551679	NA	NA	0.588958
Cancer	cancer1074	Acute myeloid leukaemia	Binomial	South Asian	PRS	TjurR2	4.88032e-05	NA	NA	0.588958
Cancer	cancer1074	Acute myeloid leukaemia	Binomial	South Asian	Covariate-only model	ROC-AUC	0.877534	0.655183	1	0.000634638
Cancer	cancer1074	Acute myeloid leukaemia	Binomial	South Asian	Covariate-only model	NagelkerkeR2	0.19565	NA	NA	0.000634638
Cancer	cancer1074	Acute myeloid leukaemia	Binomial	South Asian	Covariate-only model	TjurR2	0.00800503	NA	NA	0.000634638
Cancer	cancer1074	Acute myeloid leukaemia	Binomial	South Asian	Full model (PRS and Covariates)	ROC-AUC	0.884006	0.674341	1	0.000578322
Cancer	cancer1074	Acute myeloid leukaemia	Binomial	South Asian	Full model (PRS and Covariates)	NagelkerkeR2	0.196421	NA	NA	0.000578322
Cancer	cancer1074	Acute myeloid leukaemia	Binomial	South Asian	Full model (PRS and Covariates)	TjurR2	0.00736593	NA	NA	0.000578322
Disease_outcome	HC1001	TTE acute nasopharyngitis [common cold]	Binomial	Score development set (white British)	PRS	ROC-AUC	0.528301	0.517805	0.538797	9.33426e-08
Disease_outcome	HC1001	TTE acute nasopharyngitis [common cold]	Binomial	Score development set (white British)	PRS	NagelkerkeR2	0.000942129	NA	NA	9.33426e-08
Disease_outcome	HC1001	TTE acute nasopharyngitis [common cold]	Binomial	Score development set (white British)	PRS	TjurR2	0.000107017	NA	NA	9.33426e-08
Disease_outcome	HC1001	TTE acute nasopharyngitis [common cold]	Binomial	Score development set (white British)	Covariate-only model	ROC-AUC	0.600381	0.59003	0.610732	5.47915e-92
Disease_outcome	HC1001	TTE acute nasopharyngitis [common cold]	Binomial	Score development set (white British)	Covariate-only model	NagelkerkeR2	0.0123004	NA	NA	5.47915e-92
Disease_outcome	HC1001	TTE acute nasopharyngitis [common cold]	Binomial	Score development set (white British)	Covariate-only model	TjurR2	0.00159511	NA	NA	5.47915e-92
Disease_outcome	HC1001	TTE acute nasopharyngitis [common cold]	Binomial	Score development set (white British)	Full model (PRS and Covariates)	ROC-AUC	0.601355	0.591009	0.611701	1.27908e-93
Disease_outcome	HC1001	TTE acute nasopharyngitis [common cold]	Binomial	Score development set (white British)	Full model (PRS and Covariates)	NagelkerkeR2	0.012514	NA	NA	1.27908e-93
Disease_outcome	HC1001	TTE acute nasopharyngitis [common cold]	Binomial	Score development set (white British)	Full model (PRS and Covariates)	TjurR2	0.00162256	NA	NA	1.27908e-93
Disease_outcome	HC1001	TTE acute nasopharyngitis [common cold]	Binomial	hold-out test set (white British)	PRS	ROC-AUC	0.501815	0.481596	0.522035	0.693528
Disease_outcome	HC1001	TTE acute nasopharyngitis [common cold]	Binomial	hold-out test set (white British)	PRS	NagelkerkeR2	2.0215e-05	NA	NA	0.693528
Disease_outcome	HC1001	TTE acute nasopharyngitis [common cold]	Binomial	hold-out test set (white British)	PRS	TjurR2	2.23219e-06	NA	NA	0.693528
Disease_outcome	HC1001	TTE acute nasopharyngitis [common cold]	Binomial	hold-out test set (white British)	Covariate-only model	ROC-AUC	0.573053	0.55177	0.594337	1.07854e-12
Disease_outcome	HC1001	TTE acute nasopharyngitis [common cold]	Binomial	hold-out test set (white British)	Covariate-only model	NagelkerkeR2	0.00618266	NA	NA	1.07854e-12
Disease_outcome	HC1001	TTE acute nasopharyngitis [common cold]	Binomial	hold-out test set (white British)	Covariate-only model	TjurR2	0.000764786	NA	NA	1.07854e-12
Disease_outcome	HC1001	TTE acute nasopharyngitis [common cold]	Binomial	hold-out test set (white British)	Full model (PRS and Covariates)	ROC-AUC	0.573167	0.551879	0.594455	9.90365e-13
Disease_outcome	HC1001	TTE acute nasopharyngitis [common cold]	Binomial	hold-out test set (white British)	Full model (PRS and Covariates)	NagelkerkeR2	0.00620291	NA	NA	9.90365e-13
Disease_outcome	HC1001	TTE acute nasopharyngitis [common cold]	Binomial	hold-out test set (white British)	Full model (PRS and Covariates)	TjurR2	0.000767817	NA	NA	9.90365e-13
Disease_outcome	HC1001	TTE acute nasopharyngitis [common cold]	Binomial	non-British white	PRS	ROC-AUC	0.456106	0.418736	0.493476	0.0432186
Disease_outcome	HC1001	TTE acute nasopharyngitis [common cold]	Binomial	non-British white	PRS	NagelkerkeR2	0.00161081	NA	NA	0.0432186
Disease_outcome	HC1001	TTE acute nasopharyngitis [common cold]	Binomial	non-British white	PRS	TjurR2	0.000161514	NA	NA	0.0432186
Disease_outcome	HC1001	TTE acute nasopharyngitis [common cold]	Binomial	non-British white	Covariate-only model	ROC-AUC	0.594123	0.559492	0.628754	4.24894e-07
Disease_outcome	HC1001	TTE acute nasopharyngitis [common cold]	Binomial	non-British white	Covariate-only model	NagelkerkeR2	0.0107307	NA	NA	4.24894e-07
Disease_outcome	HC1001	TTE acute nasopharyngitis [common cold]	Binomial	non-British white	Covariate-only model	TjurR2	0.00103443	NA	NA	4.24894e-07
Disease_outcome	HC1001	TTE acute nasopharyngitis [common cold]	Binomial	non-British white	Full model (PRS and Covariates)	ROC-AUC	0.592768	0.558127	0.62741	6.27047e-07
Disease_outcome	HC1001	TTE acute nasopharyngitis [common cold]	Binomial	non-British white	Full model (PRS and Covariates)	NagelkerkeR2	0.0104096	NA	NA	6.27047e-07
Disease_outcome	HC1001	TTE acute nasopharyngitis [common cold]	Binomial	non-British white	Full model (PRS and Covariates)	TjurR2	0.00100147	NA	NA	6.27047e-07
Disease_outcome	HC1001	TTE acute nasopharyngitis [common cold]	Binomial	South Asian	PRS	ROC-AUC	0.495632	0.438676	0.552588	0.760176
Disease_outcome	HC1001	TTE acute nasopharyngitis [common cold]	Binomial	South Asian	PRS	NagelkerkeR2	0.000102819	NA	NA	0.760176
Disease_outcome	HC1001	TTE acute nasopharyngitis [common cold]	Binomial	South Asian	PRS	TjurR2	1.20669e-05	NA	NA	0.760176
Disease_outcome	HC1001	TTE acute nasopharyngitis [common cold]	Binomial	South Asian	Covariate-only model	ROC-AUC	0.664002	0.605978	0.722026	3.8469e-07
Disease_outcome	HC1001	TTE acute nasopharyngitis [common cold]	Binomial	South Asian	Covariate-only model	NagelkerkeR2	0.0322237	NA	NA	3.8469e-07
Disease_outcome	HC1001	TTE acute nasopharyngitis [common cold]	Binomial	South Asian	Covariate-only model	TjurR2	0.00435612	NA	NA	3.8469e-07
Disease_outcome	HC1001	TTE acute nasopharyngitis [common cold]	Binomial	South Asian	Full model (PRS and Covariates)	ROC-AUC	0.664068	0.606023	0.722112	3.82619e-07
Disease_outcome	HC1001	TTE acute nasopharyngitis [common cold]	Binomial	South Asian	Full model (PRS and Covariates)	NagelkerkeR2	0.0322284	NA	NA	3.82619e-07
Disease_outcome	HC1001	TTE acute nasopharyngitis [common cold]	Binomial	South Asian	Full model (PRS and Covariates)	TjurR2	0.00436845	NA	NA	3.82619e-07
Disease_outcome	HC1001	TTE acute nasopharyngitis [common cold]	Binomial	African	PRS	ROC-AUC	0.559341	0.478887	0.639795	0.139215
Disease_outcome	HC1001	TTE acute nasopharyngitis [common cold]	Binomial	African	PRS	NagelkerkeR2	0.00458835	NA	NA	0.139215
Disease_outcome	HC1001	TTE acute nasopharyngitis [common cold]	Binomial	African	PRS	TjurR2	0.000331435	NA	NA	0.139215
Disease_outcome	HC1001	TTE acute nasopharyngitis [common cold]	Binomial	African	Covariate-only model	ROC-AUC	0.604426	0.515843	0.693009	0.000853242
Disease_outcome	HC1001	TTE acute nasopharyngitis [common cold]	Binomial	African	Covariate-only model	NagelkerkeR2	0.0169011	NA	NA	0.000853242
Disease_outcome	HC1001	TTE acute nasopharyngitis [common cold]	Binomial	African	Covariate-only model	TjurR2	0.00214487	NA	NA	0.000853242
Disease_outcome	HC1001	TTE acute nasopharyngitis [common cold]	Binomial	African	Full model (PRS and Covariates)	ROC-AUC	0.606575	0.518223	0.694927	0.000738218
Disease_outcome	HC1001	TTE acute nasopharyngitis [common cold]	Binomial	African	Full model (PRS and Covariates)	NagelkerkeR2	0.0172638	NA	NA	0.000738218
Disease_outcome	HC1001	TTE acute nasopharyngitis [common cold]	Binomial	African	Full model (PRS and Covariates)	TjurR2	0.00220361	NA	NA	0.000738218
Disease_outcome	HC1001	TTE acute nasopharyngitis [common cold]	Binomial	East Asian	PRS	ROC-AUC	0.603502	0.46502	0.741984	0.257898
Disease_outcome	HC1001	TTE acute nasopharyngitis [common cold]	Binomial	East Asian	PRS	NagelkerkeR2	0.0102758	NA	NA	0.257898
Disease_outcome	HC1001	TTE acute nasopharyngitis [common cold]	Binomial	East Asian	PRS	TjurR2	0.000680212	NA	NA	0.257898
Disease_outcome	HC1001	TTE acute nasopharyngitis [common cold]	Binomial	East Asian	Covariate-only model	ROC-AUC	0.747931	0.62686	0.869003	0.00197706
Disease_outcome	HC1001	TTE acute nasopharyngitis [common cold]	Binomial	East Asian	Covariate-only model	NagelkerkeR2	0.139336	NA	NA	0.00197706
Disease_outcome	HC1001	TTE acute nasopharyngitis [common cold]	Binomial	East Asian	Covariate-only model	TjurR2	0.0901217	NA	NA	0.00197706
Disease_outcome	HC1001	TTE acute nasopharyngitis [common cold]	Binomial	East Asian	Full model (PRS and Covariates)	ROC-AUC	0.748473	0.627019	0.869928	0.00195649
Disease_outcome	HC1001	TTE acute nasopharyngitis [common cold]	Binomial	East Asian	Full model (PRS and Covariates)	NagelkerkeR2	0.139488	NA	NA	0.00195649
Disease_outcome	HC1001	TTE acute nasopharyngitis [common cold]	Binomial	East Asian	Full model (PRS and Covariates)	TjurR2	0.0901286	NA	NA	0.00195649
Disease_outcome	HC1005	TTE acute laryngitis and tracheitis	Binomial	Score development set (white British)	PRS	ROC-AUC	0.54491	0.533819	0.556001	3.36576e-14
Disease_outcome	HC1005	TTE acute laryngitis and tracheitis	Binomial	Score development set (white British)	PRS	NagelkerkeR2	0.00216069	NA	NA	3.36576e-14
Disease_outcome	HC1005	TTE acute laryngitis and tracheitis	Binomial	Score development set (white British)	PRS	TjurR2	0.000210312	NA	NA	3.36576e-14
Disease_outcome	HC1005	TTE acute laryngitis and tracheitis	Binomial	Score development set (white British)	Covariate-only model	ROC-AUC	0.68744	0.676801	0.698078	0
Disease_outcome	HC1005	TTE acute laryngitis and tracheitis	Binomial	Score development set (white British)	Covariate-only model	NagelkerkeR2	0.0502531	NA	NA	0
Disease_outcome	HC1005	TTE acute laryngitis and tracheitis	Binomial	Score development set (white British)	Covariate-only model	TjurR2	0.00827309	NA	NA	0
Disease_outcome	HC1005	TTE acute laryngitis and tracheitis	Binomial	Score development set (white British)	Full model (PRS and Covariates)	ROC-AUC	0.688883	0.67825	0.699517	0
Disease_outcome	HC1005	TTE acute laryngitis and tracheitis	Binomial	Score development set (white British)	Full model (PRS and Covariates)	NagelkerkeR2	0.0508815	NA	NA	0
Disease_outcome	HC1005	TTE acute laryngitis and tracheitis	Binomial	Score development set (white British)	Full model (PRS and Covariates)	TjurR2	0.00841507	NA	NA	0
Disease_outcome	HC1005	TTE acute laryngitis and tracheitis	Binomial	hold-out test set (white British)	PRS	ROC-AUC	0.516948	0.495209	0.538686	0.0871053
Disease_outcome	HC1005	TTE acute laryngitis and tracheitis	Binomial	hold-out test set (white British)	PRS	NagelkerkeR2	0.000415582	NA	NA	0.0871053
Disease_outcome	HC1005	TTE acute laryngitis and tracheitis	Binomial	hold-out test set (white British)	PRS	TjurR2	4.30074e-05	NA	NA	0.0871053
Disease_outcome	HC1005	TTE acute laryngitis and tracheitis	Binomial	hold-out test set (white British)	Covariate-only model	ROC-AUC	0.662701	0.641849	0.683553	2.98702e-71
Disease_outcome	HC1005	TTE acute laryngitis and tracheitis	Binomial	hold-out test set (white British)	Covariate-only model	NagelkerkeR2	0.0378959	NA	NA	2.98702e-71
Disease_outcome	HC1005	TTE acute laryngitis and tracheitis	Binomial	hold-out test set (white British)	Covariate-only model	TjurR2	0.00600308	NA	NA	2.98702e-71
Disease_outcome	HC1005	TTE acute laryngitis and tracheitis	Binomial	hold-out test set (white British)	Full model (PRS and Covariates)	ROC-AUC	0.663575	0.642742	0.684408	1.26882e-71
Disease_outcome	HC1005	TTE acute laryngitis and tracheitis	Binomial	hold-out test set (white British)	Full model (PRS and Covariates)	NagelkerkeR2	0.0380729	NA	NA	1.26882e-71
Disease_outcome	HC1005	TTE acute laryngitis and tracheitis	Binomial	hold-out test set (white British)	Full model (PRS and Covariates)	TjurR2	0.00601333	NA	NA	1.26882e-71
Disease_outcome	HC1005	TTE acute laryngitis and tracheitis	Binomial	non-British white	PRS	ROC-AUC	0.519717	0.482976	0.556459	0.339413
Disease_outcome	HC1005	TTE acute laryngitis and tracheitis	Binomial	non-British white	PRS	NagelkerkeR2	0.000384686	NA	NA	0.339413
Disease_outcome	HC1005	TTE acute laryngitis and tracheitis	Binomial	non-British white	PRS	TjurR2	3.49042e-05	NA	NA	0.339413
Disease_outcome	HC1005	TTE acute laryngitis and tracheitis	Binomial	non-British white	Covariate-only model	ROC-AUC	0.663434	0.629804	0.697064	2.67732e-15
Disease_outcome	HC1005	TTE acute laryngitis and tracheitis	Binomial	non-British white	Covariate-only model	NagelkerkeR2	0.0306363	NA	NA	2.67732e-15
Disease_outcome	HC1005	TTE acute laryngitis and tracheitis	Binomial	non-British white	Covariate-only model	TjurR2	0.00285424	NA	NA	2.67732e-15
Disease_outcome	HC1005	TTE acute laryngitis and tracheitis	Binomial	non-British white	Full model (PRS and Covariates)	ROC-AUC	0.664002	0.630273	0.69773	2.12231e-15
Disease_outcome	HC1005	TTE acute laryngitis and tracheitis	Binomial	non-British white	Full model (PRS and Covariates)	NagelkerkeR2	0.0308579	NA	NA	2.12231e-15
Disease_outcome	HC1005	TTE acute laryngitis and tracheitis	Binomial	non-British white	Full model (PRS and Covariates)	TjurR2	0.00288866	NA	NA	2.12231e-15
Disease_outcome	HC1005	TTE acute laryngitis and tracheitis	Binomial	South Asian	PRS	ROC-AUC	0.450938	0.359129	0.542747	0.28039
Disease_outcome	HC1005	TTE acute laryngitis and tracheitis	Binomial	South Asian	PRS	NagelkerkeR2	0.00224544	NA	NA	0.28039
Disease_outcome	HC1005	TTE acute laryngitis and tracheitis	Binomial	South Asian	PRS	TjurR2	0.000152812	NA	NA	0.28039
Disease_outcome	HC1005	TTE acute laryngitis and tracheitis	Binomial	South Asian	Covariate-only model	ROC-AUC	0.752682	0.682408	0.822955	9.0531e-09
Disease_outcome	HC1005	TTE acute laryngitis and tracheitis	Binomial	South Asian	Covariate-only model	NagelkerkeR2	0.0680947	NA	NA	9.0531e-09
Disease_outcome	HC1005	TTE acute laryngitis and tracheitis	Binomial	South Asian	Covariate-only model	TjurR2	0.00534432	NA	NA	9.0531e-09
Disease_outcome	HC1005	TTE acute laryngitis and tracheitis	Binomial	South Asian	Full model (PRS and Covariates)	ROC-AUC	0.751069	0.680418	0.82172	1.09907e-08
Disease_outcome	HC1005	TTE acute laryngitis and tracheitis	Binomial	South Asian	Full model (PRS and Covariates)	NagelkerkeR2	0.0672452	NA	NA	1.09907e-08
Disease_outcome	HC1005	TTE acute laryngitis and tracheitis	Binomial	South Asian	Full model (PRS and Covariates)	TjurR2	0.00526285	NA	NA	1.09907e-08
Disease_outcome	HC1005	TTE acute laryngitis and tracheitis	Binomial	African	PRS	ROC-AUC	0.505953	0.402414	0.609493	0.860344
Disease_outcome	HC1005	TTE acute laryngitis and tracheitis	Binomial	African	PRS	NagelkerkeR2	7.31268e-05	NA	NA	0.860344
Disease_outcome	HC1005	TTE acute laryngitis and tracheitis	Binomial	African	PRS	TjurR2	4.84294e-06	NA	NA	0.860344
Disease_outcome	HC1005	TTE acute laryngitis and tracheitis	Binomial	African	Covariate-only model	ROC-AUC	0.741995	0.673412	0.810578	1.09373e-08
Disease_outcome	HC1005	TTE acute laryngitis and tracheitis	Binomial	African	Covariate-only model	NagelkerkeR2	0.0770208	NA	NA	1.09373e-08
Disease_outcome	HC1005	TTE acute laryngitis and tracheitis	Binomial	African	Covariate-only model	TjurR2	0.0192898	NA	NA	1.09373e-08
Disease_outcome	HC1005	TTE acute laryngitis and tracheitis	Binomial	African	Full model (PRS and Covariates)	ROC-AUC	0.743007	0.674141	0.811874	1.0207e-08
Disease_outcome	HC1005	TTE acute laryngitis and tracheitis	Binomial	African	Full model (PRS and Covariates)	NagelkerkeR2	0.077222	NA	NA	1.0207e-08
Disease_outcome	HC1005	TTE acute laryngitis and tracheitis	Binomial	African	Full model (PRS and Covariates)	TjurR2	0.0191572	NA	NA	1.0207e-08
Disease_outcome	HC1005	TTE acute laryngitis and tracheitis	Binomial	East Asian	PRS	ROC-AUC	0.395838	0.226854	0.564823	0.283623
Disease_outcome	HC1005	TTE acute laryngitis and tracheitis	Binomial	East Asian	PRS	NagelkerkeR2	0.00979114	NA	NA	0.283623
Disease_outcome	HC1005	TTE acute laryngitis and tracheitis	Binomial	East Asian	PRS	TjurR2	0.000577739	NA	NA	0.283623
Disease_outcome	HC1005	TTE acute laryngitis and tracheitis	Binomial	East Asian	Covariate-only model	ROC-AUC	0.726623	0.589523	0.863724	0.180887
Disease_outcome	HC1005	TTE acute laryngitis and tracheitis	Binomial	East Asian	Covariate-only model	NagelkerkeR2	0.0906485	NA	NA	0.180887
Disease_outcome	HC1005	TTE acute laryngitis and tracheitis	Binomial	East Asian	Covariate-only model	TjurR2	0.00531886	NA	NA	0.180887
Disease_outcome	HC1005	TTE acute laryngitis and tracheitis	Binomial	East Asian	Full model (PRS and Covariates)	ROC-AUC	0.721665	0.586034	0.857295	0.211361
Disease_outcome	HC1005	TTE acute laryngitis and tracheitis	Binomial	East Asian	Full model (PRS and Covariates)	NagelkerkeR2	0.0890109	NA	NA	0.211361
Disease_outcome	HC1005	TTE acute laryngitis and tracheitis	Binomial	East Asian	Full model (PRS and Covariates)	TjurR2	0.00505523	NA	NA	0.211361
Disease_outcome	HC1007	TTE acute upper respiratory infections of multiple and unspecified sites	Binomial	Score development set (white British)	PRS	ROC-AUC	0.517029	0.513418	0.52064	3.74343e-21
Disease_outcome	HC1007	TTE acute upper respiratory infections of multiple and unspecified sites	Binomial	Score development set (white British)	PRS	NagelkerkeR2	0.000685922	NA	NA	3.74343e-21
Disease_outcome	HC1007	TTE acute upper respiratory infections of multiple and unspecified sites	Binomial	Score development set (white British)	PRS	TjurR2	0.000331237	NA	NA	3.74343e-21
Disease_outcome	HC1007	TTE acute upper respiratory infections of multiple and unspecified sites	Binomial	Score development set (white British)	Covariate-only model	ROC-AUC	0.58203	0.57843	0.585629	0
Disease_outcome	HC1007	TTE acute upper respiratory infections of multiple and unspecified sites	Binomial	Score development set (white British)	Covariate-only model	NagelkerkeR2	0.0166585	NA	NA	0
Disease_outcome	HC1007	TTE acute upper respiratory infections of multiple and unspecified sites	Binomial	Score development set (white British)	Covariate-only model	TjurR2	0.0087001	NA	NA	0
Disease_outcome	HC1007	TTE acute upper respiratory infections of multiple and unspecified sites	Binomial	Score development set (white British)	Full model (PRS and Covariates)	ROC-AUC	0.582656	0.579058	0.586254	0
Disease_outcome	HC1007	TTE acute upper respiratory infections of multiple and unspecified sites	Binomial	Score development set (white British)	Full model (PRS and Covariates)	NagelkerkeR2	0.0169008	NA	NA	0
Disease_outcome	HC1007	TTE acute upper respiratory infections of multiple and unspecified sites	Binomial	Score development set (white British)	Full model (PRS and Covariates)	TjurR2	0.00882757	NA	NA	0
Disease_outcome	HC1007	TTE acute upper respiratory infections of multiple and unspecified sites	Binomial	hold-out test set (white British)	PRS	ROC-AUC	0.5016	0.494509	0.508691	0.63432
Disease_outcome	HC1007	TTE acute upper respiratory infections of multiple and unspecified sites	Binomial	hold-out test set (white British)	PRS	NagelkerkeR2	6.91357e-06	NA	NA	0.63432
Disease_outcome	HC1007	TTE acute upper respiratory infections of multiple and unspecified sites	Binomial	hold-out test set (white British)	PRS	TjurR2	3.29808e-06	NA	NA	0.63432
Disease_outcome	HC1007	TTE acute upper respiratory infections of multiple and unspecified sites	Binomial	hold-out test set (white British)	Covariate-only model	ROC-AUC	0.582189	0.575034	0.589344	3.13508e-124
Disease_outcome	HC1007	TTE acute upper respiratory infections of multiple and unspecified sites	Binomial	hold-out test set (white British)	Covariate-only model	NagelkerkeR2	0.0165405	NA	NA	3.13508e-124
Disease_outcome	HC1007	TTE acute upper respiratory infections of multiple and unspecified sites	Binomial	hold-out test set (white British)	Covariate-only model	TjurR2	0.00869706	NA	NA	3.13508e-124
Disease_outcome	HC1007	TTE acute upper respiratory infections of multiple and unspecified sites	Binomial	hold-out test set (white British)	Full model (PRS and Covariates)	ROC-AUC	0.582234	0.575078	0.589391	2.6913e-124
Disease_outcome	HC1007	TTE acute upper respiratory infections of multiple and unspecified sites	Binomial	hold-out test set (white British)	Full model (PRS and Covariates)	NagelkerkeR2	0.0165518	NA	NA	2.6913e-124
Disease_outcome	HC1007	TTE acute upper respiratory infections of multiple and unspecified sites	Binomial	hold-out test set (white British)	Full model (PRS and Covariates)	TjurR2	0.0087051	NA	NA	2.6913e-124
Disease_outcome	HC1007	TTE acute upper respiratory infections of multiple and unspecified sites	Binomial	non-British white	PRS	ROC-AUC	0.504346	0.492043	0.516649	0.471244
Disease_outcome	HC1007	TTE acute upper respiratory infections of multiple and unspecified sites	Binomial	non-British white	PRS	NagelkerkeR2	4.46025e-05	NA	NA	0.471244
Disease_outcome	HC1007	TTE acute upper respiratory infections of multiple and unspecified sites	Binomial	non-British white	PRS	TjurR2	2.09772e-05	NA	NA	0.471244
Disease_outcome	HC1007	TTE acute upper respiratory infections of multiple and unspecified sites	Binomial	non-British white	Covariate-only model	ROC-AUC	0.552147	0.54008	0.564214	3.07969e-17
Disease_outcome	HC1007	TTE acute upper respiratory infections of multiple and unspecified sites	Binomial	non-British white	Covariate-only model	NagelkerkeR2	0.00623796	NA	NA	3.07969e-17
Disease_outcome	HC1007	TTE acute upper respiratory infections of multiple and unspecified sites	Binomial	non-British white	Covariate-only model	TjurR2	0.00290366	NA	NA	3.07969e-17
Disease_outcome	HC1007	TTE acute upper respiratory infections of multiple and unspecified sites	Binomial	non-British white	Full model (PRS and Covariates)	ROC-AUC	0.552373	0.540316	0.564431	2.6616e-17
Disease_outcome	HC1007	TTE acute upper respiratory infections of multiple and unspecified sites	Binomial	non-British white	Full model (PRS and Covariates)	NagelkerkeR2	0.00626259	NA	NA	2.6616e-17
Disease_outcome	HC1007	TTE acute upper respiratory infections of multiple and unspecified sites	Binomial	non-British white	Full model (PRS and Covariates)	TjurR2	0.00291431	NA	NA	2.6616e-17
Disease_outcome	HC1007	TTE acute upper respiratory infections of multiple and unspecified sites	Binomial	South Asian	PRS	ROC-AUC	0.483754	0.467149	0.50036	0.0442858
Disease_outcome	HC1007	TTE acute upper respiratory infections of multiple and unspecified sites	Binomial	South Asian	PRS	NagelkerkeR2	0.000844206	NA	NA	0.0442858
Disease_outcome	HC1007	TTE acute upper respiratory infections of multiple and unspecified sites	Binomial	South Asian	PRS	TjurR2	0.000524388	NA	NA	0.0442858
Disease_outcome	HC1007	TTE acute upper respiratory infections of multiple and unspecified sites	Binomial	South Asian	Covariate-only model	ROC-AUC	0.595994	0.579737	0.61225	3.1412e-29
Disease_outcome	HC1007	TTE acute upper respiratory infections of multiple and unspecified sites	Binomial	South Asian	Covariate-only model	NagelkerkeR2	0.0271012	NA	NA	3.1412e-29
Disease_outcome	HC1007	TTE acute upper respiratory infections of multiple and unspecified sites	Binomial	South Asian	Covariate-only model	TjurR2	0.0169853	NA	NA	3.1412e-29
Disease_outcome	HC1007	TTE acute upper respiratory infections of multiple and unspecified sites	Binomial	South Asian	Full model (PRS and Covariates)	ROC-AUC	0.595564	0.579318	0.611811	5.91044e-29
Disease_outcome	HC1007	TTE acute upper respiratory infections of multiple and unspecified sites	Binomial	South Asian	Full model (PRS and Covariates)	NagelkerkeR2	0.0268241	NA	NA	5.91044e-29
Disease_outcome	HC1007	TTE acute upper respiratory infections of multiple and unspecified sites	Binomial	South Asian	Full model (PRS and Covariates)	TjurR2	0.0167954	NA	NA	5.91044e-29
Disease_outcome	HC1007	TTE acute upper respiratory infections of multiple and unspecified sites	Binomial	African	PRS	ROC-AUC	0.483192	0.459084	0.5073	0.243087
Disease_outcome	HC1007	TTE acute upper respiratory infections of multiple and unspecified sites	Binomial	African	PRS	NagelkerkeR2	0.00045161	NA	NA	0.243087
Disease_outcome	HC1007	TTE acute upper respiratory infections of multiple and unspecified sites	Binomial	African	PRS	TjurR2	0.000207721	NA	NA	0.243087
Disease_outcome	HC1007	TTE acute upper respiratory infections of multiple and unspecified sites	Binomial	African	Covariate-only model	ROC-AUC	0.563415	0.539239	0.587591	4.15632e-07
Disease_outcome	HC1007	TTE acute upper respiratory infections of multiple and unspecified sites	Binomial	African	Covariate-only model	NagelkerkeR2	0.00844916	NA	NA	4.15632e-07
Disease_outcome	HC1007	TTE acute upper respiratory infections of multiple and unspecified sites	Binomial	African	Covariate-only model	TjurR2	0.003964	NA	NA	4.15632e-07
Disease_outcome	HC1007	TTE acute upper respiratory infections of multiple and unspecified sites	Binomial	African	Full model (PRS and Covariates)	ROC-AUC	0.563249	0.539081	0.587418	5.29092e-07
Disease_outcome	HC1007	TTE acute upper respiratory infections of multiple and unspecified sites	Binomial	African	Full model (PRS and Covariates)	NagelkerkeR2	0.00829818	NA	NA	5.29092e-07
Disease_outcome	HC1007	TTE acute upper respiratory infections of multiple and unspecified sites	Binomial	African	Full model (PRS and Covariates)	TjurR2	0.0038873	NA	NA	5.29092e-07
Disease_outcome	HC1007	TTE acute upper respiratory infections of multiple and unspecified sites	Binomial	East Asian	PRS	ROC-AUC	0.507763	0.462061	0.553464	0.861131
Disease_outcome	HC1007	TTE acute upper respiratory infections of multiple and unspecified sites	Binomial	East Asian	PRS	NagelkerkeR2	3.72637e-05	NA	NA	0.861131
Disease_outcome	HC1007	TTE acute upper respiratory infections of multiple and unspecified sites	Binomial	East Asian	PRS	TjurR2	1.82509e-05	NA	NA	0.861131
Disease_outcome	HC1007	TTE acute upper respiratory infections of multiple and unspecified sites	Binomial	East Asian	Covariate-only model	ROC-AUC	0.593073	0.549084	0.637061	4.61542e-05
Disease_outcome	HC1007	TTE acute upper respiratory infections of multiple and unspecified sites	Binomial	East Asian	Covariate-only model	NagelkerkeR2	0.020516	NA	NA	4.61542e-05
Disease_outcome	HC1007	TTE acute upper respiratory infections of multiple and unspecified sites	Binomial	East Asian	Covariate-only model	TjurR2	0.0100227	NA	NA	4.61542e-05
Disease_outcome	HC1007	TTE acute upper respiratory infections of multiple and unspecified sites	Binomial	East Asian	Full model (PRS and Covariates)	ROC-AUC	0.593001	0.549015	0.636986	4.53136e-05
Disease_outcome	HC1007	TTE acute upper respiratory infections of multiple and unspecified sites	Binomial	East Asian	Full model (PRS and Covariates)	NagelkerkeR2	0.0205542	NA	NA	4.53136e-05
Disease_outcome	HC1007	TTE acute upper respiratory infections of multiple and unspecified sites	Binomial	East Asian	Full model (PRS and Covariates)	TjurR2	0.0100888	NA	NA	4.53136e-05
Disease_outcome	HC1012	TTE pneumonia due to streptococcus pneumoniae	Binomial	Score development set (white British)	PRS	ROC-AUC	0.595444	0.570155	0.620733	4.75265e-14
Disease_outcome	HC1012	TTE pneumonia due to streptococcus pneumoniae	Binomial	Score development set (white British)	PRS	NagelkerkeR2	0.00814002	NA	NA	4.75265e-14
Disease_outcome	HC1012	TTE pneumonia due to streptococcus pneumoniae	Binomial	Score development set (white British)	PRS	TjurR2	0.000226885	NA	NA	4.75265e-14
Disease_outcome	HC1012	TTE pneumonia due to streptococcus pneumoniae	Binomial	Score development set (white British)	Covariate-only model	ROC-AUC	0.585723	0.560399	0.611048	2.744e-11
Disease_outcome	HC1012	TTE pneumonia due to streptococcus pneumoniae	Binomial	Score development set (white British)	Covariate-only model	NagelkerkeR2	0.00635997	NA	NA	2.744e-11
Disease_outcome	HC1012	TTE pneumonia due to streptococcus pneumoniae	Binomial	Score development set (white British)	Covariate-only model	TjurR2	0.000173672	NA	NA	2.744e-11
Disease_outcome	HC1012	TTE pneumonia due to streptococcus pneumoniae	Binomial	Score development set (white British)	Full model (PRS and Covariates)	ROC-AUC	0.602287	0.57701	0.627565	1.80746e-15
Disease_outcome	HC1012	TTE pneumonia due to streptococcus pneumoniae	Binomial	Score development set (white British)	Full model (PRS and Covariates)	NagelkerkeR2	0.00910122	NA	NA	1.80746e-15
Disease_outcome	HC1012	TTE pneumonia due to streptococcus pneumoniae	Binomial	Score development set (white British)	Full model (PRS and Covariates)	TjurR2	0.000256793	NA	NA	1.80746e-15
Disease_outcome	HC1012	TTE pneumonia due to streptococcus pneumoniae	Binomial	hold-out test set (white British)	PRS	ROC-AUC	0.490544	0.4379	0.543188	0.59739
Disease_outcome	HC1012	TTE pneumonia due to streptococcus pneumoniae	Binomial	hold-out test set (white British)	PRS	NagelkerkeR2	0.000180268	NA	NA	0.59739
Disease_outcome	HC1012	TTE pneumonia due to streptococcus pneumoniae	Binomial	hold-out test set (white British)	PRS	TjurR2	3.83136e-06	NA	NA	0.59739
Disease_outcome	HC1012	TTE pneumonia due to streptococcus pneumoniae	Binomial	hold-out test set (white British)	Covariate-only model	ROC-AUC	0.599637	0.548054	0.651221	0.000313214
Disease_outcome	HC1012	TTE pneumonia due to streptococcus pneumoniae	Binomial	hold-out test set (white British)	Covariate-only model	NagelkerkeR2	0.00848879	NA	NA	0.000313214
Disease_outcome	HC1012	TTE pneumonia due to streptococcus pneumoniae	Binomial	hold-out test set (white British)	Covariate-only model	TjurR2	0.000196076	NA	NA	0.000313214
Disease_outcome	HC1012	TTE pneumonia due to streptococcus pneumoniae	Binomial	hold-out test set (white British)	Full model (PRS and Covariates)	ROC-AUC	0.596368	0.5441	0.648636	0.000578503
Disease_outcome	HC1012	TTE pneumonia due to streptococcus pneumoniae	Binomial	hold-out test set (white British)	Full model (PRS and Covariates)	NagelkerkeR2	0.00772259	NA	NA	0.000578503
Disease_outcome	HC1012	TTE pneumonia due to streptococcus pneumoniae	Binomial	hold-out test set (white British)	Full model (PRS and Covariates)	TjurR2	0.000175262	NA	NA	0.000578503
Disease_outcome	HC1012	TTE pneumonia due to streptococcus pneumoniae	Binomial	non-British white	PRS	ROC-AUC	0.439648	0.342237	0.53706	0.299892
Disease_outcome	HC1012	TTE pneumonia due to streptococcus pneumoniae	Binomial	non-British white	PRS	NagelkerkeR2	0.0019661	NA	NA	0.299892
Disease_outcome	HC1012	TTE pneumonia due to streptococcus pneumoniae	Binomial	non-British white	PRS	TjurR2	4.56093e-05	NA	NA	0.299892
Disease_outcome	HC1012	TTE pneumonia due to streptococcus pneumoniae	Binomial	non-British white	Covariate-only model	ROC-AUC	0.736022	0.648383	0.823661	1.03681e-06
Disease_outcome	HC1012	TTE pneumonia due to streptococcus pneumoniae	Binomial	non-British white	Covariate-only model	NagelkerkeR2	0.0477973	NA	NA	1.03681e-06
Disease_outcome	HC1012	TTE pneumonia due to streptococcus pneumoniae	Binomial	non-British white	Covariate-only model	TjurR2	0.0013963	NA	NA	1.03681e-06
Disease_outcome	HC1012	TTE pneumonia due to streptococcus pneumoniae	Binomial	non-British white	Full model (PRS and Covariates)	ROC-AUC	0.735171	0.647253	0.82309	1.50861e-06
Disease_outcome	HC1012	TTE pneumonia due to streptococcus pneumoniae	Binomial	non-British white	Full model (PRS and Covariates)	NagelkerkeR2	0.0463181	NA	NA	1.50861e-06
Disease_outcome	HC1012	TTE pneumonia due to streptococcus pneumoniae	Binomial	non-British white	Full model (PRS and Covariates)	TjurR2	0.0013327	NA	NA	1.50861e-06
Disease_outcome	HC1012	TTE pneumonia due to streptococcus pneumoniae	Binomial	African	PRS	ROC-AUC	0.468155	0.255613	0.680697	0.735455
Disease_outcome	HC1012	TTE pneumonia due to streptococcus pneumoniae	Binomial	African	PRS	NagelkerkeR2	0.000850579	NA	NA	0.735455
Disease_outcome	HC1012	TTE pneumonia due to streptococcus pneumoniae	Binomial	African	PRS	TjurR2	2.00407e-05	NA	NA	0.735455
Disease_outcome	HC1012	TTE pneumonia due to streptococcus pneumoniae	Binomial	African	Covariate-only model	ROC-AUC	0.782385	0.632292	0.932477	1.2571e-05
Disease_outcome	HC1012	TTE pneumonia due to streptococcus pneumoniae	Binomial	African	Covariate-only model	NagelkerkeR2	0.0906121	NA	NA	1.2571e-05
Disease_outcome	HC1012	TTE pneumonia due to streptococcus pneumoniae	Binomial	African	Covariate-only model	TjurR2	0.0050328	NA	NA	1.2571e-05
Disease_outcome	HC1012	TTE pneumonia due to streptococcus pneumoniae	Binomial	African	Full model (PRS and Covariates)	ROC-AUC	0.772606	0.619627	0.925585	1.49661e-05
Disease_outcome	HC1012	TTE pneumonia due to streptococcus pneumoniae	Binomial	African	Full model (PRS and Covariates)	NagelkerkeR2	0.0895004	NA	NA	1.49661e-05
Disease_outcome	HC1012	TTE pneumonia due to streptococcus pneumoniae	Binomial	African	Full model (PRS and Covariates)	TjurR2	0.00492101	NA	NA	1.49661e-05
Disease_outcome	HC1012	TTE pneumonia due to streptococcus pneumoniae	Binomial	South Asian	PRS	ROC-AUC	0.634215	0.464227	0.804204	0.17479
Disease_outcome	HC1012	TTE pneumonia due to streptococcus pneumoniae	Binomial	South Asian	PRS	NagelkerkeR2	0.013301	NA	NA	0.17479
Disease_outcome	HC1012	TTE pneumonia due to streptococcus pneumoniae	Binomial	South Asian	PRS	TjurR2	0.00021464	NA	NA	0.17479
Disease_outcome	HC1012	TTE pneumonia due to streptococcus pneumoniae	Binomial	South Asian	Covariate-only model	ROC-AUC	0.808517	0.682489	0.934545	0.000592742
Disease_outcome	HC1012	TTE pneumonia due to streptococcus pneumoniae	Binomial	South Asian	Covariate-only model	NagelkerkeR2	0.0930743	NA	NA	0.000592742
Disease_outcome	HC1012	TTE pneumonia due to streptococcus pneumoniae	Binomial	South Asian	Covariate-only model	TjurR2	0.00277993	NA	NA	0.000592742
Disease_outcome	HC1012	TTE pneumonia due to streptococcus pneumoniae	Binomial	South Asian	Full model (PRS and Covariates)	ROC-AUC	0.818915	0.702044	0.935787	0.000482198
Disease_outcome	HC1012	TTE pneumonia due to streptococcus pneumoniae	Binomial	South Asian	Full model (PRS and Covariates)	NagelkerkeR2	0.0962254	NA	NA	0.000482198
Disease_outcome	HC1012	TTE pneumonia due to streptococcus pneumoniae	Binomial	South Asian	Full model (PRS and Covariates)	TjurR2	0.00279259	NA	NA	0.000482198
Disease_outcome	HC1012	TTE pneumonia due to streptococcus pneumoniae	Binomial	East Asian	PRS	ROC-AUC	0.264689	0.214932	0.314446	0.366132
Disease_outcome	HC1012	TTE pneumonia due to streptococcus pneumoniae	Binomial	East Asian	PRS	NagelkerkeR2	0.0286889	NA	NA	0.366132
Disease_outcome	HC1012	TTE pneumonia due to streptococcus pneumoniae	Binomial	East Asian	PRS	TjurR2	0.000290674	NA	NA	0.366132
Disease_outcome	HC1012	TTE pneumonia due to streptococcus pneumoniae	Binomial	East Asian	Covariate-only model	ROC-AUC	0.886898	0.863771	0.910025	0.19049
Disease_outcome	HC1012	TTE pneumonia due to streptococcus pneumoniae	Binomial	East Asian	Covariate-only model	NagelkerkeR2	0.131643	NA	NA	0.19049
Disease_outcome	HC1012	TTE pneumonia due to streptococcus pneumoniae	Binomial	East Asian	Covariate-only model	TjurR2	0.00205923	NA	NA	0.19049
Disease_outcome	HC1012	TTE pneumonia due to streptococcus pneumoniae	Binomial	East Asian	Full model (PRS and Covariates)	ROC-AUC	0.878085	0.858565	0.897604	0.208278
Disease_outcome	HC1012	TTE pneumonia due to streptococcus pneumoniae	Binomial	East Asian	Full model (PRS and Covariates)	NagelkerkeR2	0.128061	NA	NA	0.208278
Disease_outcome	HC1012	TTE pneumonia due to streptococcus pneumoniae	Binomial	East Asian	Full model (PRS and Covariates)	TjurR2	0.00197056	NA	NA	0.208278
Disease_outcome	HC1013	TTE pneumonia due to haemophilus influenzae	Binomial	Score development set (white British)	PRS	ROC-AUC	0.618106	0.559875	0.676337	0.00124643
Disease_outcome	HC1013	TTE pneumonia due to haemophilus influenzae	Binomial	Score development set (white British)	PRS	NagelkerkeR2	0.00631865	NA	NA	0.00124643
Disease_outcome	HC1013	TTE pneumonia due to haemophilus influenzae	Binomial	Score development set (white British)	PRS	TjurR2	4.20816e-05	NA	NA	0.00124643
Disease_outcome	HC1013	TTE pneumonia due to haemophilus influenzae	Binomial	Score development set (white British)	Covariate-only model	ROC-AUC	0.697546	0.643266	0.751826	6.20231e-12
Disease_outcome	HC1013	TTE pneumonia due to haemophilus influenzae	Binomial	Score development set (white British)	Covariate-only model	NagelkerkeR2	0.029416	NA	NA	6.20231e-12
Disease_outcome	HC1013	TTE pneumonia due to haemophilus influenzae	Binomial	Score development set (white British)	Covariate-only model	TjurR2	0.000234424	NA	NA	6.20231e-12
Disease_outcome	HC1013	TTE pneumonia due to haemophilus influenzae	Binomial	Score development set (white British)	Full model (PRS and Covariates)	ROC-AUC	0.703341	0.649002	0.757679	1.17027e-12
Disease_outcome	HC1013	TTE pneumonia due to haemophilus influenzae	Binomial	Score development set (white British)	Full model (PRS and Covariates)	NagelkerkeR2	0.031449	NA	NA	1.17027e-12
Disease_outcome	HC1013	TTE pneumonia due to haemophilus influenzae	Binomial	Score development set (white British)	Full model (PRS and Covariates)	TjurR2	0.000256842	NA	NA	1.17027e-12
Disease_outcome	HC1013	TTE pneumonia due to haemophilus influenzae	Binomial	hold-out test set (white British)	PRS	ROC-AUC	0.388908	0.280324	0.497492	0.320071
Disease_outcome	HC1013	TTE pneumonia due to haemophilus influenzae	Binomial	hold-out test set (white British)	PRS	NagelkerkeR2	0.00287389	NA	NA	0.320071
Disease_outcome	HC1013	TTE pneumonia due to haemophilus influenzae	Binomial	hold-out test set (white British)	PRS	TjurR2	1.42419e-05	NA	NA	0.320071
Disease_outcome	HC1013	TTE pneumonia due to haemophilus influenzae	Binomial	hold-out test set (white British)	Covariate-only model	ROC-AUC	0.64057	0.522389	0.758752	0.0262659
Disease_outcome	HC1013	TTE pneumonia due to haemophilus influenzae	Binomial	hold-out test set (white British)	Covariate-only model	NagelkerkeR2	0.0135439	NA	NA	0.0262659
Disease_outcome	HC1013	TTE pneumonia due to haemophilus influenzae	Binomial	hold-out test set (white British)	Covariate-only model	TjurR2	7.16325e-05	NA	NA	0.0262659
Disease_outcome	HC1013	TTE pneumonia due to haemophilus influenzae	Binomial	hold-out test set (white British)	Full model (PRS and Covariates)	ROC-AUC	0.634493	0.514025	0.754961	0.0323395
Disease_outcome	HC1013	TTE pneumonia due to haemophilus influenzae	Binomial	hold-out test set (white British)	Full model (PRS and Covariates)	NagelkerkeR2	0.0125573	NA	NA	0.0323395
Disease_outcome	HC1013	TTE pneumonia due to haemophilus influenzae	Binomial	hold-out test set (white British)	Full model (PRS and Covariates)	TjurR2	6.73432e-05	NA	NA	0.0323395
Disease_outcome	HC1013	TTE pneumonia due to haemophilus influenzae	Binomial	non-British white	PRS	ROC-AUC	0.444487	0.22151	0.667463	0.694638
Disease_outcome	HC1013	TTE pneumonia due to haemophilus influenzae	Binomial	non-British white	PRS	NagelkerkeR2	0.000992148	NA	NA	0.694638
Disease_outcome	HC1013	TTE pneumonia due to haemophilus influenzae	Binomial	non-British white	PRS	TjurR2	6.95579e-06	NA	NA	0.694638
Disease_outcome	HC1013	TTE pneumonia due to haemophilus influenzae	Binomial	non-British white	Covariate-only model	ROC-AUC	0.802713	0.61673	0.988695	0.00132243
Disease_outcome	HC1013	TTE pneumonia due to haemophilus influenzae	Binomial	non-British white	Covariate-only model	NagelkerkeR2	0.0785199	NA	NA	0.00132243
Disease_outcome	HC1013	TTE pneumonia due to haemophilus influenzae	Binomial	non-British white	Covariate-only model	TjurR2	0.00127511	NA	NA	0.00132243
Disease_outcome	HC1013	TTE pneumonia due to haemophilus influenzae	Binomial	non-British white	Full model (PRS and Covariates)	ROC-AUC	0.802052	0.61627	0.987834	0.00143628
Disease_outcome	HC1013	TTE pneumonia due to haemophilus influenzae	Binomial	non-British white	Full model (PRS and Covariates)	NagelkerkeR2	0.077434	NA	NA	0.00143628
Disease_outcome	HC1013	TTE pneumonia due to haemophilus influenzae	Binomial	non-British white	Full model (PRS and Covariates)	TjurR2	0.00120895	NA	NA	0.00143628
Disease_outcome	HC1013	TTE pneumonia due to haemophilus influenzae	Binomial	South Asian	PRS	ROC-AUC	0.615546	0.331629	0.899463	0.533534
Disease_outcome	HC1013	TTE pneumonia due to haemophilus influenzae	Binomial	South Asian	PRS	NagelkerkeR2	0.00545864	NA	NA	0.533534
Disease_outcome	HC1013	TTE pneumonia due to haemophilus influenzae	Binomial	South Asian	PRS	TjurR2	6.35045e-05	NA	NA	0.533534
Disease_outcome	HC1013	TTE pneumonia due to haemophilus influenzae	Binomial	South Asian	Covariate-only model	ROC-AUC	0.863709	0.677561	1	0.0106044
Disease_outcome	HC1013	TTE pneumonia due to haemophilus influenzae	Binomial	South Asian	Covariate-only model	NagelkerkeR2	0.128075	NA	NA	0.0106044
Disease_outcome	HC1013	TTE pneumonia due to haemophilus influenzae	Binomial	South Asian	Covariate-only model	TjurR2	0.00229007	NA	NA	0.0106044
Disease_outcome	HC1013	TTE pneumonia due to haemophilus influenzae	Binomial	South Asian	Full model (PRS and Covariates)	ROC-AUC	0.861345	0.671827	1	0.010014
Disease_outcome	HC1013	TTE pneumonia due to haemophilus influenzae	Binomial	South Asian	Full model (PRS and Covariates)	NagelkerkeR2	0.129624	NA	NA	0.010014
Disease_outcome	HC1013	TTE pneumonia due to haemophilus influenzae	Binomial	South Asian	Full model (PRS and Covariates)	TjurR2	0.00251439	NA	NA	0.010014
Disease_outcome	HC1013	TTE pneumonia due to haemophilus influenzae	Binomial	East Asian	PRS	ROC-AUC	NA	NA	NA	0.776637
Disease_outcome	HC1013	TTE pneumonia due to haemophilus influenzae	Binomial	East Asian	PRS	NagelkerkeR2	0.00474154	NA	NA	0.776637
Disease_outcome	HC1013	TTE pneumonia due to haemophilus influenzae	Binomial	East Asian	PRS	TjurR2	2.38569e-05	NA	NA	0.776637
Disease_outcome	HC1013	TTE pneumonia due to haemophilus influenzae	Binomial	East Asian	Covariate-only model	ROC-AUC	NA	NA	NA	0.218246
Disease_outcome	HC1013	TTE pneumonia due to haemophilus influenzae	Binomial	East Asian	Covariate-only model	NagelkerkeR2	0.380019	NA	NA	0.218246
Disease_outcome	HC1013	TTE pneumonia due to haemophilus influenzae	Binomial	East Asian	Covariate-only model	TjurR2	0.0137775	NA	NA	0.218246
Disease_outcome	HC1013	TTE pneumonia due to haemophilus influenzae	Binomial	East Asian	Full model (PRS and Covariates)	ROC-AUC	NA	NA	NA	0.214087
Disease_outcome	HC1013	TTE pneumonia due to haemophilus influenzae	Binomial	East Asian	Full model (PRS and Covariates)	NagelkerkeR2	0.377821	NA	NA	0.214087
Disease_outcome	HC1013	TTE pneumonia due to haemophilus influenzae	Binomial	East Asian	Full model (PRS and Covariates)	TjurR2	0.0135167	NA	NA	0.214087
Disease_outcome	HC1014	TTE bacterial pneumonia, not elsewhere classified	Binomial	Score development set (white British)	PRS	ROC-AUC	0.56262	0.538669	0.586572	9.23204e-07
Disease_outcome	HC1014	TTE bacterial pneumonia, not elsewhere classified	Binomial	Score development set (white British)	PRS	NagelkerkeR2	0.00324012	NA	NA	9.23204e-07
Disease_outcome	HC1014	TTE bacterial pneumonia, not elsewhere classified	Binomial	Score development set (white British)	PRS	TjurR2	9.55574e-05	NA	NA	9.23204e-07
Disease_outcome	HC1014	TTE bacterial pneumonia, not elsewhere classified	Binomial	Score development set (white British)	Covariate-only model	ROC-AUC	0.637078	0.61316	0.660997	7.56697e-30
Disease_outcome	HC1014	TTE bacterial pneumonia, not elsewhere classified	Binomial	Score development set (white British)	Covariate-only model	NagelkerkeR2	0.0171217	NA	NA	7.56697e-30
Disease_outcome	HC1014	TTE bacterial pneumonia, not elsewhere classified	Binomial	Score development set (white British)	Covariate-only model	TjurR2	0.000562429	NA	NA	7.56697e-30
Disease_outcome	HC1014	TTE bacterial pneumonia, not elsewhere classified	Binomial	Score development set (white British)	Full model (PRS and Covariates)	ROC-AUC	0.638557	0.614642	0.662472	1.60694e-30
Disease_outcome	HC1014	TTE bacterial pneumonia, not elsewhere classified	Binomial	Score development set (white British)	Full model (PRS and Covariates)	NagelkerkeR2	0.0175365	NA	NA	1.60694e-30
Disease_outcome	HC1014	TTE bacterial pneumonia, not elsewhere classified	Binomial	Score development set (white British)	Full model (PRS and Covariates)	TjurR2	0.000578168	NA	NA	1.60694e-30
Disease_outcome	HC1014	TTE bacterial pneumonia, not elsewhere classified	Binomial	hold-out test set (white British)	PRS	ROC-AUC	0.482996	0.436603	0.529389	0.561262
Disease_outcome	HC1014	TTE bacterial pneumonia, not elsewhere classified	Binomial	hold-out test set (white British)	PRS	NagelkerkeR2	0.000180316	NA	NA	0.561262
Disease_outcome	HC1014	TTE bacterial pneumonia, not elsewhere classified	Binomial	hold-out test set (white British)	PRS	TjurR2	4.75058e-06	NA	NA	0.561262
Disease_outcome	HC1014	TTE bacterial pneumonia, not elsewhere classified	Binomial	hold-out test set (white British)	Covariate-only model	ROC-AUC	0.60289	0.555215	0.650564	1.53137e-05
Disease_outcome	HC1014	TTE bacterial pneumonia, not elsewhere classified	Binomial	hold-out test set (white British)	Covariate-only model	NagelkerkeR2	0.0101855	NA	NA	1.53137e-05
Disease_outcome	HC1014	TTE bacterial pneumonia, not elsewhere classified	Binomial	hold-out test set (white British)	Covariate-only model	TjurR2	0.000300412	NA	NA	1.53137e-05
Disease_outcome	HC1014	TTE bacterial pneumonia, not elsewhere classified	Binomial	hold-out test set (white British)	Full model (PRS and Covariates)	ROC-AUC	0.602131	0.554401	0.649861	1.68811e-05
Disease_outcome	HC1014	TTE bacterial pneumonia, not elsewhere classified	Binomial	hold-out test set (white British)	Full model (PRS and Covariates)	NagelkerkeR2	0.0100805	NA	NA	1.68811e-05
Disease_outcome	HC1014	TTE bacterial pneumonia, not elsewhere classified	Binomial	hold-out test set (white British)	Full model (PRS and Covariates)	TjurR2	0.000297031	NA	NA	1.68811e-05
Disease_outcome	HC1014	TTE bacterial pneumonia, not elsewhere classified	Binomial	non-British white	PRS	ROC-AUC	0.626363	0.564865	0.687862	0.00209579
Disease_outcome	HC1014	TTE bacterial pneumonia, not elsewhere classified	Binomial	non-British white	PRS	NagelkerkeR2	0.0138159	NA	NA	0.00209579
Disease_outcome	HC1014	TTE bacterial pneumonia, not elsewhere classified	Binomial	non-British white	PRS	TjurR2	0.000359357	NA	NA	0.00209579
Disease_outcome	HC1014	TTE bacterial pneumonia, not elsewhere classified	Binomial	non-British white	Covariate-only model	ROC-AUC	0.698809	0.636729	0.76089	1.54167e-06
Disease_outcome	HC1014	TTE bacterial pneumonia, not elsewhere classified	Binomial	non-British white	Covariate-only model	NagelkerkeR2	0.0383875	NA	NA	1.54167e-06
Disease_outcome	HC1014	TTE bacterial pneumonia, not elsewhere classified	Binomial	non-British white	Covariate-only model	TjurR2	0.00115755	NA	NA	1.54167e-06
Disease_outcome	HC1014	TTE bacterial pneumonia, not elsewhere classified	Binomial	non-British white	Full model (PRS and Covariates)	ROC-AUC	0.700799	0.638887	0.76271	1.21875e-06
Disease_outcome	HC1014	TTE bacterial pneumonia, not elsewhere classified	Binomial	non-British white	Full model (PRS and Covariates)	NagelkerkeR2	0.0391784	NA	NA	1.21875e-06
Disease_outcome	HC1014	TTE bacterial pneumonia, not elsewhere classified	Binomial	non-British white	Full model (PRS and Covariates)	TjurR2	0.00119002	NA	NA	1.21875e-06
Disease_outcome	HC1014	TTE bacterial pneumonia, not elsewhere classified	Binomial	South Asian	PRS	ROC-AUC	0.455133	0.327683	0.582584	0.488626
Disease_outcome	HC1014	TTE bacterial pneumonia, not elsewhere classified	Binomial	South Asian	PRS	NagelkerkeR2	0.0015915	NA	NA	0.488626
Disease_outcome	HC1014	TTE bacterial pneumonia, not elsewhere classified	Binomial	South Asian	PRS	TjurR2	6.07108e-05	NA	NA	0.488626
Disease_outcome	HC1014	TTE bacterial pneumonia, not elsewhere classified	Binomial	South Asian	Covariate-only model	ROC-AUC	0.753653	0.664667	0.842638	1.39054e-05
Disease_outcome	HC1014	TTE bacterial pneumonia, not elsewhere classified	Binomial	South Asian	Covariate-only model	NagelkerkeR2	0.0603116	NA	NA	1.39054e-05
Disease_outcome	HC1014	TTE bacterial pneumonia, not elsewhere classified	Binomial	South Asian	Covariate-only model	TjurR2	0.00298965	NA	NA	1.39054e-05
Disease_outcome	HC1014	TTE bacterial pneumonia, not elsewhere classified	Binomial	South Asian	Full model (PRS and Covariates)	ROC-AUC	0.752186	0.662688	0.841684	1.45007e-05
Disease_outcome	HC1014	TTE bacterial pneumonia, not elsewhere classified	Binomial	South Asian	Full model (PRS and Covariates)	NagelkerkeR2	0.0600654	NA	NA	1.45007e-05
Disease_outcome	HC1014	TTE bacterial pneumonia, not elsewhere classified	Binomial	South Asian	Full model (PRS and Covariates)	TjurR2	0.00300061	NA	NA	1.45007e-05
Disease_outcome	HC1014	TTE bacterial pneumonia, not elsewhere classified	Binomial	African	PRS	ROC-AUC	0.509811	0.367822	0.6518	0.971724
Disease_outcome	HC1014	TTE bacterial pneumonia, not elsewhere classified	Binomial	African	PRS	NagelkerkeR2	6.3855e-06	NA	NA	0.971724
Disease_outcome	HC1014	TTE bacterial pneumonia, not elsewhere classified	Binomial	African	PRS	TjurR2	1.77723e-07	NA	NA	0.971724
Disease_outcome	HC1014	TTE bacterial pneumonia, not elsewhere classified	Binomial	African	Covariate-only model	ROC-AUC	0.721073	0.548254	0.893892	0.000260308
Disease_outcome	HC1014	TTE bacterial pneumonia, not elsewhere classified	Binomial	African	Covariate-only model	NagelkerkeR2	0.0653886	NA	NA	0.000260308
Disease_outcome	HC1014	TTE bacterial pneumonia, not elsewhere classified	Binomial	African	Covariate-only model	TjurR2	0.00426114	NA	NA	0.000260308
Disease_outcome	HC1014	TTE bacterial pneumonia, not elsewhere classified	Binomial	African	Full model (PRS and Covariates)	ROC-AUC	0.721976	0.549543	0.89441	0.0002597
Disease_outcome	HC1014	TTE bacterial pneumonia, not elsewhere classified	Binomial	African	Full model (PRS and Covariates)	NagelkerkeR2	0.065499	NA	NA	0.0002597
Disease_outcome	HC1014	TTE bacterial pneumonia, not elsewhere classified	Binomial	African	Full model (PRS and Covariates)	TjurR2	0.00422171	NA	NA	0.0002597
Disease_outcome	HC1014	TTE bacterial pneumonia, not elsewhere classified	Binomial	East Asian	PRS	ROC-AUC	0.632785	0.621529	0.644041	0.430109
Disease_outcome	HC1014	TTE bacterial pneumonia, not elsewhere classified	Binomial	East Asian	PRS	NagelkerkeR2	0.0280732	NA	NA	0.430109
Disease_outcome	HC1014	TTE bacterial pneumonia, not elsewhere classified	Binomial	East Asian	PRS	TjurR2	0.000282659	NA	NA	0.430109
Disease_outcome	HC1014	TTE bacterial pneumonia, not elsewhere classified	Binomial	East Asian	Covariate-only model	ROC-AUC	0.977086	0.969929	0.984243	0.0129212
Disease_outcome	HC1014	TTE bacterial pneumonia, not elsewhere classified	Binomial	East Asian	Covariate-only model	NagelkerkeR2	0.210232	NA	NA	0.0129212
Disease_outcome	HC1014	TTE bacterial pneumonia, not elsewhere classified	Binomial	East Asian	Covariate-only model	TjurR2	0.00483748	NA	NA	0.0129212
Disease_outcome	HC1014	TTE bacterial pneumonia, not elsewhere classified	Binomial	East Asian	Full model (PRS and Covariates)	ROC-AUC	0.977086	0.969929	0.984243	0.0127089
Disease_outcome	HC1014	TTE bacterial pneumonia, not elsewhere classified	Binomial	East Asian	Full model (PRS and Covariates)	NagelkerkeR2	0.210889	NA	NA	0.0127089
Disease_outcome	HC1014	TTE bacterial pneumonia, not elsewhere classified	Binomial	East Asian	Full model (PRS and Covariates)	TjurR2	0.00486945	NA	NA	0.0127089
Disease_outcome	HC1017	TTE pneumonia, organism unspecified	Binomial	Score development set (white British)	PRS	ROC-AUC	0.517686	0.512602	0.522771	3.57577e-12
Disease_outcome	HC1017	TTE pneumonia, organism unspecified	Binomial	Score development set (white British)	PRS	NagelkerkeR2	0.000557931	NA	NA	3.57577e-12
Disease_outcome	HC1017	TTE pneumonia, organism unspecified	Binomial	Score development set (white British)	PRS	TjurR2	0.000181519	NA	NA	3.57577e-12
Disease_outcome	HC1017	TTE pneumonia, organism unspecified	Binomial	Score development set (white British)	Covariate-only model	ROC-AUC	0.631677	0.62681	0.636544	0
Disease_outcome	HC1017	TTE pneumonia, organism unspecified	Binomial	Score development set (white British)	Covariate-only model	NagelkerkeR2	0.0304743	NA	NA	0
Disease_outcome	HC1017	TTE pneumonia, organism unspecified	Binomial	Score development set (white British)	Covariate-only model	TjurR2	0.0103467	NA	NA	0
Disease_outcome	HC1017	TTE pneumonia, organism unspecified	Binomial	Score development set (white British)	Full model (PRS and Covariates)	ROC-AUC	0.632117	0.627252	0.636983	0
Disease_outcome	HC1017	TTE pneumonia, organism unspecified	Binomial	Score development set (white British)	Full model (PRS and Covariates)	NagelkerkeR2	0.0307036	NA	NA	0
Disease_outcome	HC1017	TTE pneumonia, organism unspecified	Binomial	Score development set (white British)	Full model (PRS and Covariates)	TjurR2	0.0104312	NA	NA	0
Disease_outcome	HC1017	TTE pneumonia, organism unspecified	Binomial	hold-out test set (white British)	PRS	ROC-AUC	0.497235	0.486899	0.507572	0.575468
Disease_outcome	HC1017	TTE pneumonia, organism unspecified	Binomial	hold-out test set (white British)	PRS	NagelkerkeR2	1.46257e-05	NA	NA	0.575468
Disease_outcome	HC1017	TTE pneumonia, organism unspecified	Binomial	hold-out test set (white British)	PRS	TjurR2	4.68575e-06	NA	NA	0.575468
Disease_outcome	HC1017	TTE pneumonia, organism unspecified	Binomial	hold-out test set (white British)	Covariate-only model	ROC-AUC	0.624287	0.614453	0.634121	9.07851e-123
Disease_outcome	HC1017	TTE pneumonia, organism unspecified	Binomial	hold-out test set (white British)	Covariate-only model	NagelkerkeR2	0.0276608	NA	NA	9.07851e-123
Disease_outcome	HC1017	TTE pneumonia, organism unspecified	Binomial	hold-out test set (white British)	Covariate-only model	TjurR2	0.0091707	NA	NA	9.07851e-123
Disease_outcome	HC1017	TTE pneumonia, organism unspecified	Binomial	hold-out test set (white British)	Full model (PRS and Covariates)	ROC-AUC	0.624157	0.614324	0.63399	1.86728e-122
Disease_outcome	HC1017	TTE pneumonia, organism unspecified	Binomial	hold-out test set (white British)	Full model (PRS and Covariates)	NagelkerkeR2	0.0275832	NA	NA	1.86728e-122
Disease_outcome	HC1017	TTE pneumonia, organism unspecified	Binomial	hold-out test set (white British)	Full model (PRS and Covariates)	TjurR2	0.00913937	NA	NA	1.86728e-122
Disease_outcome	HC1017	TTE pneumonia, organism unspecified	Binomial	non-British white	PRS	ROC-AUC	0.48286	0.465449	0.500271	0.0415228
Disease_outcome	HC1017	TTE pneumonia, organism unspecified	Binomial	non-British white	PRS	NagelkerkeR2	0.000531181	NA	NA	0.0415228
Disease_outcome	HC1017	TTE pneumonia, organism unspecified	Binomial	non-British white	PRS	TjurR2	0.000169757	NA	NA	0.0415228
Disease_outcome	HC1017	TTE pneumonia, organism unspecified	Binomial	non-British white	Covariate-only model	ROC-AUC	0.637202	0.620803	0.653602	1.35025e-54
Disease_outcome	HC1017	TTE pneumonia, organism unspecified	Binomial	non-British white	Covariate-only model	NagelkerkeR2	0.033066	NA	NA	1.35025e-54
Disease_outcome	HC1017	TTE pneumonia, organism unspecified	Binomial	non-British white	Covariate-only model	TjurR2	0.0109845	NA	NA	1.35025e-54
Disease_outcome	HC1017	TTE pneumonia, organism unspecified	Binomial	non-British white	Full model (PRS and Covariates)	ROC-AUC	0.636707	0.620302	0.653111	3.16692e-54
Disease_outcome	HC1017	TTE pneumonia, organism unspecified	Binomial	non-British white	Full model (PRS and Covariates)	NagelkerkeR2	0.0328159	NA	NA	3.16692e-54
Disease_outcome	HC1017	TTE pneumonia, organism unspecified	Binomial	non-British white	Full model (PRS and Covariates)	TjurR2	0.010902	NA	NA	3.16692e-54
Disease_outcome	HC1017	TTE pneumonia, organism unspecified	Binomial	South Asian	PRS	ROC-AUC	0.511507	0.477136	0.545879	0.588707
Disease_outcome	HC1017	TTE pneumonia, organism unspecified	Binomial	South Asian	PRS	NagelkerkeR2	0.000141408	NA	NA	0.588707
Disease_outcome	HC1017	TTE pneumonia, organism unspecified	Binomial	South Asian	PRS	TjurR2	3.82915e-05	NA	NA	0.588707
Disease_outcome	HC1017	TTE pneumonia, organism unspecified	Binomial	South Asian	Covariate-only model	ROC-AUC	0.674442	0.640689	0.708196	7.40902e-25
Disease_outcome	HC1017	TTE pneumonia, organism unspecified	Binomial	South Asian	Covariate-only model	NagelkerkeR2	0.0538463	NA	NA	7.40902e-25
Disease_outcome	HC1017	TTE pneumonia, organism unspecified	Binomial	South Asian	Covariate-only model	TjurR2	0.0173443	NA	NA	7.40902e-25
Disease_outcome	HC1017	TTE pneumonia, organism unspecified	Binomial	South Asian	Full model (PRS and Covariates)	ROC-AUC	0.674438	0.640694	0.708181	6.89203e-25
Disease_outcome	HC1017	TTE pneumonia, organism unspecified	Binomial	South Asian	Full model (PRS and Covariates)	NagelkerkeR2	0.053925	NA	NA	6.89203e-25
Disease_outcome	HC1017	TTE pneumonia, organism unspecified	Binomial	South Asian	Full model (PRS and Covariates)	TjurR2	0.0173661	NA	NA	6.89203e-25
Disease_outcome	HC1017	TTE pneumonia, organism unspecified	Binomial	African	PRS	ROC-AUC	0.519884	0.477997	0.56177	0.4347
Disease_outcome	HC1017	TTE pneumonia, organism unspecified	Binomial	African	PRS	NagelkerkeR2	0.000384871	NA	NA	0.4347
Disease_outcome	HC1017	TTE pneumonia, organism unspecified	Binomial	African	PRS	TjurR2	9.91041e-05	NA	NA	0.4347
Disease_outcome	HC1017	TTE pneumonia, organism unspecified	Binomial	African	Covariate-only model	ROC-AUC	0.658316	0.618766	0.697867	7.64686e-17
Disease_outcome	HC1017	TTE pneumonia, organism unspecified	Binomial	African	Covariate-only model	NagelkerkeR2	0.0430383	NA	NA	7.64686e-17
Disease_outcome	HC1017	TTE pneumonia, organism unspecified	Binomial	African	Covariate-only model	TjurR2	0.0124519	NA	NA	7.64686e-17
Disease_outcome	HC1017	TTE pneumonia, organism unspecified	Binomial	African	Full model (PRS and Covariates)	ROC-AUC	0.658618	0.619037	0.698199	6.2889e-17
Disease_outcome	HC1017	TTE pneumonia, organism unspecified	Binomial	African	Full model (PRS and Covariates)	NagelkerkeR2	0.0432807	NA	NA	6.2889e-17
Disease_outcome	HC1017	TTE pneumonia, organism unspecified	Binomial	African	Full model (PRS and Covariates)	TjurR2	0.0125803	NA	NA	6.2889e-17
Disease_outcome	HC1017	TTE pneumonia, organism unspecified	Binomial	East Asian	PRS	ROC-AUC	0.413669	0.282742	0.544595	0.0736211
Disease_outcome	HC1017	TTE pneumonia, organism unspecified	Binomial	East Asian	PRS	NagelkerkeR2	0.0128244	NA	NA	0.0736211
Disease_outcome	HC1017	TTE pneumonia, organism unspecified	Binomial	East Asian	PRS	TjurR2	0.00261116	NA	NA	0.0736211
Disease_outcome	HC1017	TTE pneumonia, organism unspecified	Binomial	East Asian	Covariate-only model	ROC-AUC	0.772566	0.692544	0.852588	5.8495e-08
Disease_outcome	HC1017	TTE pneumonia, organism unspecified	Binomial	East Asian	Covariate-only model	NagelkerkeR2	0.115964	NA	NA	5.8495e-08
Disease_outcome	HC1017	TTE pneumonia, organism unspecified	Binomial	East Asian	Covariate-only model	TjurR2	0.0274068	NA	NA	5.8495e-08
Disease_outcome	HC1017	TTE pneumonia, organism unspecified	Binomial	East Asian	Full model (PRS and Covariates)	ROC-AUC	0.771108	0.692028	0.850188	6.58858e-08
Disease_outcome	HC1017	TTE pneumonia, organism unspecified	Binomial	East Asian	Full model (PRS and Covariates)	NagelkerkeR2	0.115042	NA	NA	6.58858e-08
Disease_outcome	HC1017	TTE pneumonia, organism unspecified	Binomial	East Asian	Full model (PRS and Covariates)	TjurR2	0.0270959	NA	NA	6.58858e-08
Disease_outcome	HC102	Vertigo	Binomial	Score development set (white British)	PRS	ROC-AUC	0.735841	0.719246	0.752437	2.70485e-134
Disease_outcome	HC102	Vertigo	Binomial	Score development set (white British)	PRS	NagelkerkeR2	0.0557863	NA	NA	2.70485e-134
Disease_outcome	HC102	Vertigo	Binomial	Score development set (white British)	PRS	TjurR2	0.00308272	NA	NA	2.70485e-134
Disease_outcome	HC102	Vertigo	Binomial	Score development set (white British)	Covariate-only model	ROC-AUC	0.620784	0.602781	0.638787	2.99434e-33
Disease_outcome	HC102	Vertigo	Binomial	Score development set (white British)	Covariate-only model	NagelkerkeR2	0.013768	NA	NA	2.99434e-33
Disease_outcome	HC102	Vertigo	Binomial	Score development set (white British)	Covariate-only model	TjurR2	0.000550159	NA	NA	2.99434e-33
Disease_outcome	HC102	Vertigo	Binomial	Score development set (white British)	Full model (PRS and Covariates)	ROC-AUC	0.68889	0.671826	0.705954	4.51946e-80
Disease_outcome	HC102	Vertigo	Binomial	Score development set (white British)	Full model (PRS and Covariates)	NagelkerkeR2	0.0350096	NA	NA	4.51946e-80
Disease_outcome	HC102	Vertigo	Binomial	Score development set (white British)	Full model (PRS and Covariates)	TjurR2	0.00161746	NA	NA	4.51946e-80
Disease_outcome	HC102	Vertigo	Binomial	hold-out test set (white British)	PRS	ROC-AUC	0.492637	0.449885	0.535389	0.66987
Disease_outcome	HC102	Vertigo	Binomial	hold-out test set (white British)	PRS	NagelkerkeR2	7.42762e-05	NA	NA	0.66987
Disease_outcome	HC102	Vertigo	Binomial	hold-out test set (white British)	PRS	TjurR2	2.65995e-06	NA	NA	0.66987
Disease_outcome	HC102	Vertigo	Binomial	hold-out test set (white British)	Covariate-only model	ROC-AUC	0.594013	0.554819	0.633206	1.1528e-05
Disease_outcome	HC102	Vertigo	Binomial	hold-out test set (white British)	Covariate-only model	NagelkerkeR2	0.00808393	NA	NA	1.1528e-05
Disease_outcome	HC102	Vertigo	Binomial	hold-out test set (white British)	Covariate-only model	TjurR2	0.00027612	NA	NA	1.1528e-05
Disease_outcome	HC102	Vertigo	Binomial	hold-out test set (white British)	Full model (PRS and Covariates)	ROC-AUC	0.585014	0.545693	0.624335	5.22548e-05
Disease_outcome	HC102	Vertigo	Binomial	hold-out test set (white British)	Full model (PRS and Covariates)	NagelkerkeR2	0.00683817	NA	NA	5.22548e-05
Disease_outcome	HC102	Vertigo	Binomial	hold-out test set (white British)	Full model (PRS and Covariates)	TjurR2	0.000238968	NA	NA	5.22548e-05
Disease_outcome	HC102	Vertigo	Binomial	non-British white	PRS	ROC-AUC	0.485257	0.420922	0.549592	0.660215
Disease_outcome	HC102	Vertigo	Binomial	non-British white	PRS	NagelkerkeR2	0.000229959	NA	NA	0.660215
Disease_outcome	HC102	Vertigo	Binomial	non-British white	PRS	TjurR2	6.95395e-06	NA	NA	0.660215
Disease_outcome	HC102	Vertigo	Binomial	non-British white	Covariate-only model	ROC-AUC	0.701943	0.638723	0.765162	3.19498e-07
Disease_outcome	HC102	Vertigo	Binomial	non-British white	Covariate-only model	NagelkerkeR2	0.0353831	NA	NA	3.19498e-07
Disease_outcome	HC102	Vertigo	Binomial	non-British white	Covariate-only model	TjurR2	0.00126044	NA	NA	3.19498e-07
Disease_outcome	HC102	Vertigo	Binomial	non-British white	Full model (PRS and Covariates)	ROC-AUC	0.695958	0.63159	0.760326	7.46125e-07
Disease_outcome	HC102	Vertigo	Binomial	non-British white	Full model (PRS and Covariates)	NagelkerkeR2	0.0326005	NA	NA	7.46125e-07
Disease_outcome	HC102	Vertigo	Binomial	non-British white	Full model (PRS and Covariates)	TjurR2	0.00116053	NA	NA	7.46125e-07
Disease_outcome	HC102	Vertigo	Binomial	South Asian	PRS	ROC-AUC	0.417974	0.321684	0.514265	0.143654
Disease_outcome	HC102	Vertigo	Binomial	South Asian	PRS	NagelkerkeR2	0.00491215	NA	NA	0.143654
Disease_outcome	HC102	Vertigo	Binomial	South Asian	PRS	TjurR2	0.000309435	NA	NA	0.143654
Disease_outcome	HC102	Vertigo	Binomial	South Asian	Covariate-only model	ROC-AUC	0.775262	0.708336	0.842188	4.96397e-08
Disease_outcome	HC102	Vertigo	Binomial	South Asian	Covariate-only model	NagelkerkeR2	0.078912	NA	NA	4.96397e-08
Disease_outcome	HC102	Vertigo	Binomial	South Asian	Covariate-only model	TjurR2	0.00538722	NA	NA	4.96397e-08
Disease_outcome	HC102	Vertigo	Binomial	South Asian	Full model (PRS and Covariates)	ROC-AUC	0.757436	0.684733	0.830139	1.76418e-07
Disease_outcome	HC102	Vertigo	Binomial	South Asian	Full model (PRS and Covariates)	NagelkerkeR2	0.071915	NA	NA	1.76418e-07
Disease_outcome	HC102	Vertigo	Binomial	South Asian	Full model (PRS and Covariates)	TjurR2	0.00499031	NA	NA	1.76418e-07
Disease_outcome	HC102	Vertigo	Binomial	African	PRS	ROC-AUC	0.363663	0.202258	0.525069	0.0797489
Disease_outcome	HC102	Vertigo	Binomial	African	PRS	NagelkerkeR2	0.0146541	NA	NA	0.0797489
Disease_outcome	HC102	Vertigo	Binomial	African	PRS	TjurR2	0.000552951	NA	NA	0.0797489
Disease_outcome	HC102	Vertigo	Binomial	African	Covariate-only model	ROC-AUC	0.759087	0.664118	0.854056	0.000279448
Disease_outcome	HC102	Vertigo	Binomial	African	Covariate-only model	NagelkerkeR2	0.0519402	NA	NA	0.000279448
Disease_outcome	HC102	Vertigo	Binomial	African	Covariate-only model	TjurR2	0.00168855	NA	NA	0.000279448
Disease_outcome	HC102	Vertigo	Binomial	African	Full model (PRS and Covariates)	ROC-AUC	0.726833	0.623031	0.830635	0.00123631
Disease_outcome	HC102	Vertigo	Binomial	African	Full model (PRS and Covariates)	NagelkerkeR2	0.0431525	NA	NA	0.00123631
Disease_outcome	HC102	Vertigo	Binomial	African	Full model (PRS and Covariates)	TjurR2	0.00141404	NA	NA	0.00123631
Disease_outcome	HC102	Vertigo	Binomial	East Asian	PRS	ROC-AUC	0.412206	0.0717095	0.752702	0.577579
Disease_outcome	HC102	Vertigo	Binomial	East Asian	PRS	NagelkerkeR2	0.00556765	NA	NA	0.577579
Disease_outcome	HC102	Vertigo	Binomial	East Asian	PRS	TjurR2	0.000180089	NA	NA	0.577579
Disease_outcome	HC102	Vertigo	Binomial	East Asian	Covariate-only model	ROC-AUC	0.838088	0.568594	1	0.00029955
Disease_outcome	HC102	Vertigo	Binomial	East Asian	Covariate-only model	NagelkerkeR2	0.186378	NA	NA	0.00029955
Disease_outcome	HC102	Vertigo	Binomial	East Asian	Covariate-only model	TjurR2	0.0191061	NA	NA	0.00029955
Disease_outcome	HC102	Vertigo	Binomial	East Asian	Full model (PRS and Covariates)	ROC-AUC	0.813824	0.500565	1	0.000373371
Disease_outcome	HC102	Vertigo	Binomial	East Asian	Full model (PRS and Covariates)	NagelkerkeR2	0.179121	NA	NA	0.000373371
Disease_outcome	HC102	Vertigo	Binomial	East Asian	Full model (PRS and Covariates)	TjurR2	0.0183164	NA	NA	0.000373371
Disease_outcome	HC1020	TTE unspecified acute lower respiratory infection	Binomial	Score development set (white British)	PRS	ROC-AUC	0.579445	0.576146	0.582744	0
Disease_outcome	HC1020	TTE unspecified acute lower respiratory infection	Binomial	Score development set (white British)	PRS	NagelkerkeR2	0.0160669	NA	NA	0
Disease_outcome	HC1020	TTE unspecified acute lower respiratory infection	Binomial	Score development set (white British)	PRS	TjurR2	0.00851479	NA	NA	0
Disease_outcome	HC1020	TTE unspecified acute lower respiratory infection	Binomial	Score development set (white British)	Covariate-only model	ROC-AUC	0.589511	0.586216	0.592806	0
Disease_outcome	HC1020	TTE unspecified acute lower respiratory infection	Binomial	Score development set (white British)	Covariate-only model	NagelkerkeR2	0.0200796	NA	NA	0
Disease_outcome	HC1020	TTE unspecified acute lower respiratory infection	Binomial	Score development set (white British)	Covariate-only model	TjurR2	0.0108113	NA	NA	0
Disease_outcome	HC1020	TTE unspecified acute lower respiratory infection	Binomial	Score development set (white British)	Full model (PRS and Covariates)	ROC-AUC	0.60378	0.600509	0.60705	0
Disease_outcome	HC1020	TTE unspecified acute lower respiratory infection	Binomial	Score development set (white British)	Full model (PRS and Covariates)	NagelkerkeR2	0.0270579	NA	NA	0
Disease_outcome	HC1020	TTE unspecified acute lower respiratory infection	Binomial	Score development set (white British)	Full model (PRS and Covariates)	TjurR2	0.0146709	NA	NA	0
Disease_outcome	HC1020	TTE unspecified acute lower respiratory infection	Binomial	hold-out test set (white British)	PRS	ROC-AUC	0.515726	0.509035	0.522417	1.31759e-05
Disease_outcome	HC1020	TTE unspecified acute lower respiratory infection	Binomial	hold-out test set (white British)	PRS	NagelkerkeR2	0.000540825	NA	NA	1.31759e-05
Disease_outcome	HC1020	TTE unspecified acute lower respiratory infection	Binomial	hold-out test set (white British)	PRS	TjurR2	0.000282462	NA	NA	1.31759e-05
Disease_outcome	HC1020	TTE unspecified acute lower respiratory infection	Binomial	hold-out test set (white British)	Covariate-only model	ROC-AUC	0.58306	0.576481	0.589638	3.74636e-131
Disease_outcome	HC1020	TTE unspecified acute lower respiratory infection	Binomial	hold-out test set (white British)	Covariate-only model	NagelkerkeR2	0.0168351	NA	NA	3.74636e-131
Disease_outcome	HC1020	TTE unspecified acute lower respiratory infection	Binomial	hold-out test set (white British)	Covariate-only model	TjurR2	0.0090218	NA	NA	3.74636e-131
Disease_outcome	HC1020	TTE unspecified acute lower respiratory infection	Binomial	hold-out test set (white British)	Full model (PRS and Covariates)	ROC-AUC	0.583984	0.577422	0.590546	1.01429e-134
Disease_outcome	HC1020	TTE unspecified acute lower respiratory infection	Binomial	hold-out test set (white British)	Full model (PRS and Covariates)	NagelkerkeR2	0.0173223	NA	NA	1.01429e-134
Disease_outcome	HC1020	TTE unspecified acute lower respiratory infection	Binomial	hold-out test set (white British)	Full model (PRS and Covariates)	TjurR2	0.00928034	NA	NA	1.01429e-134
Disease_outcome	HC1020	TTE unspecified acute lower respiratory infection	Binomial	non-British white	PRS	ROC-AUC	0.508388	0.496509	0.520267	0.179099
Disease_outcome	HC1020	TTE unspecified acute lower respiratory infection	Binomial	non-British white	PRS	NagelkerkeR2	0.000151682	NA	NA	0.179099
Disease_outcome	HC1020	TTE unspecified acute lower respiratory infection	Binomial	non-British white	PRS	TjurR2	7.13973e-05	NA	NA	0.179099
Disease_outcome	HC1020	TTE unspecified acute lower respiratory infection	Binomial	non-British white	Covariate-only model	ROC-AUC	0.600074	0.588468	0.611681	3.49077e-61
Disease_outcome	HC1020	TTE unspecified acute lower respiratory infection	Binomial	non-British white	Covariate-only model	NagelkerkeR2	0.0234976	NA	NA	3.49077e-61
Disease_outcome	HC1020	TTE unspecified acute lower respiratory infection	Binomial	non-British white	Covariate-only model	TjurR2	0.0115212	NA	NA	3.49077e-61
Disease_outcome	HC1020	TTE unspecified acute lower respiratory infection	Binomial	non-British white	Full model (PRS and Covariates)	ROC-AUC	0.5999	0.588273	0.611528	6.93378e-61
Disease_outcome	HC1020	TTE unspecified acute lower respiratory infection	Binomial	non-British white	Full model (PRS and Covariates)	NagelkerkeR2	0.0233445	NA	NA	6.93378e-61
Disease_outcome	HC1020	TTE unspecified acute lower respiratory infection	Binomial	non-British white	Full model (PRS and Covariates)	TjurR2	0.0114732	NA	NA	6.93378e-61
Disease_outcome	HC1020	TTE unspecified acute lower respiratory infection	Binomial	South Asian	PRS	ROC-AUC	0.478779	0.460193	0.497365	0.0363726
Disease_outcome	HC1020	TTE unspecified acute lower respiratory infection	Binomial	South Asian	PRS	NagelkerkeR2	0.00103688	NA	NA	0.0363726
Disease_outcome	HC1020	TTE unspecified acute lower respiratory infection	Binomial	South Asian	PRS	TjurR2	0.000542157	NA	NA	0.0363726
Disease_outcome	HC1020	TTE unspecified acute lower respiratory infection	Binomial	South Asian	Covariate-only model	ROC-AUC	0.599448	0.581231	0.617665	2.16871e-24
Disease_outcome	HC1020	TTE unspecified acute lower respiratory infection	Binomial	South Asian	Covariate-only model	NagelkerkeR2	0.0251252	NA	NA	2.16871e-24
Disease_outcome	HC1020	TTE unspecified acute lower respiratory infection	Binomial	South Asian	Covariate-only model	TjurR2	0.0136243	NA	NA	2.16871e-24
Disease_outcome	HC1020	TTE unspecified acute lower respiratory infection	Binomial	South Asian	Full model (PRS and Covariates)	ROC-AUC	0.596391	0.578153	0.614629	1.03003e-22
Disease_outcome	HC1020	TTE unspecified acute lower respiratory infection	Binomial	South Asian	Full model (PRS and Covariates)	NagelkerkeR2	0.0232063	NA	NA	1.03003e-22
Disease_outcome	HC1020	TTE unspecified acute lower respiratory infection	Binomial	South Asian	Full model (PRS and Covariates)	TjurR2	0.0125534	NA	NA	1.03003e-22
Disease_outcome	HC1020	TTE unspecified acute lower respiratory infection	Binomial	African	PRS	ROC-AUC	0.504439	0.477892	0.530986	0.890377
Disease_outcome	HC1020	TTE unspecified acute lower respiratory infection	Binomial	African	PRS	NagelkerkeR2	7.09703e-06	NA	NA	0.890377
Disease_outcome	HC1020	TTE unspecified acute lower respiratory infection	Binomial	African	PRS	TjurR2	2.95228e-06	NA	NA	0.890377
Disease_outcome	HC1020	TTE unspecified acute lower respiratory infection	Binomial	African	Covariate-only model	ROC-AUC	0.576053	0.55024	0.601866	9.47806e-09
Disease_outcome	HC1020	TTE unspecified acute lower respiratory infection	Binomial	African	Covariate-only model	NagelkerkeR2	0.0122388	NA	NA	9.47806e-09
Disease_outcome	HC1020	TTE unspecified acute lower respiratory infection	Binomial	African	Covariate-only model	TjurR2	0.00519751	NA	NA	9.47806e-09
Disease_outcome	HC1020	TTE unspecified acute lower respiratory infection	Binomial	African	Full model (PRS and Covariates)	ROC-AUC	0.572689	0.546786	0.598591	1.68037e-08
Disease_outcome	HC1020	TTE unspecified acute lower respiratory infection	Binomial	African	Full model (PRS and Covariates)	NagelkerkeR2	0.0118384	NA	NA	1.68037e-08
Disease_outcome	HC1020	TTE unspecified acute lower respiratory infection	Binomial	African	Full model (PRS and Covariates)	TjurR2	0.00502665	NA	NA	1.68037e-08
Disease_outcome	HC1020	TTE unspecified acute lower respiratory infection	Binomial	East Asian	PRS	ROC-AUC	0.501565	0.447409	0.55572	0.841727
Disease_outcome	HC1020	TTE unspecified acute lower respiratory infection	Binomial	East Asian	PRS	NagelkerkeR2	6.08879e-05	NA	NA	0.841727
Disease_outcome	HC1020	TTE unspecified acute lower respiratory infection	Binomial	East Asian	PRS	TjurR2	2.2882e-05	NA	NA	0.841727
Disease_outcome	HC1020	TTE unspecified acute lower respiratory infection	Binomial	East Asian	Covariate-only model	ROC-AUC	0.604569	0.549691	0.659446	3.11979e-05
Disease_outcome	HC1020	TTE unspecified acute lower respiratory infection	Binomial	East Asian	Covariate-only model	NagelkerkeR2	0.0397649	NA	NA	3.11979e-05
Disease_outcome	HC1020	TTE unspecified acute lower respiratory infection	Binomial	East Asian	Covariate-only model	TjurR2	0.0214357	NA	NA	3.11979e-05
Disease_outcome	HC1020	TTE unspecified acute lower respiratory infection	Binomial	East Asian	Full model (PRS and Covariates)	ROC-AUC	0.603234	0.548122	0.658345	4.51147e-05
Disease_outcome	HC1020	TTE unspecified acute lower respiratory infection	Binomial	East Asian	Full model (PRS and Covariates)	NagelkerkeR2	0.0385096	NA	NA	4.51147e-05
Disease_outcome	HC1020	TTE unspecified acute lower respiratory infection	Binomial	East Asian	Full model (PRS and Covariates)	TjurR2	0.0208639	NA	NA	4.51147e-05
Disease_outcome	HC1021	TTE vasomotor and allergic rhinitis	Binomial	Score development set (white British)	PRS	ROC-AUC	0.672869	0.669449	0.676289	0
Disease_outcome	HC1021	TTE vasomotor and allergic rhinitis	Binomial	Score development set (white British)	PRS	NagelkerkeR2	0.0712408	NA	NA	0
Disease_outcome	HC1021	TTE vasomotor and allergic rhinitis	Binomial	Score development set (white British)	PRS	TjurR2	0.0374227	NA	NA	0
Disease_outcome	HC1021	TTE vasomotor and allergic rhinitis	Binomial	Score development set (white British)	Covariate-only model	ROC-AUC	0.562004	0.558355	0.565654	1.84369e-235
Disease_outcome	HC1021	TTE vasomotor and allergic rhinitis	Binomial	Score development set (white British)	Covariate-only model	NagelkerkeR2	0.00845024	NA	NA	1.84369e-235
Disease_outcome	HC1021	TTE vasomotor and allergic rhinitis	Binomial	Score development set (white British)	Covariate-only model	TjurR2	0.00399753	NA	NA	1.84369e-235
Disease_outcome	HC1021	TTE vasomotor and allergic rhinitis	Binomial	Score development set (white British)	Full model (PRS and Covariates)	ROC-AUC	0.66658	0.663153	0.670007	0
Disease_outcome	HC1021	TTE vasomotor and allergic rhinitis	Binomial	Score development set (white British)	Full model (PRS and Covariates)	NagelkerkeR2	0.0661792	NA	NA	0
Disease_outcome	HC1021	TTE vasomotor and allergic rhinitis	Binomial	Score development set (white British)	Full model (PRS and Covariates)	TjurR2	0.034514	NA	NA	0
Disease_outcome	HC1021	TTE vasomotor and allergic rhinitis	Binomial	hold-out test set (white British)	PRS	ROC-AUC	0.569977	0.562682	0.577272	6.45665e-83
Disease_outcome	HC1021	TTE vasomotor and allergic rhinitis	Binomial	hold-out test set (white British)	PRS	NagelkerkeR2	0.0118006	NA	NA	6.45665e-83
Disease_outcome	HC1021	TTE vasomotor and allergic rhinitis	Binomial	hold-out test set (white British)	PRS	TjurR2	0.0056832	NA	NA	6.45665e-83
Disease_outcome	HC1021	TTE vasomotor and allergic rhinitis	Binomial	hold-out test set (white British)	Covariate-only model	ROC-AUC	0.569758	0.562462	0.577053	1.47719e-79
Disease_outcome	HC1021	TTE vasomotor and allergic rhinitis	Binomial	hold-out test set (white British)	Covariate-only model	NagelkerkeR2	0.0111721	NA	NA	1.47719e-79
Disease_outcome	HC1021	TTE vasomotor and allergic rhinitis	Binomial	hold-out test set (white British)	Covariate-only model	TjurR2	0.0053776	NA	NA	1.47719e-79
Disease_outcome	HC1021	TTE vasomotor and allergic rhinitis	Binomial	hold-out test set (white British)	Full model (PRS and Covariates)	ROC-AUC	0.598541	0.591379	0.605702	5.55276e-160
Disease_outcome	HC1021	TTE vasomotor and allergic rhinitis	Binomial	hold-out test set (white British)	Full model (PRS and Covariates)	NagelkerkeR2	0.0230308	NA	NA	5.55276e-160
Disease_outcome	HC1021	TTE vasomotor and allergic rhinitis	Binomial	hold-out test set (white British)	Full model (PRS and Covariates)	TjurR2	0.0112795	NA	NA	5.55276e-160
Disease_outcome	HC1021	TTE vasomotor and allergic rhinitis	Binomial	non-British white	PRS	ROC-AUC	0.567117	0.554545	0.57969	2.66139e-25
Disease_outcome	HC1021	TTE vasomotor and allergic rhinitis	Binomial	non-British white	PRS	NagelkerkeR2	0.00980795	NA	NA	2.66139e-25
Disease_outcome	HC1021	TTE vasomotor and allergic rhinitis	Binomial	non-British white	PRS	TjurR2	0.00437498	NA	NA	2.66139e-25
Disease_outcome	HC1021	TTE vasomotor and allergic rhinitis	Binomial	non-British white	Covariate-only model	ROC-AUC	0.573715	0.561169	0.586262	4.86349e-31
Disease_outcome	HC1021	TTE vasomotor and allergic rhinitis	Binomial	non-British white	Covariate-only model	NagelkerkeR2	0.0122313	NA	NA	4.86349e-31
Disease_outcome	HC1021	TTE vasomotor and allergic rhinitis	Binomial	non-British white	Covariate-only model	TjurR2	0.00550722	NA	NA	4.86349e-31
Disease_outcome	HC1021	TTE vasomotor and allergic rhinitis	Binomial	non-British white	Full model (PRS and Covariates)	ROC-AUC	0.600295	0.587856	0.612734	5.8895e-53
Disease_outcome	HC1021	TTE vasomotor and allergic rhinitis	Binomial	non-British white	Full model (PRS and Covariates)	NagelkerkeR2	0.0217043	NA	NA	5.8895e-53
Disease_outcome	HC1021	TTE vasomotor and allergic rhinitis	Binomial	non-British white	Full model (PRS and Covariates)	TjurR2	0.00980507	NA	NA	5.8895e-53
Disease_outcome	HC1021	TTE vasomotor and allergic rhinitis	Binomial	South Asian	PRS	ROC-AUC	0.53239	0.512555	0.552225	0.0014806
Disease_outcome	HC1021	TTE vasomotor and allergic rhinitis	Binomial	South Asian	PRS	NagelkerkeR2	0.00254073	NA	NA	0.0014806
Disease_outcome	HC1021	TTE vasomotor and allergic rhinitis	Binomial	South Asian	PRS	TjurR2	0.00126784	NA	NA	0.0014806
Disease_outcome	HC1021	TTE vasomotor and allergic rhinitis	Binomial	South Asian	Covariate-only model	ROC-AUC	0.545893	0.52586	0.565927	1.28938e-06
Disease_outcome	HC1021	TTE vasomotor and allergic rhinitis	Binomial	South Asian	Covariate-only model	NagelkerkeR2	0.00622241	NA	NA	1.28938e-06
Disease_outcome	HC1021	TTE vasomotor and allergic rhinitis	Binomial	South Asian	Covariate-only model	TjurR2	0.00307837	NA	NA	1.28938e-06
Disease_outcome	HC1021	TTE vasomotor and allergic rhinitis	Binomial	South Asian	Full model (PRS and Covariates)	ROC-AUC	0.553792	0.533922	0.573661	4.78047e-08
Disease_outcome	HC1021	TTE vasomotor and allergic rhinitis	Binomial	South Asian	Full model (PRS and Covariates)	NagelkerkeR2	0.00761627	NA	NA	4.78047e-08
Disease_outcome	HC1021	TTE vasomotor and allergic rhinitis	Binomial	South Asian	Full model (PRS and Covariates)	TjurR2	0.00378958	NA	NA	4.78047e-08
Disease_outcome	HC1021	TTE vasomotor and allergic rhinitis	Binomial	African	PRS	ROC-AUC	0.532432	0.509258	0.555607	0.00353383
Disease_outcome	HC1021	TTE vasomotor and allergic rhinitis	Binomial	African	PRS	NagelkerkeR2	0.00274595	NA	NA	0.00353383
Disease_outcome	HC1021	TTE vasomotor and allergic rhinitis	Binomial	African	PRS	TjurR2	0.00130205	NA	NA	0.00353383
Disease_outcome	HC1021	TTE vasomotor and allergic rhinitis	Binomial	African	Covariate-only model	ROC-AUC	0.564209	0.540593	0.587825	2.21939e-08
Disease_outcome	HC1021	TTE vasomotor and allergic rhinitis	Binomial	African	Covariate-only model	NagelkerkeR2	0.00965682	NA	NA	2.21939e-08
Disease_outcome	HC1021	TTE vasomotor and allergic rhinitis	Binomial	African	Covariate-only model	TjurR2	0.00506997	NA	NA	2.21939e-08
Disease_outcome	HC1021	TTE vasomotor and allergic rhinitis	Binomial	African	Full model (PRS and Covariates)	ROC-AUC	0.568304	0.544728	0.59188	6.63042e-10
Disease_outcome	HC1021	TTE vasomotor and allergic rhinitis	Binomial	African	Full model (PRS and Covariates)	NagelkerkeR2	0.0120615	NA	NA	6.63042e-10
Disease_outcome	HC1021	TTE vasomotor and allergic rhinitis	Binomial	African	Full model (PRS and Covariates)	TjurR2	0.00626319	NA	NA	6.63042e-10
Disease_outcome	HC1021	TTE vasomotor and allergic rhinitis	Binomial	East Asian	PRS	ROC-AUC	0.513754	0.478338	0.54917	0.290325
Disease_outcome	HC1021	TTE vasomotor and allergic rhinitis	Binomial	East Asian	PRS	NagelkerkeR2	0.00104864	NA	NA	0.290325
Disease_outcome	HC1021	TTE vasomotor and allergic rhinitis	Binomial	East Asian	PRS	TjurR2	0.000676873	NA	NA	0.290325
Disease_outcome	HC1021	TTE vasomotor and allergic rhinitis	Binomial	East Asian	Covariate-only model	ROC-AUC	0.541408	0.508539	0.574276	0.000232768
Disease_outcome	HC1021	TTE vasomotor and allergic rhinitis	Binomial	East Asian	Covariate-only model	NagelkerkeR2	0.0158854	NA	NA	0.000232768
Disease_outcome	HC1021	TTE vasomotor and allergic rhinitis	Binomial	East Asian	Covariate-only model	TjurR2	0.00911764	NA	NA	0.000232768
Disease_outcome	HC1021	TTE vasomotor and allergic rhinitis	Binomial	East Asian	Full model (PRS and Covariates)	ROC-AUC	0.54528	0.511156	0.579404	0.000190288
Disease_outcome	HC1021	TTE vasomotor and allergic rhinitis	Binomial	East Asian	Full model (PRS and Covariates)	NagelkerkeR2	0.0145703	NA	NA	0.000190288
Disease_outcome	HC1021	TTE vasomotor and allergic rhinitis	Binomial	East Asian	Full model (PRS and Covariates)	TjurR2	0.00885535	NA	NA	0.000190288
Disease_outcome	HC1023	TTE chronic sinusitis	Binomial	Score development set (white British)	PRS	ROC-AUC	0.563353	0.556508	0.570198	6.01594e-78
Disease_outcome	HC1023	TTE chronic sinusitis	Binomial	Score development set (white British)	PRS	NagelkerkeR2	0.00612997	NA	NA	6.01594e-78
Disease_outcome	HC1023	TTE chronic sinusitis	Binomial	Score development set (white British)	PRS	TjurR2	0.00134388	NA	NA	6.01594e-78
Disease_outcome	HC1023	TTE chronic sinusitis	Binomial	Score development set (white British)	Covariate-only model	ROC-AUC	0.551406	0.544623	0.55819	9.8181e-49
Disease_outcome	HC1023	TTE chronic sinusitis	Binomial	Score development set (white British)	Covariate-only model	NagelkerkeR2	0.00375086	NA	NA	9.8181e-49
Disease_outcome	HC1023	TTE chronic sinusitis	Binomial	Score development set (white British)	Covariate-only model	TjurR2	0.00079204	NA	NA	9.8181e-49
Disease_outcome	HC1023	TTE chronic sinusitis	Binomial	Score development set (white British)	Full model (PRS and Covariates)	ROC-AUC	0.566227	0.559469	0.572986	1.18328e-81
Disease_outcome	HC1023	TTE chronic sinusitis	Binomial	Score development set (white British)	Full model (PRS and Covariates)	NagelkerkeR2	0.00638564	NA	NA	1.18328e-81
Disease_outcome	HC1023	TTE chronic sinusitis	Binomial	Score development set (white British)	Full model (PRS and Covariates)	TjurR2	0.00136624	NA	NA	1.18328e-81
Disease_outcome	HC1023	TTE chronic sinusitis	Binomial	hold-out test set (white British)	PRS	ROC-AUC	0.512533	0.498622	0.526443	0.0559599
Disease_outcome	HC1023	TTE chronic sinusitis	Binomial	hold-out test set (white British)	PRS	NagelkerkeR2	0.00025862	NA	NA	0.0559599
Disease_outcome	HC1023	TTE chronic sinusitis	Binomial	hold-out test set (white British)	PRS	TjurR2	5.36863e-05	NA	NA	0.0559599
Disease_outcome	HC1023	TTE chronic sinusitis	Binomial	hold-out test set (white British)	Covariate-only model	ROC-AUC	0.537401	0.52375	0.551052	1.71391e-06
Disease_outcome	HC1023	TTE chronic sinusitis	Binomial	hold-out test set (white British)	Covariate-only model	NagelkerkeR2	0.00161559	NA	NA	1.71391e-06
Disease_outcome	HC1023	TTE chronic sinusitis	Binomial	hold-out test set (white British)	Covariate-only model	TjurR2	0.000328585	NA	NA	1.71391e-06
Disease_outcome	HC1023	TTE chronic sinusitis	Binomial	hold-out test set (white British)	Full model (PRS and Covariates)	ROC-AUC	0.539656	0.526067	0.553245	3.20089e-07
Disease_outcome	HC1023	TTE chronic sinusitis	Binomial	hold-out test set (white British)	Full model (PRS and Covariates)	NagelkerkeR2	0.00184455	NA	NA	3.20089e-07
Disease_outcome	HC1023	TTE chronic sinusitis	Binomial	hold-out test set (white British)	Full model (PRS and Covariates)	TjurR2	0.000373205	NA	NA	3.20089e-07
Disease_outcome	HC1023	TTE chronic sinusitis	Binomial	non-British white	PRS	ROC-AUC	0.498045	0.474826	0.521264	0.735708
Disease_outcome	HC1023	TTE chronic sinusitis	Binomial	non-British white	PRS	NagelkerkeR2	2.26982e-05	NA	NA	0.735708
Disease_outcome	HC1023	TTE chronic sinusitis	Binomial	non-British white	PRS	TjurR2	4.47362e-06	NA	NA	0.735708
Disease_outcome	HC1023	TTE chronic sinusitis	Binomial	non-British white	Covariate-only model	ROC-AUC	0.554454	0.531424	0.577484	3.92145e-06
Disease_outcome	HC1023	TTE chronic sinusitis	Binomial	non-British white	Covariate-only model	NagelkerkeR2	0.00430652	NA	NA	3.92145e-06
Disease_outcome	HC1023	TTE chronic sinusitis	Binomial	non-British white	Covariate-only model	TjurR2	0.000868977	NA	NA	3.92145e-06
Disease_outcome	HC1023	TTE chronic sinusitis	Binomial	non-British white	Full model (PRS and Covariates)	ROC-AUC	0.551093	0.527985	0.574202	1.29975e-05
Disease_outcome	HC1023	TTE chronic sinusitis	Binomial	non-British white	Full model (PRS and Covariates)	NagelkerkeR2	0.003835	NA	NA	1.29975e-05
Disease_outcome	HC1023	TTE chronic sinusitis	Binomial	non-British white	Full model (PRS and Covariates)	TjurR2	0.000769334	NA	NA	1.29975e-05
Disease_outcome	HC1023	TTE chronic sinusitis	Binomial	South Asian	PRS	ROC-AUC	0.497452	0.453339	0.541566	0.874071
Disease_outcome	HC1023	TTE chronic sinusitis	Binomial	South Asian	PRS	NagelkerkeR2	1.68462e-05	NA	NA	0.874071
Disease_outcome	HC1023	TTE chronic sinusitis	Binomial	South Asian	PRS	TjurR2	3.24742e-06	NA	NA	0.874071
Disease_outcome	HC1023	TTE chronic sinusitis	Binomial	South Asian	Covariate-only model	ROC-AUC	0.590168	0.547153	0.633183	7.1003e-05
Disease_outcome	HC1023	TTE chronic sinusitis	Binomial	South Asian	Covariate-only model	NagelkerkeR2	0.0108216	NA	NA	7.1003e-05
Disease_outcome	HC1023	TTE chronic sinusitis	Binomial	South Asian	Covariate-only model	TjurR2	0.00209465	NA	NA	7.1003e-05
Disease_outcome	HC1023	TTE chronic sinusitis	Binomial	South Asian	Full model (PRS and Covariates)	ROC-AUC	0.589173	0.546101	0.632245	7.41116e-05
Disease_outcome	HC1023	TTE chronic sinusitis	Binomial	South Asian	Full model (PRS and Covariates)	NagelkerkeR2	0.0107701	NA	NA	7.41116e-05
Disease_outcome	HC1023	TTE chronic sinusitis	Binomial	South Asian	Full model (PRS and Covariates)	TjurR2	0.00210432	NA	NA	7.41116e-05
Disease_outcome	HC1023	TTE chronic sinusitis	Binomial	African	PRS	ROC-AUC	0.460797	0.40421	0.517383	0.225364
Disease_outcome	HC1023	TTE chronic sinusitis	Binomial	African	PRS	NagelkerkeR2	0.00157575	NA	NA	0.225364
Disease_outcome	HC1023	TTE chronic sinusitis	Binomial	African	PRS	TjurR2	0.00021939	NA	NA	0.225364
Disease_outcome	HC1023	TTE chronic sinusitis	Binomial	African	Covariate-only model	ROC-AUC	0.562941	0.502925	0.622958	0.0146094
Disease_outcome	HC1023	TTE chronic sinusitis	Binomial	African	Covariate-only model	NagelkerkeR2	0.00571716	NA	NA	0.0146094
Disease_outcome	HC1023	TTE chronic sinusitis	Binomial	African	Covariate-only model	TjurR2	0.000899293	NA	NA	0.0146094
Disease_outcome	HC1023	TTE chronic sinusitis	Binomial	African	Full model (PRS and Covariates)	ROC-AUC	0.55698	0.496561	0.617398	0.0323946
Disease_outcome	HC1023	TTE chronic sinusitis	Binomial	African	Full model (PRS and Covariates)	NagelkerkeR2	0.00446924	NA	NA	0.0323946
Disease_outcome	HC1023	TTE chronic sinusitis	Binomial	African	Full model (PRS and Covariates)	TjurR2	0.000682274	NA	NA	0.0323946
Disease_outcome	HC1023	TTE chronic sinusitis	Binomial	East Asian	PRS	ROC-AUC	0.459162	0.349369	0.568955	0.378222
Disease_outcome	HC1023	TTE chronic sinusitis	Binomial	East Asian	PRS	NagelkerkeR2	0.00267593	NA	NA	0.378222
Disease_outcome	HC1023	TTE chronic sinusitis	Binomial	East Asian	PRS	TjurR2	0.000508986	NA	NA	0.378222
Disease_outcome	HC1023	TTE chronic sinusitis	Binomial	East Asian	Covariate-only model	ROC-AUC	0.636831	0.540113	0.733549	0.00690959
Disease_outcome	HC1023	TTE chronic sinusitis	Binomial	East Asian	Covariate-only model	NagelkerkeR2	0.0342649	NA	NA	0.00690959
Disease_outcome	HC1023	TTE chronic sinusitis	Binomial	East Asian	Covariate-only model	TjurR2	0.00574408	NA	NA	0.00690959
Disease_outcome	HC1023	TTE chronic sinusitis	Binomial	East Asian	Full model (PRS and Covariates)	ROC-AUC	0.633934	0.538027	0.729841	0.00828324
Disease_outcome	HC1023	TTE chronic sinusitis	Binomial	East Asian	Full model (PRS and Covariates)	NagelkerkeR2	0.0325628	NA	NA	0.00828324
Disease_outcome	HC1023	TTE chronic sinusitis	Binomial	East Asian	Full model (PRS and Covariates)	TjurR2	0.00531927	NA	NA	0.00828324
Disease_outcome	HC1024	TTE nasal polyp	Binomial	Score development set (white British)	PRS	ROC-AUC	0.710242	0.702269	0.718215	0
Disease_outcome	HC1024	TTE nasal polyp	Binomial	Score development set (white British)	PRS	NagelkerkeR2	0.06273	NA	NA	0
Disease_outcome	HC1024	TTE nasal polyp	Binomial	Score development set (white British)	PRS	TjurR2	0.0123624	NA	NA	0
Disease_outcome	HC1024	TTE nasal polyp	Binomial	Score development set (white British)	Covariate-only model	ROC-AUC	0.623393	0.614864	0.631923	3.77863e-157
Disease_outcome	HC1024	TTE nasal polyp	Binomial	Score development set (white British)	Covariate-only model	NagelkerkeR2	0.0191179	NA	NA	3.77863e-157
Disease_outcome	HC1024	TTE nasal polyp	Binomial	Score development set (white British)	Covariate-only model	TjurR2	0.00284183	NA	NA	3.77863e-157
Disease_outcome	HC1024	TTE nasal polyp	Binomial	Score development set (white British)	Full model (PRS and Covariates)	ROC-AUC	0.717934	0.710036	0.725833	0
Disease_outcome	HC1024	TTE nasal polyp	Binomial	Score development set (white British)	Full model (PRS and Covariates)	NagelkerkeR2	0.0686843	NA	NA	0
Disease_outcome	HC1024	TTE nasal polyp	Binomial	Score development set (white British)	Full model (PRS and Covariates)	TjurR2	0.0133781	NA	NA	0
Disease_outcome	HC1024	TTE nasal polyp	Binomial	hold-out test set (white British)	PRS	ROC-AUC	0.62534	0.60798	0.6427	2.73262e-42
Disease_outcome	HC1024	TTE nasal polyp	Binomial	hold-out test set (white British)	PRS	NagelkerkeR2	0.0196363	NA	NA	2.73262e-42
Disease_outcome	HC1024	TTE nasal polyp	Binomial	hold-out test set (white British)	PRS	TjurR2	0.00292542	NA	NA	2.73262e-42
Disease_outcome	HC1024	TTE nasal polyp	Binomial	hold-out test set (white British)	Covariate-only model	ROC-AUC	0.633782	0.616286	0.651277	6.64422e-46
Disease_outcome	HC1024	TTE nasal polyp	Binomial	hold-out test set (white British)	Covariate-only model	NagelkerkeR2	0.022504	NA	NA	6.64422e-46
Disease_outcome	HC1024	TTE nasal polyp	Binomial	hold-out test set (white British)	Covariate-only model	TjurR2	0.00330194	NA	NA	6.64422e-46
Disease_outcome	HC1024	TTE nasal polyp	Binomial	hold-out test set (white British)	Full model (PRS and Covariates)	ROC-AUC	0.676062	0.659376	0.692747	1.50598e-84
Disease_outcome	HC1024	TTE nasal polyp	Binomial	hold-out test set (white British)	Full model (PRS and Covariates)	NagelkerkeR2	0.0417295	NA	NA	1.50598e-84
Disease_outcome	HC1024	TTE nasal polyp	Binomial	hold-out test set (white British)	Full model (PRS and Covariates)	TjurR2	0.00685819	NA	NA	1.50598e-84
Disease_outcome	HC1024	TTE nasal polyp	Binomial	non-British white	PRS	ROC-AUC	0.626099	0.595023	0.657176	1.06253e-14
Disease_outcome	HC1024	TTE nasal polyp	Binomial	non-British white	PRS	NagelkerkeR2	0.0183009	NA	NA	1.06253e-14
Disease_outcome	HC1024	TTE nasal polyp	Binomial	non-British white	PRS	TjurR2	0.00257908	NA	NA	1.06253e-14
Disease_outcome	HC1024	TTE nasal polyp	Binomial	non-British white	Covariate-only model	ROC-AUC	0.619245	0.58898	0.64951	2.32624e-13
Disease_outcome	HC1024	TTE nasal polyp	Binomial	non-British white	Covariate-only model	NagelkerkeR2	0.0173964	NA	NA	2.32624e-13
Disease_outcome	HC1024	TTE nasal polyp	Binomial	non-British white	Covariate-only model	TjurR2	0.00237861	NA	NA	2.32624e-13
Disease_outcome	HC1024	TTE nasal polyp	Binomial	non-British white	Full model (PRS and Covariates)	ROC-AUC	0.662235	0.633076	0.691395	6.47755e-25
Disease_outcome	HC1024	TTE nasal polyp	Binomial	non-British white	Full model (PRS and Covariates)	NagelkerkeR2	0.0338201	NA	NA	6.47755e-25
Disease_outcome	HC1024	TTE nasal polyp	Binomial	non-British white	Full model (PRS and Covariates)	TjurR2	0.00509155	NA	NA	6.47755e-25
Disease_outcome	HC1024	TTE nasal polyp	Binomial	South Asian	PRS	ROC-AUC	0.610368	0.550838	0.669897	0.000534351
Disease_outcome	HC1024	TTE nasal polyp	Binomial	South Asian	PRS	NagelkerkeR2	0.0138291	NA	NA	0.000534351
Disease_outcome	HC1024	TTE nasal polyp	Binomial	South Asian	PRS	TjurR2	0.00159106	NA	NA	0.000534351
Disease_outcome	HC1024	TTE nasal polyp	Binomial	South Asian	Covariate-only model	ROC-AUC	0.67263	0.616844	0.728416	3.18198e-07
Disease_outcome	HC1024	TTE nasal polyp	Binomial	South Asian	Covariate-only model	NagelkerkeR2	0.0348998	NA	NA	3.18198e-07
Disease_outcome	HC1024	TTE nasal polyp	Binomial	South Asian	Covariate-only model	TjurR2	0.00385671	NA	NA	3.18198e-07
Disease_outcome	HC1024	TTE nasal polyp	Binomial	South Asian	Full model (PRS and Covariates)	ROC-AUC	0.689766	0.633691	0.745841	1.52075e-09
Disease_outcome	HC1024	TTE nasal polyp	Binomial	South Asian	Full model (PRS and Covariates)	NagelkerkeR2	0.0472121	NA	NA	1.52075e-09
Disease_outcome	HC1024	TTE nasal polyp	Binomial	South Asian	Full model (PRS and Covariates)	TjurR2	0.00625276	NA	NA	1.52075e-09
Disease_outcome	HC1024	TTE nasal polyp	Binomial	African	PRS	ROC-AUC	0.489538	0.391832	0.587245	0.513918
Disease_outcome	HC1024	TTE nasal polyp	Binomial	African	PRS	NagelkerkeR2	0.000909213	NA	NA	0.513918
Disease_outcome	HC1024	TTE nasal polyp	Binomial	African	PRS	TjurR2	7.02115e-05	NA	NA	0.513918
Disease_outcome	HC1024	TTE nasal polyp	Binomial	African	Covariate-only model	ROC-AUC	0.6436	0.554526	0.732674	0.00416286
Disease_outcome	HC1024	TTE nasal polyp	Binomial	African	Covariate-only model	NagelkerkeR2	0.017492	NA	NA	0.00416286
Disease_outcome	HC1024	TTE nasal polyp	Binomial	African	Covariate-only model	TjurR2	0.00121401	NA	NA	0.00416286
Disease_outcome	HC1024	TTE nasal polyp	Binomial	African	Full model (PRS and Covariates)	ROC-AUC	0.592407	0.499671	0.685144	0.0372205
Disease_outcome	HC1024	TTE nasal polyp	Binomial	African	Full model (PRS and Covariates)	NagelkerkeR2	0.00952148	NA	NA	0.0372205
Disease_outcome	HC1024	TTE nasal polyp	Binomial	African	Full model (PRS and Covariates)	TjurR2	0.00065231	NA	NA	0.0372205
Disease_outcome	HC1024	TTE nasal polyp	Binomial	East Asian	PRS	ROC-AUC	0.68691	0.490334	0.883487	0.116318
Disease_outcome	HC1024	TTE nasal polyp	Binomial	East Asian	PRS	NagelkerkeR2	0.024548	NA	NA	0.116318
Disease_outcome	HC1024	TTE nasal polyp	Binomial	East Asian	PRS	TjurR2	0.00132722	NA	NA	0.116318
Disease_outcome	HC1024	TTE nasal polyp	Binomial	East Asian	Covariate-only model	ROC-AUC	0.743662	0.558872	0.928451	0.00239034
Disease_outcome	HC1024	TTE nasal polyp	Binomial	East Asian	Covariate-only model	NagelkerkeR2	0.102543	NA	NA	0.00239034
Disease_outcome	HC1024	TTE nasal polyp	Binomial	East Asian	Covariate-only model	TjurR2	0.0137663	NA	NA	0.00239034
Disease_outcome	HC1024	TTE nasal polyp	Binomial	East Asian	Full model (PRS and Covariates)	ROC-AUC	0.793042	0.657733	0.928352	0.000888745
Disease_outcome	HC1024	TTE nasal polyp	Binomial	East Asian	Full model (PRS and Covariates)	NagelkerkeR2	0.121467	NA	NA	0.000888745
Disease_outcome	HC1024	TTE nasal polyp	Binomial	East Asian	Full model (PRS and Covariates)	TjurR2	0.0172179	NA	NA	0.000888745
Disease_outcome	HC1027	TTE peritonsillar abscess	Binomial	Score development set (white British)	PRS	ROC-AUC	0.571709	0.545642	0.597776	3.55437e-08
Disease_outcome	HC1027	TTE peritonsillar abscess	Binomial	Score development set (white British)	PRS	NagelkerkeR2	0.00444192	NA	NA	3.55437e-08
Disease_outcome	HC1027	TTE peritonsillar abscess	Binomial	Score development set (white British)	PRS	TjurR2	0.000116201	NA	NA	3.55437e-08
Disease_outcome	HC1027	TTE peritonsillar abscess	Binomial	Score development set (white British)	Covariate-only model	ROC-AUC	0.659838	0.635995	0.68368	1.86005e-35
Disease_outcome	HC1027	TTE peritonsillar abscess	Binomial	Score development set (white British)	Covariate-only model	NagelkerkeR2	0.0227015	NA	NA	1.86005e-35
Disease_outcome	HC1027	TTE peritonsillar abscess	Binomial	Score development set (white British)	Covariate-only model	TjurR2	0.000651486	NA	NA	1.86005e-35
Disease_outcome	HC1027	TTE peritonsillar abscess	Binomial	Score development set (white British)	Full model (PRS and Covariates)	ROC-AUC	0.665076	0.641499	0.688653	1.58371e-37
Disease_outcome	HC1027	TTE peritonsillar abscess	Binomial	Score development set (white British)	Full model (PRS and Covariates)	NagelkerkeR2	0.0241271	NA	NA	1.58371e-37
Disease_outcome	HC1027	TTE peritonsillar abscess	Binomial	Score development set (white British)	Full model (PRS and Covariates)	TjurR2	0.000693904	NA	NA	1.58371e-37
Disease_outcome	HC1027	TTE peritonsillar abscess	Binomial	hold-out test set (white British)	PRS	ROC-AUC	0.446008	0.387526	0.504491	0.0841695
Disease_outcome	HC1027	TTE peritonsillar abscess	Binomial	hold-out test set (white British)	PRS	NagelkerkeR2	0.00211748	NA	NA	0.0841695
Disease_outcome	HC1027	TTE peritonsillar abscess	Binomial	hold-out test set (white British)	PRS	TjurR2	4.4855e-05	NA	NA	0.0841695
Disease_outcome	HC1027	TTE peritonsillar abscess	Binomial	hold-out test set (white British)	Covariate-only model	ROC-AUC	0.649767	0.591118	0.708417	3.12229e-08
Disease_outcome	HC1027	TTE peritonsillar abscess	Binomial	hold-out test set (white British)	Covariate-only model	NagelkerkeR2	0.0215063	NA	NA	3.12229e-08
Disease_outcome	HC1027	TTE peritonsillar abscess	Binomial	hold-out test set (white British)	Covariate-only model	TjurR2	0.000564842	NA	NA	3.12229e-08
Disease_outcome	HC1027	TTE peritonsillar abscess	Binomial	hold-out test set (white British)	Full model (PRS and Covariates)	ROC-AUC	0.646054	0.587474	0.704634	7.11486e-08
Disease_outcome	HC1027	TTE peritonsillar abscess	Binomial	hold-out test set (white British)	Full model (PRS and Covariates)	NagelkerkeR2	0.0203613	NA	NA	7.11486e-08
Disease_outcome	HC1027	TTE peritonsillar abscess	Binomial	hold-out test set (white British)	Full model (PRS and Covariates)	TjurR2	0.000529095	NA	NA	7.11486e-08
Disease_outcome	HC1027	TTE peritonsillar abscess	Binomial	non-British white	PRS	ROC-AUC	0.469826	0.388651	0.551	0.451396
Disease_outcome	HC1027	TTE peritonsillar abscess	Binomial	non-British white	PRS	NagelkerkeR2	0.000912813	NA	NA	0.451396
Disease_outcome	HC1027	TTE peritonsillar abscess	Binomial	non-British white	PRS	TjurR2	2.21405e-05	NA	NA	0.451396
Disease_outcome	HC1027	TTE peritonsillar abscess	Binomial	non-British white	Covariate-only model	ROC-AUC	0.665726	0.572035	0.759417	7.81446e-07
Disease_outcome	HC1027	TTE peritonsillar abscess	Binomial	non-British white	Covariate-only model	NagelkerkeR2	0.034153	NA	NA	7.81446e-07
Disease_outcome	HC1027	TTE peritonsillar abscess	Binomial	non-British white	Covariate-only model	TjurR2	0.00147546	NA	NA	7.81446e-07
Disease_outcome	HC1027	TTE peritonsillar abscess	Binomial	non-British white	Full model (PRS and Covariates)	ROC-AUC	0.664053	0.570175	0.757932	1.12126e-06
Disease_outcome	HC1027	TTE peritonsillar abscess	Binomial	non-British white	Full model (PRS and Covariates)	NagelkerkeR2	0.033378	NA	NA	1.12126e-06
Disease_outcome	HC1027	TTE peritonsillar abscess	Binomial	non-British white	Full model (PRS and Covariates)	TjurR2	0.001441	NA	NA	1.12126e-06
Disease_outcome	HC1027	TTE peritonsillar abscess	Binomial	African	PRS	ROC-AUC	0.55036	0.361988	0.738732	0.404925
Disease_outcome	HC1027	TTE peritonsillar abscess	Binomial	African	PRS	NagelkerkeR2	0.0042338	NA	NA	0.404925
Disease_outcome	HC1027	TTE peritonsillar abscess	Binomial	African	PRS	TjurR2	0.000109641	NA	NA	0.404925
Disease_outcome	HC1027	TTE peritonsillar abscess	Binomial	African	Covariate-only model	ROC-AUC	0.661929	0.522779	0.80108	0.0255136
Disease_outcome	HC1027	TTE peritonsillar abscess	Binomial	African	Covariate-only model	NagelkerkeR2	0.0278167	NA	NA	0.0255136
Disease_outcome	HC1027	TTE peritonsillar abscess	Binomial	African	Covariate-only model	TjurR2	0.000714269	NA	NA	0.0255136
Disease_outcome	HC1027	TTE peritonsillar abscess	Binomial	African	Full model (PRS and Covariates)	ROC-AUC	0.668895	0.532698	0.805093	0.0218872
Disease_outcome	HC1027	TTE peritonsillar abscess	Binomial	African	Full model (PRS and Covariates)	NagelkerkeR2	0.0291215	NA	NA	0.0218872
Disease_outcome	HC1027	TTE peritonsillar abscess	Binomial	African	Full model (PRS and Covariates)	TjurR2	0.00072803	NA	NA	0.0218872
Disease_outcome	HC1027	TTE peritonsillar abscess	Binomial	South Asian	PRS	ROC-AUC	0.32029	0.0949342	0.545645	0.0377949
Disease_outcome	HC1027	TTE peritonsillar abscess	Binomial	South Asian	PRS	NagelkerkeR2	0.0382412	NA	NA	0.0377949
Disease_outcome	HC1027	TTE peritonsillar abscess	Binomial	South Asian	PRS	TjurR2	0.00101012	NA	NA	0.0377949
Disease_outcome	HC1027	TTE peritonsillar abscess	Binomial	South Asian	Covariate-only model	ROC-AUC	0.826521	0.665258	0.987784	0.000561809
Disease_outcome	HC1027	TTE peritonsillar abscess	Binomial	South Asian	Covariate-only model	NagelkerkeR2	0.105317	NA	NA	0.000561809
Disease_outcome	HC1027	TTE peritonsillar abscess	Binomial	South Asian	Covariate-only model	TjurR2	0.00342882	NA	NA	0.000561809
Disease_outcome	HC1027	TTE peritonsillar abscess	Binomial	South Asian	Full model (PRS and Covariates)	ROC-AUC	0.822734	0.657692	0.987776	0.000715283
Disease_outcome	HC1027	TTE peritonsillar abscess	Binomial	South Asian	Full model (PRS and Covariates)	NagelkerkeR2	0.101207	NA	NA	0.000715283
Disease_outcome	HC1027	TTE peritonsillar abscess	Binomial	South Asian	Full model (PRS and Covariates)	TjurR2	0.00306623	NA	NA	0.000715283
Disease_outcome	HC1027	TTE peritonsillar abscess	Binomial	East Asian	PRS	ROC-AUC	0.16319	0	0.411375	0.110815
Disease_outcome	HC1027	TTE peritonsillar abscess	Binomial	East Asian	PRS	NagelkerkeR2	0.0960615	NA	NA	0.110815
Disease_outcome	HC1027	TTE peritonsillar abscess	Binomial	East Asian	PRS	TjurR2	0.00191775	NA	NA	0.110815
Disease_outcome	HC1027	TTE peritonsillar abscess	Binomial	East Asian	Covariate-only model	ROC-AUC	0.951234	0.895303	1	0.126018
Disease_outcome	HC1027	TTE peritonsillar abscess	Binomial	East Asian	Covariate-only model	NagelkerkeR2	0.235646	NA	NA	0.126018
Disease_outcome	HC1027	TTE peritonsillar abscess	Binomial	East Asian	Covariate-only model	TjurR2	0.0067306	NA	NA	0.126018
Disease_outcome	HC1027	TTE peritonsillar abscess	Binomial	East Asian	Full model (PRS and Covariates)	ROC-AUC	0.947709	0.890583	1	0.134743
Disease_outcome	HC1027	TTE peritonsillar abscess	Binomial	East Asian	Full model (PRS and Covariates)	NagelkerkeR2	0.230722	NA	NA	0.134743
Disease_outcome	HC1027	TTE peritonsillar abscess	Binomial	East Asian	Full model (PRS and Covariates)	TjurR2	0.00644596	NA	NA	0.134743
Disease_outcome	HC1028	TTE chronic laryngitis and laryngotracheitis	Binomial	Score development set (white British)	PRS	ROC-AUC	0.689854	0.660678	0.719029	3.57453e-34
Disease_outcome	HC1028	TTE chronic laryngitis and laryngotracheitis	Binomial	Score development set (white British)	PRS	NagelkerkeR2	0.0309353	NA	NA	3.57453e-34
Disease_outcome	HC1028	TTE chronic laryngitis and laryngotracheitis	Binomial	Score development set (white British)	PRS	TjurR2	0.000676012	NA	NA	3.57453e-34
Disease_outcome	HC1028	TTE chronic laryngitis and laryngotracheitis	Binomial	Score development set (white British)	Covariate-only model	ROC-AUC	0.601874	0.573546	0.630203	3.06162e-09
Disease_outcome	HC1028	TTE chronic laryngitis and laryngotracheitis	Binomial	Score development set (white British)	Covariate-only model	NagelkerkeR2	0.00740451	NA	NA	3.06162e-09
Disease_outcome	HC1028	TTE chronic laryngitis and laryngotracheitis	Binomial	Score development set (white British)	Covariate-only model	TjurR2	0.000117724	NA	NA	3.06162e-09
Disease_outcome	HC1028	TTE chronic laryngitis and laryngotracheitis	Binomial	Score development set (white British)	Full model (PRS and Covariates)	ROC-AUC	0.679351	0.651647	0.707055	7.54809e-27
Disease_outcome	HC1028	TTE chronic laryngitis and laryngotracheitis	Binomial	Score development set (white British)	Full model (PRS and Covariates)	NagelkerkeR2	0.024435	NA	NA	7.54809e-27
Disease_outcome	HC1028	TTE chronic laryngitis and laryngotracheitis	Binomial	Score development set (white British)	Full model (PRS and Covariates)	TjurR2	0.000442867	NA	NA	7.54809e-27
Disease_outcome	HC1028	TTE chronic laryngitis and laryngotracheitis	Binomial	hold-out test set (white British)	PRS	ROC-AUC	0.443868	0.382204	0.505532	0.139103
Disease_outcome	HC1028	TTE chronic laryngitis and laryngotracheitis	Binomial	hold-out test set (white British)	PRS	NagelkerkeR2	0.00183007	NA	NA	0.139103
Disease_outcome	HC1028	TTE chronic laryngitis and laryngotracheitis	Binomial	hold-out test set (white British)	PRS	TjurR2	3.15815e-05	NA	NA	0.139103
Disease_outcome	HC1028	TTE chronic laryngitis and laryngotracheitis	Binomial	hold-out test set (white British)	Covariate-only model	ROC-AUC	0.47418	0.411471	0.536888	0.399454
Disease_outcome	HC1028	TTE chronic laryngitis and laryngotracheitis	Binomial	hold-out test set (white British)	Covariate-only model	NagelkerkeR2	0.000590566	NA	NA	0.399454
Disease_outcome	HC1028	TTE chronic laryngitis and laryngotracheitis	Binomial	hold-out test set (white British)	Covariate-only model	TjurR2	9.72315e-06	NA	NA	0.399454
Disease_outcome	HC1028	TTE chronic laryngitis and laryngotracheitis	Binomial	hold-out test set (white British)	Full model (PRS and Covariates)	ROC-AUC	0.455472	0.394628	0.516316	0.158276
Disease_outcome	HC1028	TTE chronic laryngitis and laryngotracheitis	Binomial	hold-out test set (white British)	Full model (PRS and Covariates)	NagelkerkeR2	0.0016561	NA	NA	0.158276
Disease_outcome	HC1028	TTE chronic laryngitis and laryngotracheitis	Binomial	hold-out test set (white British)	Full model (PRS and Covariates)	TjurR2	2.73151e-05	NA	NA	0.158276
Disease_outcome	HC1028	TTE chronic laryngitis and laryngotracheitis	Binomial	non-British white	PRS	ROC-AUC	0.574719	0.462312	0.687126	0.128359
Disease_outcome	HC1028	TTE chronic laryngitis and laryngotracheitis	Binomial	non-British white	PRS	NagelkerkeR2	0.00515908	NA	NA	0.128359
Disease_outcome	HC1028	TTE chronic laryngitis and laryngotracheitis	Binomial	non-British white	PRS	TjurR2	0.000104492	NA	NA	0.128359
Disease_outcome	HC1028	TTE chronic laryngitis and laryngotracheitis	Binomial	non-British white	Covariate-only model	ROC-AUC	0.664632	0.562757	0.766507	0.000515034
Disease_outcome	HC1028	TTE chronic laryngitis and laryngotracheitis	Binomial	non-British white	Covariate-only model	NagelkerkeR2	0.0285788	NA	NA	0.000515034
Disease_outcome	HC1028	TTE chronic laryngitis and laryngotracheitis	Binomial	non-British white	Covariate-only model	TjurR2	0.000782477	NA	NA	0.000515034
Disease_outcome	HC1028	TTE chronic laryngitis and laryngotracheitis	Binomial	non-British white	Full model (PRS and Covariates)	ROC-AUC	0.665767	0.558697	0.772837	0.000179559
Disease_outcome	HC1028	TTE chronic laryngitis and laryngotracheitis	Binomial	non-British white	Full model (PRS and Covariates)	NagelkerkeR2	0.033091	NA	NA	0.000179559
Disease_outcome	HC1028	TTE chronic laryngitis and laryngotracheitis	Binomial	non-British white	Full model (PRS and Covariates)	TjurR2	0.00105292	NA	NA	0.000179559
Disease_outcome	HC1028	TTE chronic laryngitis and laryngotracheitis	Binomial	South Asian	PRS	ROC-AUC	0.531383	0.375883	0.686883	0.832318
Disease_outcome	HC1028	TTE chronic laryngitis and laryngotracheitis	Binomial	South Asian	PRS	NagelkerkeR2	0.00053875	NA	NA	0.832318
Disease_outcome	HC1028	TTE chronic laryngitis and laryngotracheitis	Binomial	South Asian	PRS	TjurR2	3.46722e-06	NA	NA	0.832318
Disease_outcome	HC1028	TTE chronic laryngitis and laryngotracheitis	Binomial	South Asian	Covariate-only model	ROC-AUC	0.902147	0.807424	0.99687	0.000256067
Disease_outcome	HC1028	TTE chronic laryngitis and laryngotracheitis	Binomial	South Asian	Covariate-only model	NagelkerkeR2	0.18931	NA	NA	0.000256067
Disease_outcome	HC1028	TTE chronic laryngitis and laryngotracheitis	Binomial	South Asian	Covariate-only model	TjurR2	0.00943578	NA	NA	0.000256067
Disease_outcome	HC1028	TTE chronic laryngitis and laryngotracheitis	Binomial	South Asian	Full model (PRS and Covariates)	ROC-AUC	0.899847	0.805541	0.994152	0.000252366
Disease_outcome	HC1028	TTE chronic laryngitis and laryngotracheitis	Binomial	South Asian	Full model (PRS and Covariates)	NagelkerkeR2	0.188455	NA	NA	0.000252366
Disease_outcome	HC1028	TTE chronic laryngitis and laryngotracheitis	Binomial	South Asian	Full model (PRS and Covariates)	TjurR2	0.0101024	NA	NA	0.000252366
Disease_outcome	HC1028	TTE chronic laryngitis and laryngotracheitis	Binomial	African	PRS	ROC-AUC	0.580947	0.258678	0.903215	0.682129
Disease_outcome	HC1028	TTE chronic laryngitis and laryngotracheitis	Binomial	African	PRS	NagelkerkeR2	0.0032613	NA	NA	0.682129
Disease_outcome	HC1028	TTE chronic laryngitis and laryngotracheitis	Binomial	African	PRS	TjurR2	1.88307e-05	NA	NA	0.682129
Disease_outcome	HC1028	TTE chronic laryngitis and laryngotracheitis	Binomial	African	Covariate-only model	ROC-AUC	0.823529	0.613357	1	0.00628678
Disease_outcome	HC1028	TTE chronic laryngitis and laryngotracheitis	Binomial	African	Covariate-only model	NagelkerkeR2	0.158109	NA	NA	0.00628678
Disease_outcome	HC1028	TTE chronic laryngitis and laryngotracheitis	Binomial	African	Covariate-only model	TjurR2	0.00560756	NA	NA	0.00628678
Disease_outcome	HC1028	TTE chronic laryngitis and laryngotracheitis	Binomial	African	Full model (PRS and Covariates)	ROC-AUC	0.831177	0.606252	1	0.00557287
Disease_outcome	HC1028	TTE chronic laryngitis and laryngotracheitis	Binomial	African	Full model (PRS and Covariates)	NagelkerkeR2	0.161743	NA	NA	0.00557287
Disease_outcome	HC1028	TTE chronic laryngitis and laryngotracheitis	Binomial	African	Full model (PRS and Covariates)	TjurR2	0.0062171	NA	NA	0.00557287
Disease_outcome	HC1028	TTE chronic laryngitis and laryngotracheitis	Binomial	East Asian	PRS	ROC-AUC	0.25235	0	0.573437	0.283198
Disease_outcome	HC1028	TTE chronic laryngitis and laryngotracheitis	Binomial	East Asian	PRS	NagelkerkeR2	0.0372171	NA	NA	0.283198
Disease_outcome	HC1028	TTE chronic laryngitis and laryngotracheitis	Binomial	East Asian	PRS	TjurR2	0.000534585	NA	NA	0.283198
Disease_outcome	HC1028	TTE chronic laryngitis and laryngotracheitis	Binomial	East Asian	Covariate-only model	ROC-AUC	0.975911	0.947609	1	0.0181409
Disease_outcome	HC1028	TTE chronic laryngitis and laryngotracheitis	Binomial	East Asian	Covariate-only model	NagelkerkeR2	0.304444	NA	NA	0.0181409
Disease_outcome	HC1028	TTE chronic laryngitis and laryngotracheitis	Binomial	East Asian	Covariate-only model	TjurR2	0.0145827	NA	NA	0.0181409
Disease_outcome	HC1028	TTE chronic laryngitis and laryngotracheitis	Binomial	East Asian	Full model (PRS and Covariates)	ROC-AUC	0.974442	0.947746	1	0.0189075
Disease_outcome	HC1028	TTE chronic laryngitis and laryngotracheitis	Binomial	East Asian	Full model (PRS and Covariates)	NagelkerkeR2	0.286691	NA	NA	0.0189075
Disease_outcome	HC1028	TTE chronic laryngitis and laryngotracheitis	Binomial	East Asian	Full model (PRS and Covariates)	TjurR2	0.0115917	NA	NA	0.0189075
Disease_outcome	HC1029	TTE diseases of vocal cords and larynx, not elsewhere classified	Binomial	Score development set (white British)	PRS	ROC-AUC	0.519308	0.506556	0.532061	0.00126833
Disease_outcome	HC1029	TTE diseases of vocal cords and larynx, not elsewhere classified	Binomial	Score development set (white British)	PRS	NagelkerkeR2	0.000533154	NA	NA	0.00126833
Disease_outcome	HC1029	TTE diseases of vocal cords and larynx, not elsewhere classified	Binomial	Score development set (white British)	PRS	TjurR2	3.89754e-05	NA	NA	0.00126833
Disease_outcome	HC1029	TTE diseases of vocal cords and larynx, not elsewhere classified	Binomial	Score development set (white British)	Covariate-only model	ROC-AUC	0.601649	0.587879	0.61542	4.24879e-47
Disease_outcome	HC1029	TTE diseases of vocal cords and larynx, not elsewhere classified	Binomial	Score development set (white British)	Covariate-only model	NagelkerkeR2	0.0110158	NA	NA	4.24879e-47
Disease_outcome	HC1029	TTE diseases of vocal cords and larynx, not elsewhere classified	Binomial	Score development set (white British)	Covariate-only model	TjurR2	0.000822459	NA	NA	4.24879e-47
Disease_outcome	HC1029	TTE diseases of vocal cords and larynx, not elsewhere classified	Binomial	Score development set (white British)	Full model (PRS and Covariates)	ROC-AUC	0.601824	0.588059	0.61559	2.87777e-47
Disease_outcome	HC1029	TTE diseases of vocal cords and larynx, not elsewhere classified	Binomial	Score development set (white British)	Full model (PRS and Covariates)	NagelkerkeR2	0.0110575	NA	NA	2.87777e-47
Disease_outcome	HC1029	TTE diseases of vocal cords and larynx, not elsewhere classified	Binomial	Score development set (white British)	Full model (PRS and Covariates)	TjurR2	0.000825619	NA	NA	2.87777e-47
Disease_outcome	HC1029	TTE diseases of vocal cords and larynx, not elsewhere classified	Binomial	hold-out test set (white British)	PRS	ROC-AUC	0.511402	0.485559	0.537245	0.347805
Disease_outcome	HC1029	TTE diseases of vocal cords and larynx, not elsewhere classified	Binomial	hold-out test set (white British)	PRS	NagelkerkeR2	0.000187249	NA	NA	0.347805
Disease_outcome	HC1029	TTE diseases of vocal cords and larynx, not elsewhere classified	Binomial	hold-out test set (white British)	PRS	TjurR2	1.3172e-05	NA	NA	0.347805
Disease_outcome	HC1029	TTE diseases of vocal cords and larynx, not elsewhere classified	Binomial	hold-out test set (white British)	Covariate-only model	ROC-AUC	0.580975	0.553107	0.608843	1.3483e-09
Disease_outcome	HC1029	TTE diseases of vocal cords and larynx, not elsewhere classified	Binomial	hold-out test set (white British)	Covariate-only model	NagelkerkeR2	0.00799059	NA	NA	1.3483e-09
Disease_outcome	HC1029	TTE diseases of vocal cords and larynx, not elsewhere classified	Binomial	hold-out test set (white British)	Covariate-only model	TjurR2	0.000590057	NA	NA	1.3483e-09
Disease_outcome	HC1029	TTE diseases of vocal cords and larynx, not elsewhere classified	Binomial	hold-out test set (white British)	Full model (PRS and Covariates)	ROC-AUC	0.581148	0.553275	0.60902	1.28223e-09
Disease_outcome	HC1029	TTE diseases of vocal cords and larynx, not elsewhere classified	Binomial	hold-out test set (white British)	Full model (PRS and Covariates)	NagelkerkeR2	0.00801214	NA	NA	1.28223e-09
Disease_outcome	HC1029	TTE diseases of vocal cords and larynx, not elsewhere classified	Binomial	hold-out test set (white British)	Full model (PRS and Covariates)	TjurR2	0.000591536	NA	NA	1.28223e-09
Disease_outcome	HC1029	TTE diseases of vocal cords and larynx, not elsewhere classified	Binomial	non-British white	PRS	ROC-AUC	0.497354	0.45913	0.535578	0.888415
Disease_outcome	HC1029	TTE diseases of vocal cords and larynx, not elsewhere classified	Binomial	non-British white	PRS	NagelkerkeR2	9.825e-06	NA	NA	0.888415
Disease_outcome	HC1029	TTE diseases of vocal cords and larynx, not elsewhere classified	Binomial	non-British white	PRS	TjurR2	7.9062e-07	NA	NA	0.888415
Disease_outcome	HC1029	TTE diseases of vocal cords and larynx, not elsewhere classified	Binomial	non-British white	Covariate-only model	ROC-AUC	0.650923	0.610124	0.691721	1.77465e-11
Disease_outcome	HC1029	TTE diseases of vocal cords and larynx, not elsewhere classified	Binomial	non-British white	Covariate-only model	NagelkerkeR2	0.0236993	NA	NA	1.77465e-11
Disease_outcome	HC1029	TTE diseases of vocal cords and larynx, not elsewhere classified	Binomial	non-British white	Covariate-only model	TjurR2	0.00206192	NA	NA	1.77465e-11
Disease_outcome	HC1029	TTE diseases of vocal cords and larynx, not elsewhere classified	Binomial	non-British white	Full model (PRS and Covariates)	ROC-AUC	0.650909	0.610094	0.691724	1.77711e-11
Disease_outcome	HC1029	TTE diseases of vocal cords and larynx, not elsewhere classified	Binomial	non-British white	Full model (PRS and Covariates)	NagelkerkeR2	0.0236976	NA	NA	1.77711e-11
Disease_outcome	HC1029	TTE diseases of vocal cords and larynx, not elsewhere classified	Binomial	non-British white	Full model (PRS and Covariates)	TjurR2	0.00206301	NA	NA	1.77711e-11
Disease_outcome	HC1029	TTE diseases of vocal cords and larynx, not elsewhere classified	Binomial	African	PRS	ROC-AUC	0.526457	0.444654	0.60826	0.497169
Disease_outcome	HC1029	TTE diseases of vocal cords and larynx, not elsewhere classified	Binomial	African	PRS	NagelkerkeR2	0.000934632	NA	NA	0.497169
Disease_outcome	HC1029	TTE diseases of vocal cords and larynx, not elsewhere classified	Binomial	African	PRS	TjurR2	7.10213e-05	NA	NA	0.497169
Disease_outcome	HC1029	TTE diseases of vocal cords and larynx, not elsewhere classified	Binomial	African	Covariate-only model	ROC-AUC	0.612642	0.522749	0.702536	0.0145735
Disease_outcome	HC1029	TTE diseases of vocal cords and larynx, not elsewhere classified	Binomial	African	Covariate-only model	NagelkerkeR2	0.0121678	NA	NA	0.0145735
Disease_outcome	HC1029	TTE diseases of vocal cords and larynx, not elsewhere classified	Binomial	African	Covariate-only model	TjurR2	0.00063964	NA	NA	0.0145735
Disease_outcome	HC1029	TTE diseases of vocal cords and larynx, not elsewhere classified	Binomial	African	Full model (PRS and Covariates)	ROC-AUC	0.61339	0.523726	0.703055	0.0143351
Disease_outcome	HC1029	TTE diseases of vocal cords and larynx, not elsewhere classified	Binomial	African	Full model (PRS and Covariates)	NagelkerkeR2	0.0122151	NA	NA	0.0143351
Disease_outcome	HC1029	TTE diseases of vocal cords and larynx, not elsewhere classified	Binomial	African	Full model (PRS and Covariates)	TjurR2	0.000641068	NA	NA	0.0143351
Disease_outcome	HC1029	TTE diseases of vocal cords and larynx, not elsewhere classified	Binomial	South Asian	PRS	ROC-AUC	0.481976	0.405587	0.558365	0.540817
Disease_outcome	HC1029	TTE diseases of vocal cords and larynx, not elsewhere classified	Binomial	South Asian	PRS	NagelkerkeR2	0.000792589	NA	NA	0.540817
Disease_outcome	HC1029	TTE diseases of vocal cords and larynx, not elsewhere classified	Binomial	South Asian	PRS	TjurR2	4.48451e-05	NA	NA	0.540817
Disease_outcome	HC1029	TTE diseases of vocal cords and larynx, not elsewhere classified	Binomial	South Asian	Covariate-only model	ROC-AUC	0.671044	0.580274	0.761813	3.31008e-05
Disease_outcome	HC1029	TTE diseases of vocal cords and larynx, not elsewhere classified	Binomial	South Asian	Covariate-only model	NagelkerkeR2	0.0358586	NA	NA	3.31008e-05
Disease_outcome	HC1029	TTE diseases of vocal cords and larynx, not elsewhere classified	Binomial	South Asian	Covariate-only model	TjurR2	0.00293304	NA	NA	3.31008e-05
Disease_outcome	HC1029	TTE diseases of vocal cords and larynx, not elsewhere classified	Binomial	South Asian	Full model (PRS and Covariates)	ROC-AUC	0.671021	0.580227	0.761815	3.34205e-05
Disease_outcome	HC1029	TTE diseases of vocal cords and larynx, not elsewhere classified	Binomial	South Asian	Full model (PRS and Covariates)	NagelkerkeR2	0.0358229	NA	NA	3.34205e-05
Disease_outcome	HC1029	TTE diseases of vocal cords and larynx, not elsewhere classified	Binomial	South Asian	Full model (PRS and Covariates)	TjurR2	0.0029274	NA	NA	3.34205e-05
Disease_outcome	HC1029	TTE diseases of vocal cords and larynx, not elsewhere classified	Binomial	East Asian	PRS	ROC-AUC	0.456604	0.317234	0.595974	0.58069
Disease_outcome	HC1029	TTE diseases of vocal cords and larynx, not elsewhere classified	Binomial	East Asian	PRS	NagelkerkeR2	0.00407296	NA	NA	0.58069
Disease_outcome	HC1029	TTE diseases of vocal cords and larynx, not elsewhere classified	Binomial	East Asian	PRS	TjurR2	0.000182359	NA	NA	0.58069
Disease_outcome	HC1029	TTE diseases of vocal cords and larynx, not elsewhere classified	Binomial	East Asian	Covariate-only model	ROC-AUC	0.746864	0.581798	0.91193	0.0268382
Disease_outcome	HC1029	TTE diseases of vocal cords and larynx, not elsewhere classified	Binomial	East Asian	Covariate-only model	NagelkerkeR2	0.0594188	NA	NA	0.0268382
Disease_outcome	HC1029	TTE diseases of vocal cords and larynx, not elsewhere classified	Binomial	East Asian	Covariate-only model	TjurR2	0.00281666	NA	NA	0.0268382
Disease_outcome	HC1029	TTE diseases of vocal cords and larynx, not elsewhere classified	Binomial	East Asian	Full model (PRS and Covariates)	ROC-AUC	0.747117	0.58244	0.911794	0.0268904
Disease_outcome	HC1029	TTE diseases of vocal cords and larynx, not elsewhere classified	Binomial	East Asian	Full model (PRS and Covariates)	NagelkerkeR2	0.0593844	NA	NA	0.0268904
Disease_outcome	HC1029	TTE diseases of vocal cords and larynx, not elsewhere classified	Binomial	East Asian	Full model (PRS and Covariates)	TjurR2	0.00281265	NA	NA	0.0268904
Disease_outcome	HC103	Thyroid goitre	Binomial	Score development set (white British)	PRS	ROC-AUC	0.69383	0.663887	0.723773	7.28638e-40
Disease_outcome	HC103	Thyroid goitre	Binomial	Score development set (white British)	PRS	NagelkerkeR2	0.0353599	NA	NA	7.28638e-40
Disease_outcome	HC103	Thyroid goitre	Binomial	Score development set (white British)	PRS	TjurR2	0.000897649	NA	NA	7.28638e-40
Disease_outcome	HC103	Thyroid goitre	Binomial	Score development set (white British)	Covariate-only model	ROC-AUC	0.720192	0.695125	0.745258	6.85777e-33
Disease_outcome	HC103	Thyroid goitre	Binomial	Score development set (white British)	Covariate-only model	NagelkerkeR2	0.0414961	NA	NA	6.85777e-33
Disease_outcome	HC103	Thyroid goitre	Binomial	Score development set (white British)	Covariate-only model	TjurR2	0.000713315	NA	NA	6.85777e-33
Disease_outcome	HC103	Thyroid goitre	Binomial	Score development set (white British)	Full model (PRS and Covariates)	ROC-AUC	0.773621	0.748877	0.798365	1.80577e-45
Disease_outcome	HC103	Thyroid goitre	Binomial	Score development set (white British)	Full model (PRS and Covariates)	NagelkerkeR2	0.0629857	NA	NA	1.80577e-45
Disease_outcome	HC103	Thyroid goitre	Binomial	Score development set (white British)	Full model (PRS and Covariates)	TjurR2	0.00131552	NA	NA	1.80577e-45
Disease_outcome	HC103	Thyroid goitre	Binomial	hold-out test set (white British)	PRS	ROC-AUC	0.585489	0.506372	0.664606	0.000586251
Disease_outcome	HC103	Thyroid goitre	Binomial	hold-out test set (white British)	PRS	NagelkerkeR2	0.011166	NA	NA	0.000586251
Disease_outcome	HC103	Thyroid goitre	Binomial	hold-out test set (white British)	PRS	TjurR2	0.000237365	NA	NA	0.000586251
Disease_outcome	HC103	Thyroid goitre	Binomial	hold-out test set (white British)	Covariate-only model	ROC-AUC	0.675776	0.613915	0.737636	2.54467e-06
Disease_outcome	HC103	Thyroid goitre	Binomial	hold-out test set (white British)	Covariate-only model	NagelkerkeR2	0.0271833	NA	NA	2.54467e-06
Disease_outcome	HC103	Thyroid goitre	Binomial	hold-out test set (white British)	Covariate-only model	TjurR2	0.000405853	NA	NA	2.54467e-06
Disease_outcome	HC103	Thyroid goitre	Binomial	hold-out test set (white British)	Full model (PRS and Covariates)	ROC-AUC	0.700851	0.640924	0.760778	1.12598e-07
Disease_outcome	HC103	Thyroid goitre	Binomial	hold-out test set (white British)	Full model (PRS and Covariates)	NagelkerkeR2	0.0352218	NA	NA	1.12598e-07
Disease_outcome	HC103	Thyroid goitre	Binomial	hold-out test set (white British)	Full model (PRS and Covariates)	TjurR2	0.000572843	NA	NA	1.12598e-07
Disease_outcome	HC103	Thyroid goitre	Binomial	non-British white	PRS	ROC-AUC	0.601251	0.506598	0.695904	0.0088424
Disease_outcome	HC103	Thyroid goitre	Binomial	non-British white	PRS	NagelkerkeR2	0.011016	NA	NA	0.0088424
Disease_outcome	HC103	Thyroid goitre	Binomial	non-British white	PRS	TjurR2	0.00032227	NA	NA	0.0088424
Disease_outcome	HC103	Thyroid goitre	Binomial	non-British white	Covariate-only model	ROC-AUC	0.741858	0.668715	0.815001	5.32481e-09
Disease_outcome	HC103	Thyroid goitre	Binomial	non-British white	Covariate-only model	NagelkerkeR2	0.0600371	NA	NA	5.32481e-09
Disease_outcome	HC103	Thyroid goitre	Binomial	non-British white	Covariate-only model	TjurR2	0.00253239	NA	NA	5.32481e-09
Disease_outcome	HC103	Thyroid goitre	Binomial	non-British white	Full model (PRS and Covariates)	ROC-AUC	0.756067	0.682099	0.830036	2.7956e-10
Disease_outcome	HC103	Thyroid goitre	Binomial	non-British white	Full model (PRS and Covariates)	NagelkerkeR2	0.0687177	NA	NA	2.7956e-10
Disease_outcome	HC103	Thyroid goitre	Binomial	non-British white	Full model (PRS and Covariates)	TjurR2	0.00355494	NA	NA	2.7956e-10
Disease_outcome	HC103	Thyroid goitre	Binomial	South Asian	PRS	ROC-AUC	0.522275	0.37541	0.66914	0.754206
Disease_outcome	HC103	Thyroid goitre	Binomial	South Asian	PRS	NagelkerkeR2	0.000407358	NA	NA	0.754206
Disease_outcome	HC103	Thyroid goitre	Binomial	South Asian	PRS	TjurR2	1.25241e-05	NA	NA	0.754206
Disease_outcome	HC103	Thyroid goitre	Binomial	South Asian	Covariate-only model	ROC-AUC	0.787674	0.695714	0.879634	2.59138e-05
Disease_outcome	HC103	Thyroid goitre	Binomial	South Asian	Covariate-only model	NagelkerkeR2	0.0887766	NA	NA	2.59138e-05
Disease_outcome	HC103	Thyroid goitre	Binomial	South Asian	Covariate-only model	TjurR2	0.00430666	NA	NA	2.59138e-05
Disease_outcome	HC103	Thyroid goitre	Binomial	South Asian	Full model (PRS and Covariates)	ROC-AUC	0.790165	0.696584	0.883747	2.59267e-05
Disease_outcome	HC103	Thyroid goitre	Binomial	South Asian	Full model (PRS and Covariates)	NagelkerkeR2	0.0878442	NA	NA	2.59267e-05
Disease_outcome	HC103	Thyroid goitre	Binomial	South Asian	Full model (PRS and Covariates)	TjurR2	0.0039653	NA	NA	2.59267e-05
Disease_outcome	HC103	Thyroid goitre	Binomial	African	PRS	ROC-AUC	0.536473	0.316585	0.756361	0.297259
Disease_outcome	HC103	Thyroid goitre	Binomial	African	PRS	NagelkerkeR2	0.00678622	NA	NA	0.297259
Disease_outcome	HC103	Thyroid goitre	Binomial	African	PRS	TjurR2	0.000225403	NA	NA	0.297259
Disease_outcome	HC103	Thyroid goitre	Binomial	African	Covariate-only model	ROC-AUC	0.859026	0.785694	0.932358	9.35973e-05
Disease_outcome	HC103	Thyroid goitre	Binomial	African	Covariate-only model	NagelkerkeR2	0.165728	NA	NA	9.35973e-05
Disease_outcome	HC103	Thyroid goitre	Binomial	African	Covariate-only model	TjurR2	0.0184149	NA	NA	9.35973e-05
Disease_outcome	HC103	Thyroid goitre	Binomial	African	Full model (PRS and Covariates)	ROC-AUC	0.868414	0.788727	0.9481	4.65621e-05
Disease_outcome	HC103	Thyroid goitre	Binomial	African	Full model (PRS and Covariates)	NagelkerkeR2	0.17129	NA	NA	4.65621e-05
Disease_outcome	HC103	Thyroid goitre	Binomial	African	Full model (PRS and Covariates)	TjurR2	0.0254071	NA	NA	4.65621e-05
Disease_outcome	HC103	Thyroid goitre	Binomial	East Asian	PRS	ROC-AUC	NA	NA	NA	0.729517
Disease_outcome	HC103	Thyroid goitre	Binomial	East Asian	PRS	NagelkerkeR2	0.00749191	NA	NA	0.729517
Disease_outcome	HC103	Thyroid goitre	Binomial	East Asian	PRS	TjurR2	3.81365e-05	NA	NA	0.729517
Disease_outcome	HC103	Thyroid goitre	Binomial	East Asian	Covariate-only model	ROC-AUC	NA	NA	NA	0.163195
Disease_outcome	HC103	Thyroid goitre	Binomial	East Asian	Covariate-only model	NagelkerkeR2	0.127095	NA	NA	0.163195
Disease_outcome	HC103	Thyroid goitre	Binomial	East Asian	Covariate-only model	TjurR2	0.00112416	NA	NA	0.163195
Disease_outcome	HC103	Thyroid goitre	Binomial	East Asian	Full model (PRS and Covariates)	ROC-AUC	NA	NA	NA	0.163195
Disease_outcome	HC103	Thyroid goitre	Binomial	East Asian	Full model (PRS and Covariates)	NagelkerkeR2	0.127095	NA	NA	0.163195
Disease_outcome	HC103	Thyroid goitre	Binomial	East Asian	Full model (PRS and Covariates)	TjurR2	0.00112416	NA	NA	0.163195
Disease_outcome	HC1031	TTE bronchitis, not specified as acute or chronic	Binomial	Score development set (white British)	PRS	ROC-AUC	0.517846	0.510471	0.525222	1.72175e-06
Disease_outcome	HC1031	TTE bronchitis, not specified as acute or chronic	Binomial	Score development set (white British)	PRS	NagelkerkeR2	0.00049855	NA	NA	1.72175e-06
Disease_outcome	HC1031	TTE bronchitis, not specified as acute or chronic	Binomial	Score development set (white British)	PRS	TjurR2	8.53586e-05	NA	NA	1.72175e-06
Disease_outcome	HC1031	TTE bronchitis, not specified as acute or chronic	Binomial	Score development set (white British)	Covariate-only model	ROC-AUC	0.569852	0.562028	0.577677	1.06942e-65
Disease_outcome	HC1031	TTE bronchitis, not specified as acute or chronic	Binomial	Score development set (white British)	Covariate-only model	NagelkerkeR2	0.00640954	NA	NA	1.06942e-65
Disease_outcome	HC1031	TTE bronchitis, not specified as acute or chronic	Binomial	Score development set (white British)	Covariate-only model	TjurR2	0.00109226	NA	NA	1.06942e-65
Disease_outcome	HC1031	TTE bronchitis, not specified as acute or chronic	Binomial	Score development set (white British)	Full model (PRS and Covariates)	ROC-AUC	0.570976	0.563154	0.578799	8.04295e-68
Disease_outcome	HC1031	TTE bronchitis, not specified as acute or chronic	Binomial	Score development set (white British)	Full model (PRS and Covariates)	NagelkerkeR2	0.00662361	NA	NA	8.04295e-68
Disease_outcome	HC1031	TTE bronchitis, not specified as acute or chronic	Binomial	Score development set (white British)	Full model (PRS and Covariates)	TjurR2	0.00113041	NA	NA	8.04295e-68
Disease_outcome	HC1031	TTE bronchitis, not specified as acute or chronic	Binomial	hold-out test set (white British)	PRS	ROC-AUC	0.515128	0.500244	0.530011	0.0460193
Disease_outcome	HC1031	TTE bronchitis, not specified as acute or chronic	Binomial	hold-out test set (white British)	PRS	NagelkerkeR2	0.000348387	NA	NA	0.0460193
Disease_outcome	HC1031	TTE bronchitis, not specified as acute or chronic	Binomial	hold-out test set (white British)	PRS	TjurR2	5.9656e-05	NA	NA	0.0460193
Disease_outcome	HC1031	TTE bronchitis, not specified as acute or chronic	Binomial	hold-out test set (white British)	Covariate-only model	ROC-AUC	0.579574	0.563657	0.595492	1.89068e-23
Disease_outcome	HC1031	TTE bronchitis, not specified as acute or chronic	Binomial	hold-out test set (white British)	Covariate-only model	NagelkerkeR2	0.00876932	NA	NA	1.89068e-23
Disease_outcome	HC1031	TTE bronchitis, not specified as acute or chronic	Binomial	hold-out test set (white British)	Covariate-only model	TjurR2	0.0015735	NA	NA	1.89068e-23
Disease_outcome	HC1031	TTE bronchitis, not specified as acute or chronic	Binomial	hold-out test set (white British)	Full model (PRS and Covariates)	ROC-AUC	0.580335	0.564401	0.596269	5.90985e-24
Disease_outcome	HC1031	TTE bronchitis, not specified as acute or chronic	Binomial	hold-out test set (white British)	Full model (PRS and Covariates)	NagelkerkeR2	0.00897119	NA	NA	5.90985e-24
Disease_outcome	HC1031	TTE bronchitis, not specified as acute or chronic	Binomial	hold-out test set (white British)	Full model (PRS and Covariates)	TjurR2	0.00161276	NA	NA	5.90985e-24
Disease_outcome	HC1031	TTE bronchitis, not specified as acute or chronic	Binomial	non-British white	PRS	ROC-AUC	0.50054	0.475206	0.525873	0.969183
Disease_outcome	HC1031	TTE bronchitis, not specified as acute or chronic	Binomial	non-British white	PRS	NagelkerkeR2	3.63948e-07	NA	NA	0.969183
Disease_outcome	HC1031	TTE bronchitis, not specified as acute or chronic	Binomial	non-British white	PRS	TjurR2	6.11339e-08	NA	NA	0.969183
Disease_outcome	HC1031	TTE bronchitis, not specified as acute or chronic	Binomial	non-British white	Covariate-only model	ROC-AUC	0.565965	0.538463	0.593466	9.5078e-08
Disease_outcome	HC1031	TTE bronchitis, not specified as acute or chronic	Binomial	non-British white	Covariate-only model	NagelkerkeR2	0.00668896	NA	NA	9.5078e-08
Disease_outcome	HC1031	TTE bronchitis, not specified as acute or chronic	Binomial	non-British white	Covariate-only model	TjurR2	0.00119272	NA	NA	9.5078e-08
Disease_outcome	HC1031	TTE bronchitis, not specified as acute or chronic	Binomial	non-British white	Full model (PRS and Covariates)	ROC-AUC	0.565376	0.537814	0.592938	1.03241e-07
Disease_outcome	HC1031	TTE bronchitis, not specified as acute or chronic	Binomial	non-British white	Full model (PRS and Covariates)	NagelkerkeR2	0.00665043	NA	NA	1.03241e-07
Disease_outcome	HC1031	TTE bronchitis, not specified as acute or chronic	Binomial	non-British white	Full model (PRS and Covariates)	TjurR2	0.00119083	NA	NA	1.03241e-07
Disease_outcome	HC1031	TTE bronchitis, not specified as acute or chronic	Binomial	South Asian	PRS	ROC-AUC	0.512007	0.458438	0.565576	0.523398
Disease_outcome	HC1031	TTE bronchitis, not specified as acute or chronic	Binomial	South Asian	PRS	NagelkerkeR2	0.000483242	NA	NA	0.523398
Disease_outcome	HC1031	TTE bronchitis, not specified as acute or chronic	Binomial	South Asian	PRS	TjurR2	4.75585e-05	NA	NA	0.523398
Disease_outcome	HC1031	TTE bronchitis, not specified as acute or chronic	Binomial	South Asian	Covariate-only model	ROC-AUC	0.635487	0.580907	0.690067	3.83256e-05
Disease_outcome	HC1031	TTE bronchitis, not specified as acute or chronic	Binomial	South Asian	Covariate-only model	NagelkerkeR2	0.0228203	NA	NA	3.83256e-05
Disease_outcome	HC1031	TTE bronchitis, not specified as acute or chronic	Binomial	South Asian	Covariate-only model	TjurR2	0.00222889	NA	NA	3.83256e-05
Disease_outcome	HC1031	TTE bronchitis, not specified as acute or chronic	Binomial	South Asian	Full model (PRS and Covariates)	ROC-AUC	0.635908	0.581188	0.690627	3.54254e-05
Disease_outcome	HC1031	TTE bronchitis, not specified as acute or chronic	Binomial	South Asian	Full model (PRS and Covariates)	NagelkerkeR2	0.0229976	NA	NA	3.54254e-05
Disease_outcome	HC1031	TTE bronchitis, not specified as acute or chronic	Binomial	South Asian	Full model (PRS and Covariates)	TjurR2	0.0022485	NA	NA	3.54254e-05
Disease_outcome	HC1031	TTE bronchitis, not specified as acute or chronic	Binomial	African	PRS	ROC-AUC	0.542014	0.500799	0.583229	0.121338
Disease_outcome	HC1031	TTE bronchitis, not specified as acute or chronic	Binomial	African	PRS	NagelkerkeR2	0.00490648	NA	NA	0.121338
Disease_outcome	HC1031	TTE bronchitis, not specified as acute or chronic	Binomial	African	PRS	TjurR2	0.000379239	NA	NA	0.121338
Disease_outcome	HC1031	TTE bronchitis, not specified as acute or chronic	Binomial	African	Covariate-only model	ROC-AUC	0.586962	0.514729	0.659195	0.00457335
Disease_outcome	HC1031	TTE bronchitis, not specified as acute or chronic	Binomial	African	Covariate-only model	NagelkerkeR2	0.0106087	NA	NA	0.00457335
Disease_outcome	HC1031	TTE bronchitis, not specified as acute or chronic	Binomial	African	Covariate-only model	TjurR2	0.00105987	NA	NA	0.00457335
Disease_outcome	HC1031	TTE bronchitis, not specified as acute or chronic	Binomial	African	Full model (PRS and Covariates)	ROC-AUC	0.588393	0.516678	0.660109	0.0037381
Disease_outcome	HC1031	TTE bronchitis, not specified as acute or chronic	Binomial	African	Full model (PRS and Covariates)	NagelkerkeR2	0.0110554	NA	NA	0.0037381
Disease_outcome	HC1031	TTE bronchitis, not specified as acute or chronic	Binomial	African	Full model (PRS and Covariates)	TjurR2	0.00110915	NA	NA	0.0037381
Disease_outcome	HC1031	TTE bronchitis, not specified as acute or chronic	Binomial	East Asian	PRS	ROC-AUC	0.566903	0.450434	0.683373	0.26992
Disease_outcome	HC1031	TTE bronchitis, not specified as acute or chronic	Binomial	East Asian	PRS	NagelkerkeR2	0.00834958	NA	NA	0.26992
Disease_outcome	HC1031	TTE bronchitis, not specified as acute or chronic	Binomial	East Asian	PRS	TjurR2	0.000693814	NA	NA	0.26992
Disease_outcome	HC1031	TTE bronchitis, not specified as acute or chronic	Binomial	East Asian	Covariate-only model	ROC-AUC	0.678587	0.496727	0.860447	0.000679385
Disease_outcome	HC1031	TTE bronchitis, not specified as acute or chronic	Binomial	East Asian	Covariate-only model	NagelkerkeR2	0.0650667	NA	NA	0.000679385
Disease_outcome	HC1031	TTE bronchitis, not specified as acute or chronic	Binomial	East Asian	Covariate-only model	TjurR2	0.0103542	NA	NA	0.000679385
Disease_outcome	HC1031	TTE bronchitis, not specified as acute or chronic	Binomial	East Asian	Full model (PRS and Covariates)	ROC-AUC	0.679968	0.49817	0.861767	0.000621782
Disease_outcome	HC1031	TTE bronchitis, not specified as acute or chronic	Binomial	East Asian	Full model (PRS and Covariates)	NagelkerkeR2	0.0660073	NA	NA	0.000621782
Disease_outcome	HC1031	TTE bronchitis, not specified as acute or chronic	Binomial	East Asian	Full model (PRS and Covariates)	TjurR2	0.0105828	NA	NA	0.000621782
Disease_outcome	HC1033	TTE unspecified chronic bronchitis	Binomial	Score development set (white British)	PRS	ROC-AUC	0.573083	0.540787	0.60538	6.68917e-06
Disease_outcome	HC1033	TTE unspecified chronic bronchitis	Binomial	Score development set (white British)	PRS	NagelkerkeR2	0.00464739	NA	NA	6.68917e-06
Disease_outcome	HC1033	TTE unspecified chronic bronchitis	Binomial	Score development set (white British)	PRS	TjurR2	7.55792e-05	NA	NA	6.68917e-06
Disease_outcome	HC1033	TTE unspecified chronic bronchitis	Binomial	Score development set (white British)	Covariate-only model	ROC-AUC	0.70944	0.682267	0.736614	6.95058e-34
Disease_outcome	HC1033	TTE unspecified chronic bronchitis	Binomial	Score development set (white British)	Covariate-only model	NagelkerkeR2	0.0370984	NA	NA	6.95058e-34
Disease_outcome	HC1033	TTE unspecified chronic bronchitis	Binomial	Score development set (white British)	Covariate-only model	TjurR2	0.000690498	NA	NA	6.95058e-34
Disease_outcome	HC1033	TTE unspecified chronic bronchitis	Binomial	Score development set (white British)	Full model (PRS and Covariates)	ROC-AUC	0.713398	0.686234	0.740562	3.83053e-35
Disease_outcome	HC1033	TTE unspecified chronic bronchitis	Binomial	Score development set (white British)	Full model (PRS and Covariates)	NagelkerkeR2	0.0386131	NA	NA	3.83053e-35
Disease_outcome	HC1033	TTE unspecified chronic bronchitis	Binomial	Score development set (white British)	Full model (PRS and Covariates)	TjurR2	0.000729211	NA	NA	3.83053e-35
Disease_outcome	HC1033	TTE unspecified chronic bronchitis	Binomial	hold-out test set (white British)	PRS	ROC-AUC	0.484049	0.413776	0.554322	0.639611
Disease_outcome	HC1033	TTE unspecified chronic bronchitis	Binomial	hold-out test set (white British)	PRS	NagelkerkeR2	0.000210958	NA	NA	0.639611
Disease_outcome	HC1033	TTE unspecified chronic bronchitis	Binomial	hold-out test set (white British)	PRS	TjurR2	3.22097e-06	NA	NA	0.639611
Disease_outcome	HC1033	TTE unspecified chronic bronchitis	Binomial	hold-out test set (white British)	Covariate-only model	ROC-AUC	0.677487	0.61775	0.737225	2.17584e-06
Disease_outcome	HC1033	TTE unspecified chronic bronchitis	Binomial	hold-out test set (white British)	Covariate-only model	NagelkerkeR2	0.023472	NA	NA	2.17584e-06
Disease_outcome	HC1033	TTE unspecified chronic bronchitis	Binomial	hold-out test set (white British)	Covariate-only model	TjurR2	0.000358039	NA	NA	2.17584e-06
Disease_outcome	HC1033	TTE unspecified chronic bronchitis	Binomial	hold-out test set (white British)	Full model (PRS and Covariates)	ROC-AUC	0.676833	0.617392	0.736274	2.5607e-06
Disease_outcome	HC1033	TTE unspecified chronic bronchitis	Binomial	hold-out test set (white British)	Full model (PRS and Covariates)	NagelkerkeR2	0.023114	NA	NA	2.5607e-06
Disease_outcome	HC1033	TTE unspecified chronic bronchitis	Binomial	hold-out test set (white British)	Full model (PRS and Covariates)	TjurR2	0.000346874	NA	NA	2.5607e-06
Disease_outcome	HC1033	TTE unspecified chronic bronchitis	Binomial	non-British white	PRS	ROC-AUC	0.402226	0.29155	0.512902	0.104688
Disease_outcome	HC1033	TTE unspecified chronic bronchitis	Binomial	non-British white	PRS	NagelkerkeR2	0.00580809	NA	NA	0.104688
Disease_outcome	HC1033	TTE unspecified chronic bronchitis	Binomial	non-British white	PRS	TjurR2	0.000111242	NA	NA	0.104688
Disease_outcome	HC1033	TTE unspecified chronic bronchitis	Binomial	non-British white	Covariate-only model	ROC-AUC	0.808939	0.741441	0.876437	7.79566e-09
Disease_outcome	HC1033	TTE unspecified chronic bronchitis	Binomial	non-British white	Covariate-only model	NagelkerkeR2	0.0884005	NA	NA	7.79566e-09
Disease_outcome	HC1033	TTE unspecified chronic bronchitis	Binomial	non-British white	Covariate-only model	TjurR2	0.00244427	NA	NA	7.79566e-09
Disease_outcome	HC1033	TTE unspecified chronic bronchitis	Binomial	non-British white	Full model (PRS and Covariates)	ROC-AUC	0.806289	0.739004	0.873573	1.14451e-08
Disease_outcome	HC1033	TTE unspecified chronic bronchitis	Binomial	non-British white	Full model (PRS and Covariates)	NagelkerkeR2	0.0863645	NA	NA	1.14451e-08
Disease_outcome	HC1033	TTE unspecified chronic bronchitis	Binomial	non-British white	Full model (PRS and Covariates)	TjurR2	0.00235239	NA	NA	1.14451e-08
Disease_outcome	HC1033	TTE unspecified chronic bronchitis	Binomial	South Asian	PRS	ROC-AUC	0.536247	0.373116	0.699379	0.720408
Disease_outcome	HC1033	TTE unspecified chronic bronchitis	Binomial	South Asian	PRS	NagelkerkeR2	0.00102026	NA	NA	0.720408
Disease_outcome	HC1033	TTE unspecified chronic bronchitis	Binomial	South Asian	PRS	TjurR2	1.30793e-05	NA	NA	0.720408
Disease_outcome	HC1033	TTE unspecified chronic bronchitis	Binomial	South Asian	Covariate-only model	ROC-AUC	0.776045	0.66005	0.89204	0.0186573
Disease_outcome	HC1033	TTE unspecified chronic bronchitis	Binomial	South Asian	Covariate-only model	NagelkerkeR2	0.0526858	NA	NA	0.0186573
Disease_outcome	HC1033	TTE unspecified chronic bronchitis	Binomial	South Asian	Covariate-only model	TjurR2	0.000746172	NA	NA	0.0186573
Disease_outcome	HC1033	TTE unspecified chronic bronchitis	Binomial	South Asian	Full model (PRS and Covariates)	ROC-AUC	0.779976	0.667829	0.892122	0.0176038
Disease_outcome	HC1033	TTE unspecified chronic bronchitis	Binomial	South Asian	Full model (PRS and Covariates)	NagelkerkeR2	0.0535566	NA	NA	0.0176038
Disease_outcome	HC1033	TTE unspecified chronic bronchitis	Binomial	South Asian	Full model (PRS and Covariates)	TjurR2	0.000748636	NA	NA	0.0176038
Disease_outcome	HC1033	TTE unspecified chronic bronchitis	Binomial	African	PRS	ROC-AUC	0.368859	0.0452665	0.692451	0.274108
Disease_outcome	HC1033	TTE unspecified chronic bronchitis	Binomial	African	PRS	NagelkerkeR2	0.019812	NA	NA	0.274108
Disease_outcome	HC1033	TTE unspecified chronic bronchitis	Binomial	African	PRS	TjurR2	0.000230618	NA	NA	0.274108
Disease_outcome	HC1033	TTE unspecified chronic bronchitis	Binomial	African	Covariate-only model	ROC-AUC	0.778107	0.536399	1	0.00734617
Disease_outcome	HC1033	TTE unspecified chronic bronchitis	Binomial	African	Covariate-only model	NagelkerkeR2	0.0727338	NA	NA	0.00734617
Disease_outcome	HC1033	TTE unspecified chronic bronchitis	Binomial	African	Covariate-only model	TjurR2	0.00111882	NA	NA	0.00734617
Disease_outcome	HC1033	TTE unspecified chronic bronchitis	Binomial	African	Full model (PRS and Covariates)	ROC-AUC	0.760742	0.497913	1	0.00906618
Disease_outcome	HC1033	TTE unspecified chronic bronchitis	Binomial	African	Full model (PRS and Covariates)	NagelkerkeR2	0.0692387	NA	NA	0.00906618
Disease_outcome	HC1033	TTE unspecified chronic bronchitis	Binomial	African	Full model (PRS and Covariates)	TjurR2	0.00109445	NA	NA	0.00906618
Disease_outcome	HC1034	TTE emphysema	Binomial	Score development set (white British)	PRS	ROC-AUC	0.606606	0.593267	0.619944	1.72478e-58
Disease_outcome	HC1034	TTE emphysema	Binomial	Score development set (white British)	PRS	NagelkerkeR2	0.0128895	NA	NA	1.72478e-58
Disease_outcome	HC1034	TTE emphysema	Binomial	Score development set (white British)	PRS	TjurR2	0.00105276	NA	NA	1.72478e-58
Disease_outcome	HC1034	TTE emphysema	Binomial	Score development set (white British)	Covariate-only model	ROC-AUC	0.734679	0.723255	0.746103	2.17835e-240
Disease_outcome	HC1034	TTE emphysema	Binomial	Score development set (white British)	Covariate-only model	NagelkerkeR2	0.06032	NA	NA	2.17835e-240
Disease_outcome	HC1034	TTE emphysema	Binomial	Score development set (white British)	Covariate-only model	TjurR2	0.00540452	NA	NA	2.17835e-240
Disease_outcome	HC1034	TTE emphysema	Binomial	Score development set (white British)	Full model (PRS and Covariates)	ROC-AUC	0.742933	0.731581	0.754284	9.93162e-262
Disease_outcome	HC1034	TTE emphysema	Binomial	Score development set (white British)	Full model (PRS and Covariates)	NagelkerkeR2	0.0658953	NA	NA	9.93162e-262
Disease_outcome	HC1034	TTE emphysema	Binomial	Score development set (white British)	Full model (PRS and Covariates)	TjurR2	0.00613581	NA	NA	9.93162e-262
Disease_outcome	HC1034	TTE emphysema	Binomial	hold-out test set (white British)	PRS	ROC-AUC	0.556852	0.529565	0.584139	3.47504e-05
Disease_outcome	HC1034	TTE emphysema	Binomial	hold-out test set (white British)	PRS	NagelkerkeR2	0.00334475	NA	NA	3.47504e-05
Disease_outcome	HC1034	TTE emphysema	Binomial	hold-out test set (white British)	PRS	TjurR2	0.000257618	NA	NA	3.47504e-05
Disease_outcome	HC1034	TTE emphysema	Binomial	hold-out test set (white British)	Covariate-only model	ROC-AUC	0.727142	0.703683	0.750601	3.69845e-60
Disease_outcome	HC1034	TTE emphysema	Binomial	hold-out test set (white British)	Covariate-only model	NagelkerkeR2	0.0576538	NA	NA	3.69845e-60
Disease_outcome	HC1034	TTE emphysema	Binomial	hold-out test set (white British)	Covariate-only model	TjurR2	0.00536584	NA	NA	3.69845e-60
Disease_outcome	HC1034	TTE emphysema	Binomial	hold-out test set (white British)	Full model (PRS and Covariates)	ROC-AUC	0.731005	0.707712	0.754299	1.48458e-62
Disease_outcome	HC1034	TTE emphysema	Binomial	hold-out test set (white British)	Full model (PRS and Covariates)	NagelkerkeR2	0.0599982	NA	NA	1.48458e-62
Disease_outcome	HC1034	TTE emphysema	Binomial	hold-out test set (white British)	Full model (PRS and Covariates)	TjurR2	0.00564762	NA	NA	1.48458e-62
Disease_outcome	HC1034	TTE emphysema	Binomial	non-British white	PRS	ROC-AUC	0.517565	0.47409	0.56104	0.498636
Disease_outcome	HC1034	TTE emphysema	Binomial	non-British white	PRS	NagelkerkeR2	0.000248805	NA	NA	0.498636
Disease_outcome	HC1034	TTE emphysema	Binomial	non-British white	PRS	TjurR2	1.76423e-05	NA	NA	0.498636
Disease_outcome	HC1034	TTE emphysema	Binomial	non-British white	Covariate-only model	ROC-AUC	0.774672	0.740693	0.808652	2.00045e-33
Disease_outcome	HC1034	TTE emphysema	Binomial	non-British white	Covariate-only model	NagelkerkeR2	0.0885387	NA	NA	2.00045e-33
Disease_outcome	HC1034	TTE emphysema	Binomial	non-British white	Covariate-only model	TjurR2	0.00907601	NA	NA	2.00045e-33
Disease_outcome	HC1034	TTE emphysema	Binomial	non-British white	Full model (PRS and Covariates)	ROC-AUC	0.774791	0.740512	0.80907	1.41617e-33
Disease_outcome	HC1034	TTE emphysema	Binomial	non-British white	Full model (PRS and Covariates)	NagelkerkeR2	0.0890568	NA	NA	1.41617e-33
Disease_outcome	HC1034	TTE emphysema	Binomial	non-British white	Full model (PRS and Covariates)	TjurR2	0.00916787	NA	NA	1.41617e-33
Disease_outcome	HC1034	TTE emphysema	Binomial	African	PRS	ROC-AUC	0.4651	0.296735	0.633465	0.466765
Disease_outcome	HC1034	TTE emphysema	Binomial	African	PRS	NagelkerkeR2	0.00242069	NA	NA	0.466765
Disease_outcome	HC1034	TTE emphysema	Binomial	African	PRS	TjurR2	0.000102727	NA	NA	0.466765
Disease_outcome	HC1034	TTE emphysema	Binomial	African	Covariate-only model	ROC-AUC	0.798073	0.668532	0.927615	2.44083e-07
Disease_outcome	HC1034	TTE emphysema	Binomial	African	Covariate-only model	NagelkerkeR2	0.116694	NA	NA	2.44083e-07
Disease_outcome	HC1034	TTE emphysema	Binomial	African	Covariate-only model	TjurR2	0.0305936	NA	NA	2.44083e-07
Disease_outcome	HC1034	TTE emphysema	Binomial	African	Full model (PRS and Covariates)	ROC-AUC	0.793059	0.663131	0.922986	2.92312e-07
Disease_outcome	HC1034	TTE emphysema	Binomial	African	Full model (PRS and Covariates)	NagelkerkeR2	0.114643	NA	NA	2.92312e-07
Disease_outcome	HC1034	TTE emphysema	Binomial	African	Full model (PRS and Covariates)	TjurR2	0.0295698	NA	NA	2.92312e-07
Disease_outcome	HC1034	TTE emphysema	Binomial	South Asian	PRS	ROC-AUC	0.611916	0.400578	0.823254	0.272153
Disease_outcome	HC1034	TTE emphysema	Binomial	South Asian	PRS	NagelkerkeR2	0.00710663	NA	NA	0.272153
Disease_outcome	HC1034	TTE emphysema	Binomial	South Asian	PRS	TjurR2	0.000170835	NA	NA	0.272153
Disease_outcome	HC1034	TTE emphysema	Binomial	South Asian	Covariate-only model	ROC-AUC	0.82432	0.711974	0.936666	0.000160548
Disease_outcome	HC1034	TTE emphysema	Binomial	South Asian	Covariate-only model	NagelkerkeR2	0.10787	NA	NA	0.000160548
Disease_outcome	HC1034	TTE emphysema	Binomial	South Asian	Covariate-only model	TjurR2	0.00379289	NA	NA	0.000160548
Disease_outcome	HC1034	TTE emphysema	Binomial	South Asian	Full model (PRS and Covariates)	ROC-AUC	0.827598	0.715179	0.940018	0.000115098
Disease_outcome	HC1034	TTE emphysema	Binomial	South Asian	Full model (PRS and Covariates)	NagelkerkeR2	0.111231	NA	NA	0.000115098
Disease_outcome	HC1034	TTE emphysema	Binomial	South Asian	Full model (PRS and Covariates)	TjurR2	0.00406546	NA	NA	0.000115098
[truncated: 50,247 more rows]
