# Supplementary material for: Significant sparse polygenic risk scores across 813 traits in UK Biobank
Source: PLoS Genet. 2022 Mar 24;18(3):e1010105. doi: 10.1371/journal.pgen.1010105 (PMC8946745; doi:10.1371/journal.pgen.1010105)
Supplement: S7 Table — For each trait with a significant PRS model (trait, trait_name, and trait_category), we show the types of link functions in a generalized linear model (family column, Gaussian for quantitative traits and binomial for binary traits), estimated SNP-based observed scale heritability with standard error (h2_obs and h2_obs_se), lambda GC (lambda_GC), mean chi-square statistic (mean_chi2), LD score regression intercept and its standard error (intercept and intercept_se), and the proportion of the inflation attributed to the LD score regression intercept, defined by (intercept -1)/(mean(chi-square)-1), and its standard error (ratio and ratio_se). (XLSX) [file pgen.1010105.s010.xlsx]

## Sheet: S7
trait	trait_name	trait_category	family	h2_obs	h2_obs_se	lambda_GC	mean_chi2	intercept	intercept_se	ratio	ratio_se
cancer1002	Breast cancer	Cancer	Binomial	0.0191	0.0026	1.0496	1.0816	1.0025	0.0067	0.0301	0.0819
cancer1003	Skin cancer	Cancer	Binomial	0.0383	0.0057	1.0926	1.1914	1.0142	0.008	0.0741	0.0416
cancer1038	Male genital tract cancer	Cancer	Binomial	0.0074	0.002	1.0255	1.036	1.0041	0.0068	0.1138	0.1884
cancer1041	Cervical cancer	Cancer	Binomial	0.0083	0.0048	1.0285	1.0488	1.0006	0.0086	0.0118	0.1766
cancer1044	Prostate cancer	Cancer	Binomial	0.0229	0.0027	1.0649	1.1061	1.0019	0.0067	0.0182	0.0634
cancer1045	Testicular cancer	Cancer	Binomial	-6e-04	0.002	1.0315	1.0363	1.039	0.0072	1.0737	0.1974
cancer1059	Malignant melanoma	Cancer	Binomial	0.0069	0.0023	1.0195	1.0318	1.0035	0.0061	0.1104	0.1934
cancer1060	Non-melanoma skin cancer	Cancer	Binomial	0.0401	0.0054	1.1019	1.2	1.0124	0.0077	0.0618	0.0385
cancer1065	Thyroid cancer	Cancer	Binomial	0.009	0.0016	1.0075	1.003	0.966	0.0059	<0	usually_indicates_GC_correction
HC1020	TTE unspecified acute lower respiratory infection	Disease_outcome	Binomial	0.0178	0.0022	1.1238	1.137	1.0569	0.006	0.4154	0.0439
HC1021	TTE vasomotor and allergic rhinitis	Disease_outcome	Binomial	0.0346	0.0048	1.105	1.1854	1.0106	0.0071	0.0571	0.0381
HC1024	TTE nasal polyp	Disease_outcome	Binomial	0.0191	0.0048	1.0527	1.0977	1.0004	0.007	0.0044	0.0713
HC1035	TTE other chronic obstructive pulmonary disease	Disease_outcome	Binomial	0.024	0.0022	1.0957	1.1083	1.0072	0.0067	0.0663	0.0618
HC1036	TTE asthma	Disease_outcome	Binomial	0.0601	0.0097	1.1715	1.396	1.034	0.0086	0.0857	0.0217
HC1052	TTE other interstitial pulmonary diseases	Disease_outcome	Binomial	0.0067	0.0018	1.0046	1.0104	0.9768	0.0059	<0	usually_indicates_GC_correction
HC1084	TTE duodenal ulcer	Disease_outcome	Binomial	0.0087	0.0017	1.0466	1.0493	1.0072	0.0056	0.1468	0.1144
HC1090	TTE acute appendicitis	Disease_outcome	Binomial	0.0026	0.0017	1.0225	1.0162	1.0037	0.0064	0.2298	0.3948
HC1094	TTE inguinal hernia	Disease_outcome	Binomial	0.0288	0.0031	1.0895	1.1545	0.9973	0.0068	<0	usually_indicates_GC_correction
HC1098	TTE diaphragmatic hernia	Disease_outcome	Binomial	0.0296	0.0022	1.1207	1.1533	1.0179	0.0063	0.1166	0.0408
HC1101	TTE crohn's disease [regional enteritis]	Disease_outcome	Binomial	0.0087	0.0022	1.0285	1.0383	0.997	0.0062	<0	usually_indicates_GC_correction
HC1102	TTE ulcerative colitis	Disease_outcome	Binomial	0.0161	0.0037	1.0496	1.0826	0.999	0.0067	<0	usually_indicates_GC_correction
HC1106	TTE diverticular disease of intestine	Disease_outcome	Binomial	0.0412	0.0028	1.1333	1.1838	1.0119	0.0065	0.0649	0.0353
HC1112	TTE other diseases of intestine	Disease_outcome	Binomial	0.009	0.0017	1.0466	1.0481	1.0103	0.0058	0.2148	0.1208
HC1123	TTE other diseases of liver	Disease_outcome	Binomial	0.0059	0.0017	1.0375	1.0385	1.0112	0.006	0.2898	0.1566
HC1125	TTE cholelithiasis	Disease_outcome	Binomial	0.0294	0.004	1.0895	1.1266	1.0091	0.0063	0.0719	0.0498
HC1126	TTE cholecystitis	Disease_outcome	Binomial	0.0045	0.0015	1.0195	1.0148	0.9951	0.0053	<0	usually_indicates_GC_correction
HC1132	TTE intestinal malabsorption	Disease_outcome	Binomial	0.0427	0.0282	1.0588	2.8225	0.9901	0.0106	<0	usually_indicates_GC_correction
HC1158	TTE other dermatitis	Disease_outcome	Binomial	0.0183	0.0057	1.0864	1.135	1.0387	0.0086	0.2867	0.0638
HC1159	TTE psoriasis	Disease_outcome	Binomial	0.0569	0.0303	1.071	1.8907	0.9933	0.0092	<0	usually_indicates_GC_correction
HC1171	TTE skin changes due to chronic exposure to nonionising radiation	Disease_outcome	Binomial	0.0136	0.0026	1.0557	1.0681	1.0066	0.0063	0.0966	0.093
HC1184	TTE follicular cysts of skin and subcutaneous tissue	Disease_outcome	Binomial	0.0105	0.0036	1.0285	1.0464	1.0011	0.0061	0.0229	0.1312
HC1188	TTE vitiligo	Disease_outcome	Binomial	0.0178	0.0038	1.0225	1.0546	0.9607	0.007	<0	usually_indicates_GC_correction
HC1190	TTE seborrhoeic keratosis	Disease_outcome	Binomial	0.0141	0.0023	1.0802	1.0947	1.0307	0.0074	0.3245	0.0778
HC1209	TTE reactive arthropathies	Disease_outcome	Binomial	0.0199	0.0037	0.9839	0.9992	0.9127	0.0079	NA	mean_chi^2<1
HC1211	TTE seropositive rheumatoid arthritis	Disease_outcome	Binomial	0.0205	0.0085	1.0225	1.09	0.963	0.008	<0	usually_indicates_GC_correction
HC1212	TTE other rheumatoid arthritis	Disease_outcome	Binomial	0.0263	0.0136	1.0496	1.178	0.9874	0.0087	<0	usually_indicates_GC_correction
HC1213	TTE psoriatic and enteropathic arthropathies	Disease_outcome	Binomial	0.0172	0.0068	1.0165	1.0607	0.9676	0.0084	<0	usually_indicates_GC_correction
HC1215	TTE gout	Disease_outcome	Binomial	0.0323	0.0057	1.0926	1.1678	1.0119	0.0074	0.071	0.0443
HC1221	TTE coxarthrosis [arthrosis of hip]	Disease_outcome	Binomial	0.0202	0.0026	1.0833	1.0997	1.0107	0.0071	0.1069	0.0708
HC1222	TTE gonarthrosis [arthrosis of knee]	Disease_outcome	Binomial	0.0322	0.0026	1.1113	1.1442	1.0055	0.007	0.038	0.0483
HC1228	TTE internal derangement of knee	Disease_outcome	Binomial	0.0123	0.0021	1.0588	1.0652	1.0092	0.0063	0.1416	0.0971
HC1236	TTE other systemic involvement of connective tissue	Disease_outcome	Binomial	0.0164	0.0095	1.0315	1.0989	0.9846	0.01	<0	usually_indicates_GC_correction
HC1242	TTE ankylosing spondylitis	Disease_outcome	Binomial	0.0389	0.0297	1.0255	1.3213	0.9724	0.0095	<0	usually_indicates_GC_correction
HC1248	TTE other intervertebral disk disorders	Disease_outcome	Binomial	0.0209	0.0027	1.071	1.0921	1.0018	0.0071	0.0193	0.0775
HC1261	TTE fibroblastic disorders	Disease_outcome	Binomial	0.0122	0.0024	1.0679	1.079	1.0285	0.007	0.361	0.0885
HC1268	TTE osteoporosis without pathological fracture	Disease_outcome	Binomial	0.0198	0.0022	1.0741	1.0923	1.0081	0.0065	0.0881	0.0702
HC1302	TTE chronic renal failure	Disease_outcome	Binomial	0.0172	0.0022	1.0772	1.0904	1.0104	0.0065	0.115	0.0722
HC1304	TTE calculus of kidney and ureter	Disease_outcome	Binomial	0.0154	0.0028	1.0649	1.0823	1.0049	0.0072	0.06	0.088
HC132	Angina	Disease_outcome	Binomial	0.033	0.003	1.1207	1.1573	1.024	0.0068	0.1525	0.0433
HC1322	TTE hyperplasia of prostate	Disease_outcome	Binomial	0.0199	0.0037	1.0741	1.1388	1.017	0.0069	0.1222	0.0497
HC136	Connective tissue disorder	Disease_outcome	Binomial	0.0155	0.0058	1.0315	1.0806	0.9805	0.0088	<0	usually_indicates_GC_correction
HC151	Multiple sclerosis	Disease_outcome	Binomial	0.0238	0.0152	1.0375	1.1968	0.9866	0.0098	<0	usually_indicates_GC_correction
HC156	Nasal polyps	Disease_outcome	Binomial	0.0144	0.0048	1.0466	1.0823	1.0042	0.0078	0.0508	0.0942
HC1574	AD myocardial infarction	Disease_outcome	Binomial	0.0238	0.0026	1.0895	1.1229	1.0241	0.0068	0.1961	0.0549
HC1576	AD NSTEMI	Disease_outcome	Binomial	0.0092	0.0017	1.0345	1.0362	0.9979	0.0063	<0	usually_indicates_GC_correction
HC1581	AD asthma	Disease_outcome	Binomial	0.0598	0.0102	1.1779	1.4122	1.0398	0.0091	0.0966	0.0221
HC1582	AD chronic obstructive pulmonary disease	Disease_outcome	Binomial	0.025	0.0023	1.0864	1.1053	1.0022	0.0064	0.0209	0.0612
HC1583	AD all cause dementia	Disease_outcome	Binomial	0.0053	0.0034	1.0046	1.0154	0.9926	0.0058	<0	usually_indicates_GC_correction
HC1584	AD alzheimer's disease	Disease_outcome	Binomial	0.0114	0.0029	1.0016	1.0131	0.9683	0.007	<0	usually_indicates_GC_correction
HC165	Type 2 diabetes	Disease_outcome	Binomial	0.0081	0.0017	1.0375	1.0368	1.0036	0.0059	0.0973	0.1599
HC166	DVT	Disease_outcome	Binomial	0.0156	0.0033	1.0436	1.0629	0.9979	0.0054	<0	usually_indicates_GC_correction
HC170	Sarcoidosis	Disease_outcome	Binomial	0.021	0.0075	1.0345	1.1374	0.9676	0.0083	<0	usually_indicates_GC_correction
HC176	Prolapsed disc/slipped disc	Disease_outcome	Binomial	0.0079	0.0024	1.0375	1.0401	1.0045	0.0067	0.1128	0.1678
HC177	Dupuytren's contracture	Disease_outcome	Binomial	0.0102	0.0016	1.0105	1.0033	0.9627	0.0068	<0	usually_indicates_GC_correction
HC188	Gallstones	Disease_outcome	Binomial	0.0277	0.0038	1.0833	1.1192	1.009	0.0063	0.0753	0.0524
HC201	Ulcerative colitis	Disease_outcome	Binomial	0.0166	0.0039	1.0466	1.0835	0.996	0.0068	<0	usually_indicates_GC_correction
HC203	PE +/- DVT	Disease_outcome	Binomial	0.0138	0.0025	1.0345	1.0515	0.9922	0.0062	<0	usually_indicates_GC_correction
HC215	Hypertension	Disease_outcome	Binomial	0.1233	0.005	1.3546	1.5567	1.0438	0.0081	0.0787	0.0145
HC219	Hypothyroidism/myxoedema	Disease_outcome	Binomial	0.0761	0.0159	1.1555	1.5962	1.0119	0.009	0.0199	0.015
HC22	Osteoporosis	Disease_outcome	Binomial	0.0168	0.0023	1.0618	1.0849	1.0085	0.0066	0.1	0.0772
HC221	Diabetes	Disease_outcome	Binomial	0.0568	0.0044	1.1843	1.2964	1.0277	0.0081	0.0934	0.0272
HC225	Cholecystitis	Disease_outcome	Binomial	0.0205	0.0029	1.071	1.0912	1.0095	0.006	0.1038	0.0663
HC243	Inguinal hernia	Disease_outcome	Binomial	0.026	0.003	1.0802	1.1408	0.9974	0.0065	<0	usually_indicates_GC_correction
HC25	Cataract	Disease_outcome	Binomial	0.0171	0.0022	1.0741	1.098	1.0182	0.0067	0.1855	0.0688
HC26	Iritis	Disease_outcome	Binomial	0.025	0.0064	0.9927	1.0293	0.9124	0.0075	<0	usually_indicates_GC_correction
HC261	Eczema/dermatitis	Disease_outcome	Binomial	0.0165	0.0042	1.0466	1.0783	1.0006	0.0074	0.0075	0.0947
HC262	Diverticular disease/diverticulitis	Disease_outcome	Binomial	0.0121	0.0018	1.0375	1.0455	0.9953	0.0058	<0	usually_indicates_GC_correction
HC269	High cholesterol	Disease_outcome	Binomial	0.0542	0.008	1.1459	1.2821	1.0496	0.0093	0.1757	0.033
HC273	Essential hypertension	Disease_outcome	Binomial	0.083	0.0042	1.2899	1.4102	1.0598	0.0086	0.1458	0.021
HC276	Glaucoma	Disease_outcome	Binomial	0.0214	0.002	1.071	1.0878	0.994	0.0057	<0	usually_indicates_GC_correction
HC281	Atrial fibrillation	Disease_outcome	Binomial	0.0273	0.0038	1.0833	1.1332	1.019	0.0067	0.1428	0.0501
HC302	Retinal detachment	Disease_outcome	Binomial	0.0077	0.002	1.0557	1.0528	1.0154	0.0062	0.2916	0.1171
HC303	Malabsorption/coeliac disease	Disease_outcome	Binomial	0.0518	0.0329	1.0618	3.4101	0.988	0.0108	<0	usually_indicates_GC_correction
HC31	Uterine fibroids	Disease_outcome	Binomial	0.004	0.0019	1.0255	1.0367	1.02	0.006	0.5456	0.1636
HC310	Hiatus hernia	Disease_outcome	Binomial	0.0322	0.0029	1.1207	1.1802	1.0123	0.007	0.0681	0.0389
HC321	Sjogren's syndrome/sicca syndrome	Disease_outcome	Binomial	0.0192	0.004	1.0195	1.0746	0.9524	0.0071	<0	usually_indicates_GC_correction
HC322	Crohns disease	Disease_outcome	Binomial	0.0084	0.002	1.0285	1.0355	0.9967	0.006	<0	usually_indicates_GC_correction
HC326	Heart attack (MI)	Disease_outcome	Binomial	0.024	0.0026	1.0895	1.1247	1.0245	0.0068	0.1964	0.0544
HC328	Gout	Disease_outcome	Binomial	0.0273	0.0046	1.0741	1.1291	1.0009	0.006	0.0072	0.0464
HC337	Type 1 diabetes	Disease_outcome	Binomial	0.0282	0.0082	1.0075	1.0982	0.9248	0.0089	<0	usually_indicates_GC_correction
HC376	Osteoarthritis	Disease_outcome	Binomial	0.0194	0.002	1.0895	1.1082	1.0236	0.0063	0.2179	0.0579
HC38	Psoriasis	Disease_outcome	Binomial	0.0548	0.0295	1.0588	1.778	0.9814	0.0093	<0	usually_indicates_GC_correction
HC382	Asthma	Disease_outcome	Binomial	0.0596	0.0101	1.1779	1.4108	1.0417	0.0089	0.1015	0.0217
HC401	Varicose veins	Disease_outcome	Binomial	0.0277	0.0029	1.1019	1.1525	1.0176	0.0069	0.1152	0.0452
HC413	Genetic haematological disorder	Disease_outcome	Binomial	0.0167	0.0023	0.9957	1.0004	0.9337	0.0065	<0	usually_indicates_GC_correction
HC422	Ankylosing spondylitis	Disease_outcome	Binomial	0.0381	0.0294	1.0255	1.3131	0.9738	0.0099	<0	usually_indicates_GC_correction
HC430	Rheumatoid arthritis	Disease_outcome	Binomial	0.0266	0.0134	1.0496	1.1782	0.9867	0.0083	<0	usually_indicates_GC_correction
HC431	Emphysema	Disease_outcome	Binomial	0.0088	0.0017	1.0195	1.019	0.9836	0.0059	<0	usually_indicates_GC_correction
HC440	Atrial flutter	Disease_outcome	Binomial	0.0264	0.0038	1.0772	1.1286	1.0186	0.0068	0.1449	0.0527
HC442	Chronic obstructive airways disease/copd	Disease_outcome	Binomial	0.0215	0.0021	1.0895	1.1024	1.0104	0.0064	0.1017	0.0627
HC49	Hayfever/allergic rhinitis	Disease_outcome	Binomial	0.0282	0.0044	1.0988	1.1523	1.0132	0.0071	0.087	0.0467
HC530	TTE zoster [herpes zoster]	Disease_outcome	Binomial	0.015	0.0081	1.0496	1.1224	1.0022	0.0096	0.0179	0.0783
HC534	TTE viral warts	Disease_outcome	Binomial	0.0089	0.006	1.0405	1.0668	1.0133	0.0086	0.1992	0.1289
HC55	Hyperthyroidism/thyrotoxicosis	Disease_outcome	Binomial	0.0328	0.0152	1.0496	1.4174	0.9787	0.01	<0	usually_indicates_GC_correction
HC57	Fracture radius	Disease_outcome	Binomial	0.0086	0.0017	1.0285	1.0303	0.9946	0.0062	<0	usually_indicates_GC_correction
HC608	TTE vitamin b12 deficiency anaemia	Disease_outcome	Binomial	0.0135	0.0032	1.0345	1.0551	0.9857	0.0068	<0	usually_indicates_GC_correction
HC61	Haemorrhoids / piles	Disease_outcome	Binomial	0.0176	0.0022	1.0679	1.0759	0.9992	0.0062	<0	usually_indicates_GC_correction
HC624	TTE other coagulation defects	Disease_outcome	Binomial	0.0078	0.0033	1.0105	1.0167	0.9848	0.0051	<0	usually_indicates_GC_correction
HC639	TTE sarcoidosis	Disease_outcome	Binomial	0.0222	0.0099	1.0405	1.192	0.9765	0.0095	<0	usually_indicates_GC_correction
HC643	TTE other hypothyroidism	Disease_outcome	Binomial	0.0782	0.016	1.1523	1.6214	1.0099	0.0091	0.016	0.0147
HC644	TTE other non-toxic goitre	Disease_outcome	Binomial	0.008	0.0021	1.0285	1.0389	1.0022	0.0059	0.0567	0.1527
HC645	TTE thyrotoxicosis [hyperthyroidism]	Disease_outcome	Binomial	0.0348	0.0163	1.0527	1.4841	0.9825	0.0104	<0	usually_indicates_GC_correction
HC648	TTE insulin-dependent diabetes mellitus	Disease_outcome	Binomial	0.0305	0.0187	1.0466	1.2698	0.9825	0.0107	<0	usually_indicates_GC_correction
HC649	TTE non-insulin-dependent diabetes mellitus	Disease_outcome	Binomial	0.0528	0.0037	1.1715	1.2546	1.0262	0.0079	0.1029	0.0312
HC652	TTE unspecified diabetes mellitus	Disease_outcome	Binomial	0.0418	0.0042	1.1333	1.2237	1.0207	0.0076	0.0924	0.034
HC654	TTE other disorders of pancreatic internal secretion	Disease_outcome	Binomial	0.0104	0.0052	1.0255	1.0523	0.9881	0.0078	<0	usually_indicates_GC_correction
HC689	TTE obesity	Disease_outcome	Binomial	0.0326	0.0029	1.1396	1.1678	1.0308	0.0066	0.1837	0.0393
HC700	TTE disorders of lipoprotein metabolism and other lipidaemias	Disease_outcome	Binomial	0.0771	0.01	1.2038	1.3749	1.0556	0.0101	0.1482	0.0271
HC702	TTE disorders of porphyrin and bilirubin metabolism	Disease_outcome	Binomial	0.0166	0.0114	1.0135	1.0502	0.9877	0.0064	<0	usually_indicates_GC_correction
HC703	TTE disorders of mineral metabolism	Disease_outcome	Binomial	0.0204	0.0108	1.0225	1.1243	0.9828	0.0082	<0	usually_indicates_GC_correction
HC708	TTE other metabolic disorders	Disease_outcome	Binomial	0.0082	0.0017	1.0046	0.9997	0.9674	0.0061	NA	mean_chi^2<1
HC710	TTE dementia in alzheimer's disease	Disease_outcome	Binomial	0.0128	0.0023	1.0016	1.0043	0.9544	0.0068	<0	usually_indicates_GC_correction
HC711	TTE vascular dementia	Disease_outcome	Binomial	0.0108	0.0017	1.0016	1.0016	0.9593	0.0068	<0	usually_indicates_GC_correction
HC713	TTE unspecified dementia	Disease_outcome	Binomial	0.0058	0.0023	0.9986	1.0034	0.9799	0.0057	<0	usually_indicates_GC_correction
HC78	Arthritis (nos)	Disease_outcome	Binomial	0.0192	0.004	1.0833	1.1107	1.0177	0.0068	0.1599	0.0616
HC807	TTE alzheimer's disease	Disease_outcome	Binomial	0.0089	0.0032	1.0046	1.0131	0.9777	0.0072	<0	usually_indicates_GC_correction
HC810	TTE multiple sclerosis	Disease_outcome	Binomial	0.0235	0.0152	1.0375	1.1963	0.987	0.0098	<0	usually_indicates_GC_correction
HC815	TTE migraine	Disease_outcome	Binomial	0.0178	0.0022	1.071	1.0881	1.0088	0.0063	0.1003	0.0716
HC83	Fracture forearm / wrist	Disease_outcome	Binomial	0.0094	0.0018	1.0345	1.0347	0.9964	0.006	<0	usually_indicates_GC_correction
HC84	Pulmonary fibrosis	Disease_outcome	Binomial	0.0065	0.0016	1.0075	1.0027	0.9739	0.006	<0	usually_indicates_GC_correction
HC85	Enlarged prostate	Disease_outcome	Binomial	0.0103	0.004	1.0345	1.07	1.0067	0.0079	0.095	0.1134
HC86	Migraine	Disease_outcome	Binomial	0.0141	0.0022	1.0649	1.0747	1.0145	0.0069	0.1935	0.0919
HC866	TTE other disorders of cornea	Disease_outcome	Binomial	0.0057	0.0018	1.0195	1.0133	0.9891	0.0066	<0	usually_indicates_GC_correction
HC868	TTE iridocyclitis	Disease_outcome	Binomial	0.0248	0.0211	1.0255	1.1511	0.9863	0.0096	<0	usually_indicates_GC_correction
HC872	TTE other cataract	Disease_outcome	Binomial	0.0134	0.0019	1.0649	1.0774	1.0163	0.0062	0.21	0.0805
HC878	TTE retinal detachments and breaks	Disease_outcome	Binomial	0.0089	0.0023	1.0436	1.0553	1.0117	0.007	0.2112	0.1256
HC880	TTE other retinal disorders	Disease_outcome	Binomial	0.0028	0.0017	1.0135	1.0162	1.0028	0.0064	0.1716	0.3946
HC881	TTE retinal disorders in diseases classified elsewhere	Disease_outcome	Binomial	0.014	0.005	1.0375	1.0697	0.9925	0.0076	<0	usually_indicates_GC_correction
HC882	TTE glaucoma	Disease_outcome	Binomial	0.0273	0.0022	1.0895	1.1223	1.0002	0.0062	0.0014	0.0509
HC91	Psoriatic arthropathy	Disease_outcome	Binomial	0.0202	0.0115	1.0285	1.1136	0.9786	0.0099	<0	usually_indicates_GC_correction
HC914	TTE otosclerosis	Disease_outcome	Binomial	0.0135	0.0018	1.0225	1.0231	0.9646	0.0059	<0	usually_indicates_GC_correction
HC932	TTE essential (primary hypertension)	Disease_outcome	Binomial	0.0894	0.0043	1.2798	1.4162	1.0379	0.0088	0.091	0.0211
HC937	TTE angina pectoris	Disease_outcome	Binomial	0.0339	0.003	1.1238	1.1557	1.0206	0.0068	0.1326	0.0434
HC938	TTE acute myocardial infarction	Disease_outcome	Binomial	0.0239	0.0025	1.0895	1.1193	1.0204	0.0068	0.1712	0.057
HC942	TTE chronic ischaemic heart disease	Disease_outcome	Binomial	0.0339	0.0035	1.127	1.1791	1.0386	0.0079	0.2157	0.044
HC943	TTE PE	Disease_outcome	Binomial	0.0139	0.0026	1.0405	1.0544	0.9938	0.0061	<0	usually_indicates_GC_correction
HC95	Inflammatory bowel disease	Disease_outcome	Binomial	0.0152	0.0028	1.0496	1.0698	0.9961	0.0065	<0	usually_indicates_GC_correction
HC951	TTE nonrheumatic aortic valve disorders	Disease_outcome	Binomial	0.0087	0.0016	1.0225	1.0248	0.9882	0.0059	<0	usually_indicates_GC_correction
HC96	Polymyalgia rheumatica	Disease_outcome	Binomial	0.0172	0.0079	1.0255	1.0719	0.9728	0.0079	<0	usually_indicates_GC_correction
HC964	TTE atrial fibrillation and flutter	Disease_outcome	Binomial	0.0289	0.0041	1.0864	1.1417	1.0209	0.0065	0.1475	0.0461
HC987	TTE phlebitis and thrombophlebitis	Disease_outcome	Binomial	0.02	0.0041	1.0588	1.0906	1.0067	0.0062	0.0744	0.0682
HC990	TTE varicose veins of lower extremities	Disease_outcome	Binomial	0.0336	0.0033	1.1144	1.185	1.0177	0.0073	0.0955	0.0393
FH1001	Lung cancer (FH)	Family_history	Binomial	0.0101	0.0024	1.0496	1.0587	1.0092	0.0065	0.1568	0.1103
FH1002	Breast cancer (FH)	Family_history	Binomial	0.0133	0.0019	1.0466	1.0636	1.0023	0.006	0.0361	0.0948
FH1044	Prostate cancer (FH)	Family_history	Binomial	0.0148	0.0022	1.0436	1.0679	0.9998	0.0068	<0	usually_indicates_GC_correction
FH1065	High BP (FH)	Family_history	Binomial	0.0706	0.0036	1.2201	1.3253	1.0299	0.007	0.0919	0.0215
FH1113	Chronic bronchitis/emphysema (FH)	Family_history	Binomial	0.0193	0.0022	1.0895	1.0903	1.0128	0.0063	0.1414	0.0698
FH1220	Diabetes (FH)	Family_history	Binomial	0.055	0.0039	1.1587	1.2543	1.0127	0.0071	0.0498	0.0279
FH1263	Alzheimer's/dementia (FH)	Family_history	Binomial	0.0238	0.0131	1.0345	1.0959	1.0053	0.0083	0.0549	0.0867
BIN_FC10002492	Taking other prescription medications	Health_and_medical_history	Binomial	0.0436	0.0041	1.1523	1.2176	1.0126	0.007	0.0578	0.0322
BIN_FC10002986	Started insulin within one year diagnosis of diabetes	Health_and_medical_history	Binomial	0.7124	0.394	1.0466	1.2794	0.968	0.0106	<0	usually_indicates_GC_correction
BIN_FC10006152	Hayfever allergic rhinitis or eczema	Health_and_medical_history	Binomial	0.0751	0.0068	1.207	1.4017	1.0359	0.0093	0.0894	0.0233
BIN_FC1002247	Hearing difficulty	Health_and_medical_history	Binomial	0.0333	0.0026	1.1333	1.1667	1.0269	0.0069	0.1614	0.0412
BIN_FC1002306	Weight change compared with 1 year ago	Health_and_medical_history	Binomial	0.0378	0.0029	1.1333	1.1649	1.0123	0.007	0.0744	0.0427
BIN_FC1006148	Eye problems/disorders Diabetic eye disease	Health_and_medical_history	Binomial	0.0513	0.015	1.0496	1.086	0.9914	0.0074	<0	usually_indicates_GC_correction
BIN_FC1006149	Mouth ulcers	Health_and_medical_history	Binomial	0.0398	0.0055	1.1175	1.2284	1.0016	0.0076	0.0072	0.0334
BIN_FC1006150	Vascular/heart problems diagnosed by doctor Heart attack	Health_and_medical_history	Binomial	0.0349	0.0032	1.1019	1.1278	1.0215	0.0068	0.1686	0.0533
BIN_FC1006152	DVT diagnosed by doctor	Health_and_medical_history	Binomial	0.0243	0.0047	1.0466	1.0691	0.9973	0.0055	<0	usually_indicates_GC_correction
BIN_FC1006154	Aspirin	Health_and_medical_history	Binomial	0.0199	0.0022	1.0833	1.1002	1.0172	0.0065	0.1719	0.0648
BIN_FC11006152	Blood clot or DVT diagnosed by doctor	Health_and_medical_history	Binomial	0.0273	0.005	1.0588	1.0804	1.0003	0.0054	0.004	0.0675
BIN_FC12006152	Blood clot in the leg (DVT) or lung	Health_and_medical_history	Binomial	0.019	0.0035	1.0588	1.077	0.999	0.0054	<0	usually_indicates_GC_correction
BIN_FC18006155	Folic acid or folate (Vitamin B9)	Health_and_medical_history	Binomial	0.0075	0.0037	1.0165	1.0281	0.9918	0.007	<0	usually_indicates_GC_correction
BIN_FC2006148	Eye problems/disorders Glaucoma	Health_and_medical_history	Binomial	0.0516	0.0059	1.0496	1.0671	0.9935	0.0062	<0	usually_indicates_GC_correction
BIN_FC2006150	Vascular/heart problems diagnosed by doctor Angina	Health_and_medical_history	Binomial	0.0468	0.0036	1.1301	1.1592	1.0195	0.0069	0.1227	0.0432
BIN_FC2006154	Ibuprofen (e.g. Nurofen)	Health_and_medical_history	Binomial	0.0228	0.0021	1.0833	1.1008	0.9926	0.0057	<0	usually_indicates_GC_correction
BIN_FC2006179	Glucosamine	Health_and_medical_history	Binomial	0.0176	0.0024	1.0802	1.088	1.016	0.0076	0.1816	0.0868
BIN_FC3002247	Hearing difficulty and Deafness	Health_and_medical_history	Binomial	0.0333	0.0026	1.1333	1.1668	1.0269	0.0069	0.1616	0.0411
BIN_FC3006152	Blood clot diagnosed by doctor	Health_and_medical_history	Binomial	0.0146	0.0029	1.0315	1.0375	0.9944	0.0056	<0	usually_indicates_GC_correction
BIN_FC4006150	Vascular/heart problems diagnosed by doctor High BP	Health_and_medical_history	Binomial	0.1243	0.0053	1.3409	1.5461	1.0429	0.0089	0.0786	0.0164
BIN_FC4006152	Asthma diagnosed by doctor	Health_and_medical_history	Binomial	0.0854	0.0128	1.1908	1.453	1.0425	0.0093	0.0938	0.0204
BIN_FC5006148	Eye problems/disorders Macular degeneration	Health_and_medical_history	Binomial	0.0221	0.0051	1.0165	1.0172	0.9842	0.0058	<0	usually_indicates_GC_correction
BIN_FC5006152	Hayfever rhinitis or eczema diagnosed by doctor	Health_and_medical_history	Binomial	0.0867	0.008	1.2136	1.4284	1.041	0.0099	0.0957	0.0231
BIN_FC6006149	Dentures	Health_and_medical_history	Binomial	0.0541	0.0034	1.2038	1.3136	1.0268	0.0078	0.0856	0.0248
BIN_FC6006152	Blood clot in the leg (DVT)	Health_and_medical_history	Binomial	0.0164	0.0032	1.0466	1.0651	0.9966	0.0054	<0	usually_indicates_GC_correction
BIN_FC6006155	Vitamin B9 vs no supplement	Health_and_medical_history	Binomial	0.0121	0.0053	1.0255	1.0356	0.9923	0.007	<0	usually_indicates_GC_correction
BIN_FC7006154	Aspirin use self-reported	Health_and_medical_history	Binomial	0.0381	0.0034	1.1144	1.1366	1.0166	0.0068	0.1218	0.0499
BIN_FC8006152	Blood clot in the lung	Health_and_medical_history	Binomial	0.0098	0.0019	1.0315	1.0363	0.9944	0.0056	<0	usually_indicates_GC_correction
BIN_FC8006154	Ibuprofen use self-reported	Health_and_medical_history	Binomial	0.0451	0.0034	1.1175	1.1595	0.9976	0.0061	<0	usually_indicates_GC_correction
BIN_FC9006154	Paracetamol use self-reported	Health_and_medical_history	Binomial	0.0639	0.0043	1.1908	1.3047	1.0243	0.0076	0.0799	0.0249
BIN_FC10001538	Major dietary changes in the last 5 years becuase of illness	Lifestyle_and_environment	Binomial	0.0288	0.0025	1.1082	1.1406	1.008	0.0071	0.0566	0.0507
BIN_FC10001628	Alcohol intake versus 10 years previously (More nowadays)	Lifestyle_and_environment	Binomial	0.0184	0.0024	1.0772	1.0861	1.0084	0.0067	0.0971	0.0775
BIN_FC10001727	Ease of skin tanning (Get very tanned)	Lifestyle_and_environment	Binomial	0.1116	0.0362	1.1428	1.4935	1.036	0.0097	0.073	0.0197
BIN_FC10001757	Facial ageing (Younger than you are)	Lifestyle_and_environment	Binomial	0.06	0.004	1.1876	1.2479	1.0206	0.0077	0.083	0.031
BIN_FC10002267	Use of sun/uv protection (Never/rarely)	Lifestyle_and_environment	Binomial	0.0249	0.0032	1.0864	1.1141	1.0123	0.0068	0.1082	0.0592
BIN_FC10002644	Light smokers, at least 100 smokes in lifetime	Lifestyle_and_environment	Binomial	0.0681	0.0073	1.071	1.085	1.0049	0.0062	0.058	0.0724
BIN_FC1001747	Hair colour (natural, before greying) blonde	Lifestyle_and_environment	Binomial	0.1307	0.029	1.1619	1.5345	1.0556	0.0125	0.104	0.0235
BIN_FC10020116	Never Smoker	Lifestyle_and_environment	Binomial	0.0835	0.0039	1.2831	1.3799	1.0275	0.0088	0.0723	0.0231
BIN_FC20001249	Past tobacco smoking (Smoked occasionally)	Lifestyle_and_environment	Binomial	0.0262	0.0029	1.0864	1.1052	1.0069	0.0055	0.0654	0.0524
BIN_FC20001468	Cereal type: Biscuit cereal (e.g. Weetabix)	Lifestyle_and_environment	Binomial	0.0094	0.0024	1.0588	1.0591	1.0256	0.0063	0.4336	0.1062
BIN_FC20001508	Coffee type: Instant coffee	Lifestyle_and_environment	Binomial	0.0295	0.0027	1.1082	1.1181	1.0211	0.0067	0.1784	0.0563
BIN_FC20001727	Ease of skin tanning (Get moderately tanned)	Lifestyle_and_environment	Binomial	0.0394	0.0179	1.0588	1.1786	1.0137	0.0095	0.0765	0.0532
BIN_FC20001757	Facial ageing (Older than you are)	Lifestyle_and_environment	Binomial	0.0151	0.002	1.0466	1.0576	0.9991	0.0063	<0	usually_indicates_GC_correction
BIN_FC20002267	Use of sun/uv protection (Sometimes)	Lifestyle_and_environment	Binomial	0.0225	0.0031	1.0802	1.1059	1.0094	0.0063	0.089	0.0599
BIN_FC2001747	Hair colour (natural, before greying) red	Lifestyle_and_environment	Binomial	0.1097	0.0949	1.0345	1.5121	1.014	0.0111	0.0273	0.0216
BIN_FC20020116	Previous Smoker	Lifestyle_and_environment	Binomial	0.0473	0.0029	1.1715	1.2094	1.0135	0.0074	0.0643	0.0354
BIN_FC30001418	Milk type: Skimmed	Lifestyle_and_environment	Binomial	0.02	0.002	1.0864	1.0934	1.0114	0.0066	0.1221	0.0703
BIN_FC30001508	Coffee type: Ground coffee (include espresso, filter etc)	Lifestyle_and_environment	Binomial	0.0602	0.0036	1.1908	1.2371	1.0333	0.0071	0.1403	0.0301
BIN_FC30001727	Ease of skin tanning (Get mildly or occasionally tanned)	Lifestyle_and_environment	Binomial	0.0413	0.0151	1.071	1.1947	1.0255	0.008	0.1307	0.0409
BIN_FC30001757	Facial ageing (About your age)	Lifestyle_and_environment	Binomial	0.0527	0.0033	1.1587	1.205	1.0084	0.0075	0.0412	0.0364
BIN_FC30006164	Types of physical activity in last 4 weeks (other exercises)	Lifestyle_and_environment	Binomial	0.0569	0.0043	1.1144	1.138	1.0084	0.0069	0.0611	0.0497
BIN_FC3001747	Hair colour (natural, before greying) light brown	Lifestyle_and_environment	Binomial	0.0509	0.0162	1.0741	1.2145	1.0268	0.0082	0.125	0.0383
BIN_FC3006144	Never eat wheat	Lifestyle_and_environment	Binomial	0.0242	0.016	1.0496	1.3762	0.9972	0.0106	<0	usually_indicates_GC_correction
BIN_FC40001249	Past tobacco smoking (Smoked at least once)	Lifestyle_and_environment	Binomial	0.0639	0.0032	1.207	1.25	1.0095	0.0071	0.0379	0.0282
BIN_FC40001727	Ease of skin tanning (Never tan, only burn)	Lifestyle_and_environment	Binomial	0.1135	0.0475	1.1238	1.4995	1.0302	0.0118	0.0604	0.0237
BIN_FC40002267	Use of sun/uv protection (Always)	Lifestyle_and_environment	Binomial	0.0393	0.0046	1.1333	1.1883	1.0158	0.0078	0.0837	0.0413
BIN_FC4001747	Hair colour (natural, before greying) dark brown	Lifestyle_and_environment	Binomial	0.1542	0.044	1.1683	1.6663	1.0538	0.0119	0.0808	0.0179
BIN_FC4006144	Never eat sugar	Lifestyle_and_environment	Binomial	0.0439	0.0027	1.1587	1.182	1.0094	0.0066	0.0517	0.0362
BIN_FC50001468	Cereal type: Other (e.g. Cornflakes, Frosties)	Lifestyle_and_environment	Binomial	0.0344	0.0038	1.1082	1.1878	1.0109	0.0073	0.0582	0.0389
BIN_FC5001747	Hair colour (natural, before greying) black	Lifestyle_and_environment	Binomial	0.0678	0.02	1.0895	1.277	1.0313	0.01	0.1129	0.0363
BIN_FC6001747	Hair colour (natural, before greying) other	Lifestyle_and_environment	Binomial	0.0058	0.0031	1.0165	1.0233	1.0007	0.0062	0.0296	0.2679
BIN_FC7001747	Hair colour (natural, before greying) brown	Lifestyle_and_environment	Binomial	0.088	0.0498	1.0772	1.4133	1.028	0.0099	0.0678	0.0239
BIN1210	Snoring	Lifestyle_and_environment	Binomial	0.0532	0.0035	1.1683	1.2173	1.0134	0.0069	0.0618	0.032
BIN23066	JCV seropositivity for Human Polyomavirus JCV	Blood_assays	Binomial	0.6577	0.3185	1.0195	1.0544	0.9793	0.0081	<0	usually_indicates_GC_correction
BIN23067	MCV seropositivity for Merkel Cell Polyomavirus	Blood_assays	Binomial	0.5266	0.3568	1.0135	1.0489	0.988	0.0081	<0	usually_indicates_GC_correction
BIN100240	Coffee consumed	Diet_by_24-hour_recall	Binomial	0.0366	0.0049	1.0618	1.0695	1.0029	0.0066	0.0411	0.0946
BIN100580	Alcohol consumed	Diet_by_24-hour_recall	Binomial	0.0416	0.0047	1.0618	1.0771	0.9971	0.0061	<0	usually_indicates_GC_correction
BIN21068	Diagnosed with coeliac disease or gluten sensitivity	Digestive_health	Binomial	0.0813	0.0527	1.0405	1.5724	0.9789	0.0113	<0	usually_indicates_GC_correction
BIN_FC40020489	Often felt loved as a child	Mental_health	Binomial	0.0786	0.0078	1.0833	1.0943	1.0116	0.0057	0.1226	0.0601
BIN10030500	Microalbumin > 40 mg/L	Others	Binomial	0.0256	0.0026	1.0864	1.1201	1.0038	0.0067	0.0316	0.0561
BIN10030800	Oestradiol > 212 pmol/L	Others	Binomial	0.0078	0.0021	0.9489	0.9581	0.9235	0.0054	NA	mean_chi^2<1
BIN10030820	Rheumatoid factor > 16 IU/mL	Others	Binomial	0.039	0.0175	1.0649	1.5441	0.9895	0.0103	<0	usually_indicates_GC_correction
BIN30030510	UACR > 30 mg/g	Others	Binomial	0.0177	0.0024	1.0649	1.0817	1.0036	0.0071	0.0442	0.0864
BIN_FC30022506	Tobacco smoking ever vs no	Work_environment	Binomial	0.069	0.0085	1.0864	1.0905	1.0162	0.0066	0.1785	0.0732
BIN22126	Doctor diagnosed hayfever or allergic rhinitis	Work_environment	Binomial	0.1037	0.0131	1.0772	1.1194	0.9942	0.0064	<0	usually_indicates_GC_correction
BIN22127	Doctor diagnosed asthma	Work_environment	Binomial	0.0868	0.0215	1.0557	1.1095	0.9954	0.0088	<0	usually_indicates_GC_correction
BIN_FC10006160	Leisure/social activities (attend any of the followings in once a week or more often: sports club, gym, pub, social club, religious group, adult edication class, or other group activity)	Psychosocial_factors	Binomial	0.0318	0.0023	1.1301	1.1519	1.015	0.0063	0.0991	0.0412
BIN_FC20006160	Leisure/social activities (attend sports club or gym in once a week or more often)	Psychosocial_factors	Binomial	0.0658	0.004	1.1587	1.1866	1.0139	0.0066	0.0746	0.0355
BIN_FC50006160	Leisure/social activities (attend adult edication class in once a week or more often)	Psychosocial_factors	Binomial	0.0645	0.0061	1.105	1.1209	1.0099	0.0065	0.082	0.0539
BIN1950	Sensitivity / hurt feelings	Psychosocial_factors	Binomial	0.0493	0.003	1.1876	1.2557	1.0264	0.0071	0.1031	0.0277
BIN1980	Worrier / anxious feelings	Psychosocial_factors	Binomial	0.0699	0.0038	1.2136	1.3033	0.9958	0.0081	<0	usually_indicates_GC_correction
BIN2000	Worry too long after embarrassment	Psychosocial_factors	Binomial	0.0545	0.003	1.1843	1.2373	1.018	0.0066	0.0757	0.028
BIN2010	Suffer from 'nerves'	Psychosocial_factors	Binomial	0.033	0.0029	1.1333	1.1708	1.0207	0.0068	0.1211	0.0401
BIN2020	Loneliness, isolation	Psychosocial_factors	Binomial	0.0324	0.0024	1.1301	1.1534	1.0159	0.0068	0.1038	0.0444
BIN2040	Risk taking	Psychosocial_factors	Binomial	0.0476	0.0027	1.1715	1.2095	1.0109	0.0069	0.052	0.0329
INI12144	Height	Anthropometry	Gaussian	0.4645	0.0379	1.1364	1.2256	1.0109	0.007	0.0482	0.0311
INI20015	Sitting height	Anthropometry	Gaussian	0.3169	0.0145	1.6869	2.803	1.1593	0.0174	0.0883	0.0097
INI21001	BMI	Anthropometry	Gaussian	0.2221	0.0096	1.6145	1.9812	1.0671	0.0116	0.0684	0.0118
INI21002	Weight	Anthropometry	Gaussian	0.2456	0.0103	1.6334	2.1351	1.0645	0.0131	0.0568	0.0115
INI23099	Body fat %	Anthropometry	Gaussian	0.2046	0.0078	1.5845	1.8966	1.0722	0.01	0.0805	0.0111
INI23100	Whole body fat mass	Anthropometry	Gaussian	0.2159	0.009	1.5883	1.9444	1.0623	0.0106	0.066	0.0112
INI23101	Whole body fat-free mass	Anthropometry	Gaussian	0.2815	0.0116	1.6677	2.3653	1.105	0.0144	0.0769	0.0106
INI23102	Whole body water mass	Anthropometry	Gaussian	0.2816	0.0115	1.6677	2.3615	1.1041	0.0146	0.0764	0.0107
INI23105	Basal metabolic rate	Anthropometry	Gaussian	0.2761	0.0113	1.6677	2.3146	1.0919	0.014	0.0699	0.0107
INI23106	Impedance of whole body	Anthropometry	Gaussian	0.2334	0.0091	1.6108	2.0599	1.0842	0.0124	0.0795	0.0117
INI23107	Impedance of leg (R)	Anthropometry	Gaussian	0.2119	0.009	1.5733	1.9831	1.0936	0.0117	0.0952	0.0119
INI23108	Impedance of leg (L)	Anthropometry	Gaussian	0.2157	0.0089	1.5771	1.9855	1.0819	0.0112	0.0831	0.0114
INI23109	Impedance of arm (R)	Anthropometry	Gaussian	0.2132	0.0085	1.5622	1.9514	1.0804	0.0128	0.0845	0.0134
INI23110	Impedance of arm (L)	Anthropometry	Gaussian	0.2149	0.0085	1.5659	1.9584	1.0803	0.0123	0.0838	0.0128
INI23111	Leg fat % (R)	Anthropometry	Gaussian	0.1997	0.0074	1.5845	1.866	1.0663	0.0106	0.0766	0.0122
INI23112	Leg fat mass (R)	Anthropometry	Gaussian	0.2105	0.0086	1.5771	1.916	1.0575	0.0104	0.0628	0.0113
INI23113	Leg fat-free mass (R)	Anthropometry	Gaussian	0.2592	0.0108	1.6486	2.2653	1.0984	0.0141	0.0778	0.0111
INI23114	Leg pred. mass (R)	Anthropometry	Gaussian	0.2592	0.0108	1.6486	2.2629	1.0976	0.014	0.0773	0.0111
INI23115	Leg fat % (L)	Anthropometry	Gaussian	0.1993	0.0076	1.5845	1.8734	1.0704	0.0107	0.0806	0.0122
INI23117	Leg fat-free mass (L)	Anthropometry	Gaussian	0.2596	0.0107	1.6448	2.2469	1.0892	0.0136	0.0715	0.0109
INI23118	Leg pred. mass (L)	Anthropometry	Gaussian	0.259	0.0107	1.6448	2.2442	1.0894	0.0136	0.0718	0.0109
INI23119	Arm fat % (R)	Anthropometry	Gaussian	0.1988	0.008	1.5696	1.863	1.067	0.0093	0.0776	0.0108
INI23120	Arm fat mass (R)	Anthropometry	Gaussian	0.2108	0.0091	1.5733	1.9159	1.0578	0.0104	0.0631	0.0114
INI23121	Arm fat-free mass (R)	Anthropometry	Gaussian	0.2552	0.0105	1.6259	2.2085	1.0897	0.0135	0.0742	0.0112
INI23122	Arm pred. mass (R)	Anthropometry	Gaussian	0.2561	0.0105	1.6221	2.2024	1.0865	0.0133	0.072	0.011
INI23123	Arm fat % (L)	Anthropometry	Gaussian	0.1995	0.0082	1.5696	1.8693	1.0666	0.0093	0.0766	0.0107
INI23124	Arm fat mass (L)	Anthropometry	Gaussian	0.2108	0.0091	1.5733	1.9151	1.0569	0.0102	0.0621	0.0112
INI23125	Arm fat-free mass (L)	Anthropometry	Gaussian	0.2555	0.0104	1.6296	2.2014	1.0858	0.0132	0.0715	0.011
INI23126	Arm pred. mass (L)	Anthropometry	Gaussian	0.2554	0.0104	1.6259	2.1959	1.0849	0.0136	0.071	0.0114
INI23127	Trunk fat %	Anthropometry	Gaussian	0.1953	0.0073	1.5585	1.8643	1.0719	0.0098	0.0831	0.0113
INI23128	Trunk fat mass	Anthropometry	Gaussian	0.2145	0.0088	1.5883	1.9538	1.0654	0.0105	0.0686	0.011
INI23129	Trunk fat-free mass	Anthropometry	Gaussian	0.2792	0.0117	1.6562	2.3591	1.1118	0.0145	0.0822	0.0107
INI23130	Trunk pred. mass	Anthropometry	Gaussian	0.2775	0.0117	1.6524	2.3525	1.1123	0.0144	0.083	0.0106
INI48	Waist circumference	Anthropometry	Gaussian	0.19	0.0083	1.5254	1.7928	1.0479	0.0101	0.0604	0.0128
INI49	Hip circumference	Anthropometry	Gaussian	0.2062	0.0091	1.5585	1.9495	1.0547	0.0107	0.0576	0.0113
INI50	Standing height	Anthropometry	Gaussian	0.4359	0.0199	1.885	3.3568	1.2484	0.0214	0.1054	0.0091
INI30030650	AST to ALT ratio	Biomarkers	Gaussian	0.1441	0.0104	1.3169	1.7043	1.0467	0.0103	0.0663	0.0147
INI30030700	eGFR	Biomarkers	Gaussian	0.1783	0.011	1.4175	1.8776	1.1063	0.0125	0.1212	0.0142
INI30030860	Non-albumin protein	Biomarkers	Gaussian	0.1901	0.0176	1.3477	2.2908	1.0861	0.0129	0.0667	0.01
INI30510	Creatinine (enzymatic) in urine	Biomarkers	Gaussian	0.0588	0.003	1.207	1.2569	1.0142	0.0066	0.0552	0.0259
INI30520	Potassium in urine	Biomarkers	Gaussian	0.0382	0.0027	1.1428	1.1996	1.0128	0.0068	0.064	0.0342
INI30530	Sodium in urine	Biomarkers	Gaussian	0.0643	0.0032	1.2201	1.2775	1.0229	0.0075	0.0824	0.0269
INI30600	Albumin	Biomarkers	Gaussian	0.1428	0.0098	1.2966	1.5785	1.0419	0.0097	0.0724	0.0168
INI30610	Alkaline phosphatase	Biomarkers	Gaussian	0.2548	0.0475	1.3512	2.1256	1.1015	0.0138	0.0902	0.0122
INI30620	Alanine aminotransferase	Biomarkers	Gaussian	0.1183	0.0079	1.2831	1.5638	1.0563	0.0099	0.0999	0.0175
INI30630	Apolipoprotein A	Biomarkers	Gaussian	0.2382	0.0391	1.365	1.939	1.0775	0.0124	0.0825	0.0132
INI30640	Apolipoprotein B	Biomarkers	Gaussian	0.1825	0.0659	1.1973	1.6969	1.0634	0.0144	0.091	0.0207
INI30650	Aspartate aminotransferase	Biomarkers	Gaussian	0.1278	0.0119	1.2899	1.9855	1.0747	0.0104	0.0758	0.0106
INI30660	Direct bilirubin	Biomarkers	Gaussian	0.1536	0.09	1.1428	1.4835	1.0183	0.0091	0.0378	0.0188
INI30670	Urea	Biomarkers	Gaussian	0.1097	0.0072	1.2631	1.4559	1.0408	0.0088	0.0895	0.0193
INI30680	Calcium	Biomarkers	Gaussian	0.1219	0.011	1.2531	1.4955	1.0436	0.0084	0.088	0.0169
INI30690	Cholesterol	Biomarkers	Gaussian	0.1523	0.0372	1.2103	1.7022	1.0596	0.0121	0.0849	0.0173
INI30700	Creatinine	Biomarkers	Gaussian	0.1832	0.0108	1.4192	1.9054	1.0992	0.0122	0.1095	0.0135
INI30710	C-reactive protein	Biomarkers	Gaussian	0.2125	0.0445	1.3685	1.9257	1.0722	0.0121	0.078	0.0131
INI30720	Cystatin C	Biomarkers	Gaussian	0.2158	0.0307	1.4817	2.0981	1.1021	0.0126	0.093	0.0114
INI30730	Gamma glutamyltransferase	Biomarkers	Gaussian	0.1982	0.02	1.3929	1.8909	1.0901	0.0117	0.1012	0.0131
INI30740	Glucose	Biomarkers	Gaussian	0.0769	0.0108	1.1747	1.3252	1.0436	0.0091	0.1341	0.0281
INI30750	Glycated haemoglobin (HbA1c)	Biomarkers	Gaussian	0.2098	0.0183	1.3999	2.1843	1.1068	0.0134	0.0902	0.0113
INI30760	HDL cholesterol	Biomarkers	Gaussian	0.2702	0.0445	1.4104	2.0348	1.0851	0.0125	0.0822	0.0121
INI30770	IGF-1	Biomarkers	Gaussian	0.2128	0.0127	1.453	2.0543	1.0981	0.0123	0.0931	0.0117
INI30780	LDL cholesterol	Biomarkers	Gaussian	0.1494	0.0468	1.194	1.6178	1.0531	0.0121	0.0859	0.0196
INI30790	Lipoprotein A	Biomarkers	Gaussian	0.1038	0.0964	1.0285	1.2791	1.0151	0.0109	0.0542	0.0391
INI30810	Phosphate	Biomarkers	Gaussian	0.1051	0.0107	1.2431	1.4601	1.0605	0.0086	0.1314	0.0187
INI30830	SHBG	Biomarkers	Gaussian	0.2121	0.0402	1.3409	1.883	1.0851	0.0165	0.0963	0.0187
INI30840	Total bilirubin	Biomarkers	Gaussian	0.1841	0.1006	1.207	1.7372	1.0364	0.0114	0.0493	0.0155
INI30850	Testosterone	Biomarkers	Gaussian	0.077	0.0118	1.1651	1.3243	1.0275	0.0082	0.0848	0.0252
INI30860	Total protein	Biomarkers	Gaussian	0.165	0.0144	1.3443	2.103	1.073	0.0114	0.0662	0.0103
INI30870	Triglycerides	Biomarkers	Gaussian	0.2119	0.0264	1.3754	2.0324	1.062	0.0122	0.06	0.0119
INI30880	Urate	Biomarkers	Gaussian	0.1836	0.029	1.3581	1.9806	1.0532	0.0122	0.0543	0.0124
INI30890	Vitamin D	Biomarkers	Gaussian	0.0867	0.0153	1.2103	1.3662	1.0468	0.0087	0.1278	0.0238
INI23002	GE / gI antigen for Varicella Zoster Virus	Blood_assays	Gaussian	0.5228	0.4302	1.018	1.1216	1.0034	0.0096	0.0281	0.0787
INI23004	EBNA-1 antigen for Epstein-Barr Virus	Blood_assays	Gaussian	0.6469	0.4528	1.0165	1.0685	0.9842	0.0099	<0	usually_indicates_GC_correction
INI23005	ZEBRA antigen for Epstein-Barr Virus	Blood_assays	Gaussian	0.7305	0.4862	1.0225	1.0927	0.9863	0.0098	<0	usually_indicates_GC_correction
INI23022	HTLV-1 gag antigen for Human T-Lymphotropic Virus 1	Blood_assays	Gaussian	0.4052	0.2689	1.0255	1.0528	0.9998	0.0079	<0	usually_indicates_GC_correction
INI23027	JC VP1 antigen for Human Polyomavirus JCV	Blood_assays	Gaussian	0.5696	0.4975	1.0135	1.0757	0.9962	0.0091	<0	usually_indicates_GC_correction
INI23028	MC VP1 antigen for Merkel Cell Polyomavirus	Blood_assays	Gaussian	0.6592	0.5192	1.0195	1.0888	0.9993	0.0092	<0	usually_indicates_GC_correction
INI30000	White blood cell count	Blood_assays	Gaussian	0.1894	0.0158	1.4423	2.7593	1.1028	0.012	0.0584	0.0068
INI30010	Red blood cell count	Blood_assays	Gaussian	0.2191	0.0181	1.4316	2.1589	1.1021	0.0121	0.0881	0.0104
INI30020	Haemoglobin concentration	Blood_assays	Gaussian	0.1672	0.0135	1.3512	2.2206	1.0945	0.0127	0.0774	0.0104
INI30030	Haematocrit %	Blood_assays	Gaussian	0.1564	0.011	1.3477	1.9723	1.0912	0.0121	0.0938	0.0125
INI30040	Mean corpuscular volume	Blood_assays	Gaussian	0.2525	0.029	1.3719	2.516	1.1113	0.0181	0.0734	0.0119
INI30050	Mean corpuscular haemoglobin	Blood_assays	Gaussian	0.2509	0.0327	1.3512	2.6701	1.1024	0.0158	0.0613	0.0094
INI30060	Mean corpuscular haemoglobin concentration	Blood_assays	Gaussian	0.0651	0.0092	1.1683	1.4801	1.0574	0.0094	0.1195	0.0196
INI30070	Red blood cell distribution width	Blood_assays	Gaussian	0.1934	0.0187	1.3169	2.3772	1.1097	0.0147	0.0797	0.0106
INI30080	Platelet count	Blood_assays	Gaussian	0.2781	0.0238	1.4494	2.439	1.1256	0.0144	0.0873	0.01
INI30090	Platelet crit	Blood_assays	Gaussian	0.2445	0.0227	1.4245	2.1395	1.1135	0.0137	0.0996	0.012
INI30100	Mean platelet volume	Blood_assays	Gaussian	0.3458	0.0389	1.3894	2.7714	1.1336	0.015	0.0754	0.0084
INI30110	Platelet distribution width	Blood_assays	Gaussian	0.2282	0.0216	1.3203	2.1045	1.0863	0.0132	0.0781	0.012
INI30120	Lymphocyte count	Blood_assays	Gaussian	0.1912	0.0158	1.4316	2.6359	1.1008	0.0117	0.0616	0.0071
INI30130	Monocyte count	Blood_assays	Gaussian	0.2061	0.0184	1.3615	2.3931	1.1194	0.0134	0.0857	0.0096
INI30140	Neutrophill count	Blood_assays	Gaussian	0.1656	0.0141	1.3894	2.2418	1.0881	0.0114	0.071	0.0092
INI30150	Eosinophill count	Blood_assays	Gaussian	0.1957	0.0169	1.3615	2.4688	1.0967	0.0128	0.0658	0.0087
INI30160	Basophill count	Blood_assays	Gaussian	0.0488	0.0048	1.2136	1.3246	1.0962	0.0078	0.2962	0.024
INI30180	Lymphocyte %	Blood_assays	Gaussian	0.1509	0.0097	1.3409	1.7617	1.0777	0.0113	0.102	0.0148
INI30190	Monocyte %	Blood_assays	Gaussian	0.194	0.0193	1.2966	1.9237	1.0952	0.0111	0.1031	0.012
INI30200	Neutrophill %	Blood_assays	Gaussian	0.142	0.009	1.3238	1.7395	1.0707	0.0114	0.0956	0.0154
INI30210	Eosinophill %	Blood_assays	Gaussian	0.1895	0.0152	1.3409	2.1602	1.0937	0.0123	0.0808	0.0106
INI30220	Basophill %	Blood_assays	Gaussian	0.0512	0.0049	1.1175	1.2242	1.0224	0.0081	0.1001	0.0359
INI30240	Reticulocyte %	Blood_assays	Gaussian	0.1985	0.0171	1.3929	2.1438	1.081	0.0125	0.0708	0.0109
INI30250	Reticulocyte count	Blood_assays	Gaussian	0.2024	0.0166	1.4139	2.2029	1.0809	0.0123	0.0673	0.0102
INI30260	Mean reticulocyte volume	Blood_assays	Gaussian	0.2075	0.0206	1.3135	2.1834	1.0904	0.0125	0.0764	0.0105
INI30280	Immature reticulocyte fraction	Blood_assays	Gaussian	0.1475	0.0139	1.3034	1.6984	1.0646	0.012	0.0925	0.0172
INI30290	High light scatter reticulocyte %	Blood_assays	Gaussian	0.2114	0.0184	1.4175	2.1315	1.0777	0.0126	0.0686	0.0111
INI30300	High light scatter reticulocyte count	Blood_assays	Gaussian	0.2118	0.0179	1.4316	2.1743	1.0802	0.0128	0.0683	0.0109
INI3143	Ankle spacing width	Bone-densitometry_of_heel	Gaussian	0.2828	0.0131	1.4352	1.7723	1.0616	0.0097	0.0798	0.0125
INI3144	Heel Broadband ultrasound attenuation, direct entry	Bone-densitometry_of_heel	Gaussian	0.2387	0.0199	1.3	1.6437	1.0623	0.0094	0.0968	0.0146
INI3146	Speed of sound through heel	Bone-densitometry_of_heel	Gaussian	0.2592	0.0222	1.3169	1.7073	1.0772	0.0091	0.1091	0.0129
INI3147	Heel quantitative ultrasound index (QUI), direct entry	Bone-densitometry_of_heel	Gaussian	0.2625	0.0225	1.3203	1.7131	1.0735	0.0092	0.1031	0.0129
INI3148	Heel bone mineral density (BMD)	Bone-densitometry_of_heel	Gaussian	0.2639	0.0225	1.3203	1.7158	1.074	0.0093	0.1033	0.0129
INI4100	Ankle spacing width (L)	Bone-densitometry_of_heel	Gaussian	0.2921	0.0146	1.3034	1.5012	1.0285	0.0089	0.0569	0.0178
INI4101	Heel broadband ultrasound attenuation (L)	Bone-densitometry_of_heel	Gaussian	0.2361	0.0219	1.2234	1.4225	1.0381	0.0085	0.0901	0.02
INI4103	Speed of sound through heel (L)	Bone-densitometry_of_heel	Gaussian	0.2675	0.0245	1.2431	1.4648	1.0402	0.0089	0.0864	0.0191
INI4104	Heel quantitative ultrasound index (QUI), direct entry (L)	Bone-densitometry_of_heel	Gaussian	0.2661	0.0247	1.2398	1.4679	1.0413	0.0089	0.0884	0.0191
INI4105	Heel bone mineral density (BMD) (L)	Bone-densitometry_of_heel	Gaussian	0.268	0.0248	1.2398	1.4706	1.0406	0.0088	0.0863	0.0186
INI4106	Heel bone mineral density (BMD) T-score, automated (L)	Bone-densitometry_of_heel	Gaussian	0.2661	0.0247	1.2398	1.4679	1.0413	0.0089	0.0884	0.0191
INI4119	Ankle spacing width (R)	Bone-densitometry_of_heel	Gaussian	0.2891	0.0144	1.3068	1.5088	1.031	0.0088	0.0609	0.0173
INI4120	Heel broadband ultrasound attenuation (R)	Bone-densitometry_of_heel	Gaussian	0.2353	0.0231	1.2168	1.4307	1.0404	0.0091	0.0938	0.0212
INI4122	Speed of sound through heel (R)	Bone-densitometry_of_heel	Gaussian	0.2692	0.0251	1.2365	1.475	1.0429	0.0088	0.0903	0.0186
INI4123	Heel quantitative ultrasound index (QUI), direct entry (R)	Bone-densitometry_of_heel	Gaussian	0.2676	0.0255	1.2332	1.4789	1.0436	0.0091	0.091	0.019
INI4124	Heel bone mineral density (BMD) (R)	Bone-densitometry_of_heel	Gaussian	0.2689	0.0257	1.2332	1.4806	1.0436	0.0091	0.0906	0.0188
INI4125	Heel bone mineral density (BMD) T-score, automated (R)	Bone-densitometry_of_heel	Gaussian	0.2676	0.0255	1.2332	1.4789	1.0436	0.0091	0.091	0.019
INI78	Heel bone mineral density (BMD) T-score, automated	Bone-densitometry_of_heel	Gaussian	0.2625	0.0225	1.3203	1.7131	1.0735	0.0092	0.1031	0.0129
INI1050	Time spend outdoors in summer	Lifestyle_and_environment	Gaussian	0.0783	0.0037	1.2498	1.324	1.0296	0.0073	0.0914	0.0225
INI1060	Outdoor time, winter	Lifestyle_and_environment	Gaussian	0.0514	0.0031	1.1587	1.19	1.0184	0.007	0.0968	0.0368
INI1160	Sleep duration	Lifestyle_and_environment	Gaussian	0.064	0.0036	1.2234	1.2965	1.0219	0.008	0.0738	0.0268
INI1289	Cooked vegetable intake	Lifestyle_and_environment	Gaussian	0.0405	0.0026	1.1619	1.1879	1.0158	0.0071	0.0842	0.0376
INI1309	Fresh fruit intake	Lifestyle_and_environment	Gaussian	0.0625	0.0034	1.207	1.2685	1.0203	0.0077	0.0756	0.0287
INI1319	Dried fruit intake	Lifestyle_and_environment	Gaussian	0.0543	0.0032	1.1843	1.2398	1.0247	0.0078	0.1029	0.0325
INI1438	Bread intake	Lifestyle_and_environment	Gaussian	0.0419	0.003	1.1683	1.2122	1.0264	0.0077	0.1242	0.0362
INI1458	Cereal intake	Lifestyle_and_environment	Gaussian	0.0559	0.003	1.1683	1.2153	1.0056	0.0067	0.0258	0.0313
INI1488	Tea intake	Lifestyle_and_environment	Gaussian	0.0504	0.004	1.1908	1.2411	1.0425	0.0073	0.1762	0.0301
INI1498	Coffee intake	Lifestyle_and_environment	Gaussian	0.0526	0.0053	1.1555	1.2256	1.0086	0.007	0.0379	0.0309
INI1528	Water intake	Lifestyle_and_environment	Gaussian	0.0659	0.0036	1.2103	1.2691	1.0139	0.0076	0.0518	0.0282
INI1548	Variation in diet	Lifestyle_and_environment	Gaussian	0.0412	0.0028	1.1396	1.1611	0.9986	0.0075	<0	usually_indicates_GC_correction
INI1588	Ave. weekly beer plus cider intake	Lifestyle_and_environment	Gaussian	0.0586	0.0042	1.207	1.2456	1.0689	0.0078	0.2806	0.0317
INI1737	Childhood sunburn	Lifestyle_and_environment	Gaussian	0.1192	0.0257	1.2136	1.4596	1.0406	0.0112	0.0884	0.0243
INI2139	Age first had sexual intercourse	Lifestyle_and_environment	Gaussian	0.1351	0.0049	1.4034	1.5454	1.0633	0.0077	0.1161	0.0141
INI2237	Freq. of playing computer games	Lifestyle_and_environment	Gaussian	0.0696	0.0035	1.2299	1.2989	1.013	0.0074	0.0436	0.0248
INI2887	# of cigarettes previously smoked daily	Lifestyle_and_environment	Gaussian	0.1197	0.0171	1.0895	1.1143	1.0006	0.0072	0.0054	0.0632
INI2897	Age stopped smoking	Lifestyle_and_environment	Gaussian	0.043	0.0072	1.0405	1.0454	0.9967	0.0061	<0	usually_indicates_GC_correction
INI3456	# of cigarettes currently smoked daily (current cigarette smokers)	Lifestyle_and_environment	Gaussian	0.1102	0.0352	1.0225	1.0293	0.9991	0.0064	<0	usually_indicates_GC_correction
INI874	Duration of walks	Lifestyle_and_environment	Gaussian	0.0379	0.0028	1.1333	1.1486	1.0157	0.0065	0.1056	0.044
INI924	Usual walking pace	Lifestyle_and_environment	Gaussian	0.0695	0.0034	1.2564	1.3233	1.0378	0.0078	0.1169	0.024
INI971	Freq. of walking for pleasure in last 4 weeks	Lifestyle_and_environment	Gaussian	0.0293	0.0027	1.0864	1.0929	1.0043	0.0065	0.0463	0.0702
QT_FC10001478	Salt added to food	Lifestyle_and_environment	Gaussian	0.0659	0.0037	1.2365	1.3116	1.0387	0.0079	0.1242	0.0253
QT_FC10003466	Time from waking to first cigarette	Lifestyle_and_environment	Gaussian	0.0734	0.0269	1.0285	1.0308	1.0099	0.0065	0.3212	0.2114
QT_FC10003476	Difficulty not smoking for 1 day	Lifestyle_and_environment	Gaussian	0.0088	0.0273	1.0165	1.019	1.0164	0.0063	0.8607	0.3308
QT_FC1001170	Getting up in morning	Lifestyle_and_environment	Gaussian	0.0696	0.0034	1.2299	1.3017	1.0139	0.0078	0.0459	0.0259
QT_FC1001180	Morning/evening person (chronotype)	Lifestyle_and_environment	Gaussian	0.101	0.0046	1.2831	1.3889	1.0244	0.0081	0.0628	0.0209
QT_FC1001190	Nap during day	Lifestyle_and_environment	Gaussian	0.0738	0.0036	1.2464	1.3613	1.0209	0.0083	0.0579	0.0231
QT_FC1001220	Daytime dozing / sleeping (narcolepsy)	Lifestyle_and_environment	Gaussian	0.0483	0.0027	1.1555	1.194	0.9969	0.0062	<0	usually_indicates_GC_correction
QT_FC1001329	Oily fish intake	Lifestyle_and_environment	Gaussian	0.0549	0.0032	1.1973	1.2986	1.0183	0.0079	0.0614	0.0266
QT_FC1001349	Processed meat intake	Lifestyle_and_environment	Gaussian	0.0374	0.0028	1.1523	1.178	1.022	0.0069	0.1237	0.0389
QT_FC1001359	Poultry intake	Lifestyle_and_environment	Gaussian	0.0263	0.0022	1.1113	1.126	1.0142	0.0064	0.1126	0.0512
QT_FC1001369	Beef intake	Lifestyle_and_environment	Gaussian	0.0317	0.0028	1.1715	1.2017	1.0687	0.0075	0.3405	0.0372
QT_FC1001408	Cheese intake	Lifestyle_and_environment	Gaussian	0.0618	0.0035	1.2564	1.3152	1.0586	0.0084	0.186	0.0266
QT_FC1001558	Alcohol intake frequency.	Lifestyle_and_environment	Gaussian	0.0752	0.0042	1.2564	1.3379	1.0331	0.0083	0.098	0.0245
INI4194	Pulse rate	Arterial_stiffness	Gaussian	0.1192	0.0098	1.1523	1.2265	1.0316	0.0074	0.1395	0.0327
INI4198	Position of the pulse wave peak	Arterial_stiffness	Gaussian	0.0661	0.0057	1.1082	1.1275	1.0135	0.007	0.106	0.0553
INI4199	Position of pulse wave notch	Arterial_stiffness	Gaussian	0.0684	0.0072	1.1019	1.1346	1.0161	0.0065	0.1193	0.0485
INI102	Pulse rate (AR)	Blood_pressure	Gaussian	0.1399	0.0082	1.3409	1.5848	1.0501	0.0098	0.0856	0.0168
INI4079	Diastolic BP (AR)	Blood_pressure	Gaussian	0.1262	0.0054	1.3685	1.6091	1.0559	0.0093	0.0918	0.0153
INI4080	Systolic BP (AR)	Blood_pressure	Gaussian	0.1289	0.0057	1.3754	1.584	1.0689	0.0101	0.1179	0.0174
INI95	Pulse rate (during blood-pressure measurement)	Blood_pressure	Gaussian	0.1383	0.0187	1.0496	1.0575	1.001	0.0057	0.0177	0.0996
INI20016	Fluid intelligence score	Cognitive_function	Gaussian	0.208	0.0097	1.3169	1.4345	1.0551	0.0086	0.1267	0.0198
INI100010	Portion size	Diet_by_24-hour_recall	Gaussian	0.0507	0.0049	1.0802	1.0916	1	0.0068	<0	usually_indicates_GC_correction
INI25056	Mean FA in middle cerebellar peduncle on FA skeleton	Diffusion_brain_MRI	Gaussian	0.2761	0.026	1.0772	1.101	0.9997	0.0063	<0	usually_indicates_GC_correction
INI25058	Mean FA in genu of corpus callosum on FA skeleton	Diffusion_brain_MRI	Gaussian	0.291	0.0325	1.0864	1.1333	1.0117	0.0061	0.0876	0.0461
INI25059	Mean FA in body of corpus callosum on FA skeleton	Diffusion_brain_MRI	Gaussian	0.3204	0.0321	1.0957	1.1299	1.0064	0.0066	0.0495	0.0507
INI25060	Mean FA in splenium of corpus callosum on FA skeleton	Diffusion_brain_MRI	Gaussian	0.247	0.0322	1.0741	1.1192	1.0138	0.0069	0.1161	0.0576
INI25061	Mean FA in fornix on FA skeleton	Diffusion_brain_MRI	Gaussian	0.2096	0.0269	1.0588	1.0755	1.0058	0.0061	0.0769	0.0802
INI25062	Mean FA in corticospinal tract on FA skeleton (R)	Diffusion_brain_MRI	Gaussian	0.1699	0.0241	1.0649	1.0681	1.0084	0.007	0.1234	0.1029
INI25066	Mean FA in inferior cerebellar peduncle on FA skeleton (R)	Diffusion_brain_MRI	Gaussian	0.2631	0.0266	1.0802	1.0974	1.0005	0.0063	0.0048	0.0652
INI25068	Mean FA in superior cerebellar peduncle on FA skeleton (R)	Diffusion_brain_MRI	Gaussian	0.2969	0.0298	1.0864	1.1141	1.0104	0.0067	0.0909	0.0587
INI25069	Mean FA in superior cerebellar peduncle on FA skeleton (L)	Diffusion_brain_MRI	Gaussian	0.2845	0.0303	1.0802	1.1121	1.0106	0.0066	0.0944	0.0588
INI25071	Mean FA in cerebral peduncle on FA skeleton (L)	Diffusion_brain_MRI	Gaussian	0.2527	0.031	1.0833	1.1028	1.0076	0.0069	0.0736	0.0671
INI25072	Mean FA in anterior limb of internal capsule on FA skeleton (R)	Diffusion_brain_MRI	Gaussian	0.2916	0.0285	1.0895	1.1159	1.0072	0.0064	0.0621	0.0553
INI25073	Mean FA in anterior limb of internal capsule on FA skeleton (L)	Diffusion_brain_MRI	Gaussian	0.2593	0.0296	1.0833	1.1129	1.0149	0.0065	0.1315	0.0579
INI25074	Mean FA in posterior limb of internal capsule on FA skeleton (R)	Diffusion_brain_MRI	Gaussian	0.2618	0.0269	1.0802	1.1003	1.0136	0.006	0.1357	0.0596
INI25075	Mean FA in posterior limb of internal capsule on FA skeleton (L)	Diffusion_brain_MRI	Gaussian	0.2391	0.026	1.0802	1.0981	1.0189	0.0056	0.1927	0.0568
INI25076	Mean FA in retrolenticular part of internal capsule on FA skeleton (R)	Diffusion_brain_MRI	Gaussian	0.2585	0.026	1.071	1.0939	1.0027	0.0055	0.0291	0.0586
INI25077	Mean FA in retrolenticular part of internal capsule on FA skeleton (L)	Diffusion_brain_MRI	Gaussian	0.2251	0.0256	1.0679	1.0814	1.0068	0.006	0.0834	0.0731
INI25080	Mean FA in superior corona radiata on FA skeleton (R)	Diffusion_brain_MRI	Gaussian	0.2738	0.028	1.0802	1.0974	1.0067	0.0059	0.0683	0.061
INI25081	Mean FA in superior corona radiata on FA skeleton (L)	Diffusion_brain_MRI	Gaussian	0.2676	0.0278	1.0741	1.0976	1.0048	0.0057	0.049	0.0587
INI25084	Mean FA in posterior thalamic radiation on FA skeleton (R)	Diffusion_brain_MRI	Gaussian	0.311	0.0311	1.0895	1.1181	1.0013	0.0063	0.0112	0.0534
INI25085	Mean FA in posterior thalamic radiation on FA skeleton (L)	Diffusion_brain_MRI	Gaussian	0.3169	0.031	1.0864	1.1152	1.0008	0.0067	0.0071	0.0585
INI25086	Mean FA in sagittal stratum on FA skeleton (R)	Diffusion_brain_MRI	Gaussian	0.2715	0.0301	1.0741	1.0946	1.0066	0.0061	0.0703	0.0647
INI25087	Mean FA in sagittal stratum on FA skeleton (L)	Diffusion_brain_MRI	Gaussian	0.2672	0.0301	1.0679	1.0863	1.0052	0.0066	0.0601	0.0763
INI25088	Mean FA in external capsule on FA skeleton (R)	Diffusion_brain_MRI	Gaussian	0.2722	0.0289	1.0802	1.0982	1.0126	0.006	0.1288	0.0615
INI25090	Mean FA in cingulum cingulate gyrus on FA skeleton (R)	Diffusion_brain_MRI	Gaussian	0.2833	0.0293	1.0864	1.1082	1.0105	0.0066	0.0971	0.0606
INI25091	Mean FA in cingulum cingulate gyrus on FA skeleton (L)	Diffusion_brain_MRI	Gaussian	0.2819	0.0303	1.0864	1.1087	1.0152	0.0065	0.1401	0.0595
INI25092	Mean FA in cingulum hippocampus on FA skeleton (R)	Diffusion_brain_MRI	Gaussian	0.2113	0.0263	1.0618	1.0775	1.0077	0.0059	0.0998	0.0763
INI25093	Mean FA in cingulum hippocampus on FA skeleton (L)	Diffusion_brain_MRI	Gaussian	0.2255	0.027	1.0588	1.0698	0.9963	0.0061	<0	usually_indicates_GC_correction
INI25094	Mean FA in fornix cres+stria terminalis on FA skeleton (R)	Diffusion_brain_MRI	Gaussian	0.2231	0.0284	1.071	1.09	1.0124	0.0063	0.1375	0.0703
INI25096	Mean FA in superior longitudinal fasciculus on FA skeleton (R)	Diffusion_brain_MRI	Gaussian	0.2869	0.0291	1.1019	1.1211	1.0192	0.0061	0.1589	0.05
INI25097	Mean FA in superior longitudinal fasciculus on FA skeleton (L)	Diffusion_brain_MRI	Gaussian	0.2771	0.0302	1.0895	1.1112	1.0185	0.0063	0.1668	0.0571
INI25098	Mean FA in superior fronto-occipital fasciculus on FA skeleton (R)	Diffusion_brain_MRI	Gaussian	0.2924	0.025	1.071	1.0997	0.9956	0.0062	<0	usually_indicates_GC_correction
INI25099	Mean FA in superior fronto-occipital fasciculus on FA skeleton (L)	Diffusion_brain_MRI	Gaussian	0.2871	0.0289	1.0772	1.1132	1.0036	0.0062	0.0316	0.0548
INI25100	Mean FA in uncinate fasciculus on FA skeleton (R)	Diffusion_brain_MRI	Gaussian	0.2475	0.0276	1.0772	1.0949	1.009	0.0066	0.0949	0.0695
INI25102	Mean FA in tapetum on FA skeleton (R)	Diffusion_brain_MRI	Gaussian	0.2885	0.027	1.0802	1.1038	0.9994	0.0064	<0	usually_indicates_GC_correction
INI25103	Mean FA in tapetum on FA skeleton (L)	Diffusion_brain_MRI	Gaussian	0.3113	0.028	1.071	1.1053	0.9934	0.006	<0	usually_indicates_GC_correction
INI25344	Mean ICVF in middle cerebellar peduncle on FA skeleton	Diffusion_brain_MRI	Gaussian	0.3163	0.0349	1.0926	1.1213	1.007	0.0073	0.0577	0.0599
INI25346	Mean ICVF in genu of corpus callosum on FA skeleton	Diffusion_brain_MRI	Gaussian	0.4329	0.0401	1.1019	1.1711	1.003	0.0064	0.0173	0.0376
INI25347	Mean ICVF in body of corpus callosum on FA skeleton	Diffusion_brain_MRI	Gaussian	0.425	0.0439	1.1113	1.1807	1.0081	0.0068	0.0446	0.0378
INI25349	Mean ICVF in fornix on FA skeleton	Diffusion_brain_MRI	Gaussian	0.1665	0.023	1.0527	1.0689	1.0079	0.0061	0.1147	0.088
INI25352	Mean ICVF in medial lemniscus on FA skeleton (R)	Diffusion_brain_MRI	Gaussian	0.144	0.0297	1.0466	1.0703	1.0109	0.0069	0.1557	0.0986
INI25353	Mean ICVF in medial lemniscus on FA skeleton (L)	Diffusion_brain_MRI	Gaussian	0.1686	0.0284	1.0557	1.0696	1.0012	0.0073	0.0167	0.1047
INI25354	Mean ICVF in inferior cerebellar peduncle on FA skeleton (R)	Diffusion_brain_MRI	Gaussian	0.233	0.0308	1.0741	1.0888	1.0134	0.0067	0.1506	0.0758
INI25355	Mean ICVF in inferior cerebellar peduncle on FA skeleton (L)	Diffusion_brain_MRI	Gaussian	0.2713	0.0296	1.0772	1.0884	1.0012	0.0066	0.0137	0.0751
INI25356	Mean ICVF in superior cerebellar peduncle on FA skeleton (R)	Diffusion_brain_MRI	Gaussian	0.2836	0.0284	1.0772	1.0986	1.0064	0.0057	0.0648	0.0578
INI25357	Mean ICVF in superior cerebellar peduncle on FA skeleton (L)	Diffusion_brain_MRI	Gaussian	0.3124	0.0296	1.0802	1.1084	1.0048	0.0059	0.0444	0.0546
INI25358	Mean ICVF in cerebral peduncle on FA skeleton (R)	Diffusion_brain_MRI	Gaussian	0.2955	0.0357	1.071	1.1146	1.0047	0.0066	0.0406	0.0576
INI25359	Mean ICVF in cerebral peduncle on FA skeleton (L)	Diffusion_brain_MRI	Gaussian	0.362	0.0352	1.0772	1.1196	0.9959	0.0073	<0	usually_indicates_GC_correction
INI25360	Mean ICVF in anterior limb of internal capsule on FA skeleton (R)	Diffusion_brain_MRI	Gaussian	0.3122	0.0349	1.0864	1.1412	1.0149	0.0072	0.1057	0.0507
INI25361	Mean ICVF in anterior limb of internal capsule on FA skeleton (L)	Diffusion_brain_MRI	Gaussian	0.2962	0.0333	1.0864	1.1346	1.0153	0.007	0.1141	0.052
INI25362	Mean ICVF in posterior limb of internal capsule on FA skeleton (R)	Diffusion_brain_MRI	Gaussian	0.37	0.0372	1.0926	1.1574	1.0025	0.0065	0.0156	0.0415
INI25363	Mean ICVF in posterior limb of internal capsule on FA skeleton (L)	Diffusion_brain_MRI	Gaussian	0.3643	0.0364	1.0957	1.1538	1.0053	0.0065	0.0346	0.042
INI25364	Mean ICVF in retrolenticular part of internal capsule on FA skeleton (R)	Diffusion_brain_MRI	Gaussian	0.3756	0.0371	1.0988	1.1493	1.0027	0.0068	0.0182	0.0457
INI25365	Mean ICVF in retrolenticular part of internal capsule on FA skeleton (L)	Diffusion_brain_MRI	Gaussian	0.4073	0.0389	1.1019	1.1638	1.0017	0.0065	0.0106	0.0396
INI25366	Mean ICVF in anterior corona radiata on FA skeleton (R)	Diffusion_brain_MRI	Gaussian	0.4102	0.038	1.1019	1.1656	1.005	0.0062	0.0299	0.0373
INI25367	Mean ICVF in anterior corona radiata on FA skeleton (L)	Diffusion_brain_MRI	Gaussian	0.4119	0.0397	1.1082	1.1715	1.0062	0.0064	0.036	0.0373
INI25368	Mean ICVF in superior corona radiata on FA skeleton (R)	Diffusion_brain_MRI	Gaussian	0.4208	0.0411	1.105	1.1825	1.0047	0.0066	0.0255	0.0359
INI25369	Mean ICVF in superior corona radiata on FA skeleton (L)	Diffusion_brain_MRI	Gaussian	0.425	0.0404	1.1082	1.1796	1.0027	0.0067	0.015	0.0375
INI25370	Mean ICVF in posterior corona radiata on FA skeleton (R)	Diffusion_brain_MRI	Gaussian	0.3645	0.0358	1.0988	1.1508	1.0101	0.0071	0.0672	0.0474
INI25371	Mean ICVF in posterior corona radiata on FA skeleton (L)	Diffusion_brain_MRI	Gaussian	0.4036	0.0391	1.1082	1.1719	1.0055	0.0072	0.0321	0.0421
INI25372	Mean ICVF in posterior thalamic radiation on FA skeleton (R)	Diffusion_brain_MRI	Gaussian	0.3707	0.0414	1.0926	1.1599	1.0028	0.0072	0.0178	0.0451
INI25373	Mean ICVF in posterior thalamic radiation on FA skeleton (L)	Diffusion_brain_MRI	Gaussian	0.3975	0.0378	1.0988	1.1611	1.0008	0.0066	0.0049	0.041
INI25374	Mean ICVF in sagittal stratum on FA skeleton (R)	Diffusion_brain_MRI	Gaussian	0.4077	0.0422	1.0957	1.1527	0.9993	0.0066	<0	usually_indicates_GC_correction
INI25375	Mean ICVF in sagittal stratum on FA skeleton (L)	Diffusion_brain_MRI	Gaussian	0.3994	0.0373	1.0988	1.1474	1.0034	0.0065	0.0232	0.044
INI25376	Mean ICVF in external capsule on FA skeleton (R)	Diffusion_brain_MRI	Gaussian	0.3095	0.0343	1.0957	1.1414	1.0147	0.0065	0.1037	0.0463
INI25377	Mean ICVF in external capsule on FA skeleton (L)	Diffusion_brain_MRI	Gaussian	0.3163	0.0316	1.0988	1.134	1.0115	0.0061	0.0856	0.0454
INI25378	Mean ICVF in cingulum cingulate gyrus on FA skeleton (R)	Diffusion_brain_MRI	Gaussian	0.3834	0.0349	1.0988	1.1671	1.0057	0.0059	0.0341	0.0356
INI25379	Mean ICVF in cingulum cingulate gyrus on FA skeleton (L)	Diffusion_brain_MRI	Gaussian	0.3742	0.0358	1.1019	1.1637	1.0098	0.0058	0.0601	0.0356
INI25380	Mean ICVF in cingulum hippocampus on FA skeleton (R)	Diffusion_brain_MRI	Gaussian	0.3068	0.0342	1.0864	1.123	1.0129	0.0071	0.105	0.058
INI25381	Mean ICVF in cingulum hippocampus on FA skeleton (L)	Diffusion_brain_MRI	Gaussian	0.3146	0.0325	1.0895	1.1191	1.0076	0.0067	0.0637	0.0566
INI25382	Mean ICVF in fornix cres+stria terminalis on FA skeleton (R)	Diffusion_brain_MRI	Gaussian	0.2952	0.0331	1.0741	1.1098	1.0028	0.0068	0.0257	0.0617
INI25383	Mean ICVF in fornix cres+stria terminalis on FA skeleton (L)	Diffusion_brain_MRI	Gaussian	0.3108	0.0336	1.0833	1.1166	1.0034	0.0069	0.0295	0.0588
INI25384	Mean ICVF in superior longitudinal fasciculus on FA skeleton (R)	Diffusion_brain_MRI	Gaussian	0.3991	0.0387	1.1019	1.1721	1.0107	0.0061	0.0619	0.0353
INI25385	Mean ICVF in superior longitudinal fasciculus on FA skeleton (L)	Diffusion_brain_MRI	Gaussian	0.4024	0.0398	1.1082	1.1709	1.012	0.0061	0.0702	0.0354
INI25386	Mean ICVF in superior fronto-occipital fasciculus on FA skeleton (R)	Diffusion_brain_MRI	Gaussian	0.2938	0.0327	1.0833	1.1366	1.0023	0.0065	0.0167	0.0476
INI25387	Mean ICVF in superior fronto-occipital fasciculus on FA skeleton (L)	Diffusion_brain_MRI	Gaussian	0.2954	0.0376	1.0833	1.1356	1.0035	0.007	0.0258	0.0513
INI25388	Mean ICVF in uncinate fasciculus on FA skeleton (R)	Diffusion_brain_MRI	Gaussian	0.2991	0.0284	1.0895	1.11	1.0046	0.0064	0.0421	0.058
INI25389	Mean ICVF in uncinate fasciculus on FA skeleton (L)	Diffusion_brain_MRI	Gaussian	0.3012	0.0294	1.0864	1.1097	1.0029	0.0066	0.0264	0.0601
INI25391	Mean ICVF in tapetum on FA skeleton (L)	Diffusion_brain_MRI	Gaussian	0.2367	0.038	1.0679	1.1041	1.0034	0.0068	0.0328	0.0649
INI25443	Mean ISOVF in body of corpus callosum on FA skeleton	Diffusion_brain_MRI	Gaussian	0.2228	0.0226	1.0649	1.0688	0.9983	0.0055	<0	usually_indicates_GC_correction
INI25445	Mean ISOVF in fornix on FA skeleton	Diffusion_brain_MRI	Gaussian	0.2387	0.0299	1.0618	1.0805	1.0037	0.0068	0.0459	0.0848
INI25452	Mean ISOVF in superior cerebellar peduncle on FA skeleton (R)	Diffusion_brain_MRI	Gaussian	0.1882	0.026	1.0557	1.0715	1.0044	0.0062	0.0614	0.0865
INI25462	Mean ISOVF in anterior corona radiata on FA skeleton (R)	Diffusion_brain_MRI	Gaussian	0.2141	0.0325	1.0557	1.0791	0.9997	0.0065	<0	usually_indicates_GC_correction
INI25463	Mean ISOVF in anterior corona radiata on FA skeleton (L)	Diffusion_brain_MRI	Gaussian	0.2199	0.0365	1.0557	1.0804	0.9971	0.007	<0	usually_indicates_GC_correction
INI25464	Mean ISOVF in superior corona radiata on FA skeleton (R)	Diffusion_brain_MRI	Gaussian	0.1573	0.0305	1.0345	1.0496	0.9944	0.0066	<0	usually_indicates_GC_correction
INI25465	Mean ISOVF in superior corona radiata on FA skeleton (L)	Diffusion_brain_MRI	Gaussian	0.1932	0.0337	1.0466	1.0649	0.9951	0.007	<0	usually_indicates_GC_correction
INI25467	Mean ISOVF in posterior corona radiata on FA skeleton (L)	Diffusion_brain_MRI	Gaussian	0.2235	0.0316	1.0588	1.0776	0.9961	0.0062	<0	usually_indicates_GC_correction
INI25469	Mean ISOVF in posterior thalamic radiation on FA skeleton (L)	Diffusion_brain_MRI	Gaussian	0.2045	0.0326	1.0618	1.0782	1.0037	0.0067	0.0475	0.0851
INI25470	Mean ISOVF in sagittal stratum on FA skeleton (R)	Diffusion_brain_MRI	Gaussian	0.1959	0.0288	1.0588	1.0745	1.0074	0.0066	0.0993	0.0884
INI25471	Mean ISOVF in sagittal stratum on FA skeleton (L)	Diffusion_brain_MRI	Gaussian	0.1678	0.0293	1.0527	1.06	1.0015	0.0064	0.0249	0.1068
INI25473	Mean ISOVF in external capsule on FA skeleton (L)	Diffusion_brain_MRI	Gaussian	0.2268	0.0269	1.0588	1.0724	0.9986	0.0063	<0	usually_indicates_GC_correction
INI25474	Mean ISOVF in cingulum cingulate gyrus on FA skeleton (R)	Diffusion_brain_MRI	Gaussian	0.1791	0.0274	1.0496	1.0613	0.9991	0.0064	<0	usually_indicates_GC_correction
INI25475	Mean ISOVF in cingulum cingulate gyrus on FA skeleton (L)	Diffusion_brain_MRI	Gaussian	0.1497	0.0276	1.0496	1.0625	1.0067	0.0065	0.1075	0.104
INI25488	WA FA in tract acoustic radiation (L)	Diffusion_brain_MRI	Gaussian	0.174	0.025	1.0649	1.0716	1.0155	0.0062	0.216	0.0863
INI25489	WA FA in tract acoustic radiation (R)	Diffusion_brain_MRI	Gaussian	0.2041	0.0264	1.0588	1.069	1.0049	0.0063	0.0706	0.0907
INI25490	WA FA in tract anterior thalamic radiation (L)	Diffusion_brain_MRI	Gaussian	0.243	0.0276	1.0833	1.1105	1.0164	0.0059	0.1489	0.0532
INI25491	WA FA in tract anterior thalamic radiation (R)	Diffusion_brain_MRI	Gaussian	0.282	0.0278	1.0833	1.1095	1.0062	0.0063	0.0568	0.0572
INI25492	WA FA in tract cingulate gyrus part of cingulum (L)	Diffusion_brain_MRI	Gaussian	0.1737	0.0267	1.071	1.0794	1.0196	0.0063	0.247	0.079
INI25493	WA FA in tract cingulate gyrus part of cingulum (R)	Diffusion_brain_MRI	Gaussian	0.2047	0.0299	1.0649	1.0907	1.0131	0.0065	0.1442	0.0716
INI25497	WA FA in tract corticospinal tract (R)	Diffusion_brain_MRI	Gaussian	0.2302	0.0238	1.0679	1.0824	1.0034	0.0054	0.041	0.066
INI25498	WA FA in tract forceps major	Diffusion_brain_MRI	Gaussian	0.2528	0.0327	1.071	1.1057	1.0069	0.0061	0.0651	0.0579
INI25499	WA FA in tract forceps minor	Diffusion_brain_MRI	Gaussian	0.3323	0.0389	1.0864	1.1476	1.009	0.0071	0.0612	0.0483
INI25500	WA FA in tract inferior fronto-occipital fasciculus (L)	Diffusion_brain_MRI	Gaussian	0.2783	0.0306	1.0802	1.1118	1.0114	0.0062	0.1018	0.0557
INI25501	WA FA in tract inferior fronto-occipital fasciculus (R)	Diffusion_brain_MRI	Gaussian	0.3405	0.0304	1.0895	1.1202	1.0016	0.0064	0.0137	0.0534
INI25502	WA FA in tract inferior longitudinal fasciculus (L)	Diffusion_brain_MRI	Gaussian	0.2802	0.0292	1.0772	1.1091	1.0116	0.0061	0.1062	0.0557
INI25503	WA FA in tract inferior longitudinal fasciculus (R)	Diffusion_brain_MRI	Gaussian	0.3075	0.0294	1.0895	1.1179	1.0109	0.0059	0.0927	0.0498
INI25507	WA FA in tract posterior thalamic radiation (L)	Diffusion_brain_MRI	Gaussian	0.2661	0.0277	1.0772	1.0956	1.0012	0.0057	0.0128	0.0596
INI25508	WA FA in tract posterior thalamic radiation (R)	Diffusion_brain_MRI	Gaussian	0.274	0.0335	1.0772	1.1137	1.0018	0.006	0.016	0.0532
INI25509	WA FA in tract superior longitudinal fasciculus (L)	Diffusion_brain_MRI	Gaussian	0.3489	0.0303	1.0988	1.1346	1.0078	0.006	0.0578	0.0444
INI25513	WA FA in tract uncinate fasciculus (L)	Diffusion_brain_MRI	Gaussian	0.2451	0.0262	1.0772	1.0842	1.0025	0.0062	0.0296	0.0741
INI25514	WA FA in tract uncinate fasciculus (R)	Diffusion_brain_MRI	Gaussian	0.2503	0.026	1.0802	1.0945	1.0071	0.0061	0.0756	0.0642
INI25516	WA MD in tract acoustic radiation (R)	Diffusion_brain_MRI	Gaussian	0.1582	0.0267	1.0527	1.0668	1.0089	0.0068	0.1325	0.1016
INI25517	WA MD in tract anterior thalamic radiation (L)	Diffusion_brain_MRI	Gaussian	0.2196	0.0296	1.0649	1.0964	1.0084	0.0059	0.087	0.0615
INI25519	WA MD in tract cingulate gyrus part of cingulum (L)	Diffusion_brain_MRI	Gaussian	0.2649	0.0278	1.0679	1.0986	0.9946	0.0056	<0	usually_indicates_GC_correction
INI25520	WA MD in tract cingulate gyrus part of cingulum (R)	Diffusion_brain_MRI	Gaussian	0.2522	0.027	1.0679	1.0951	1.0012	0.0062	0.0126	0.0648
INI25525	WA MD in tract forceps major	Diffusion_brain_MRI	Gaussian	0.1984	0.0253	1.0649	1.0739	1.0083	0.0062	0.1123	0.0841
INI25526	WA MD in tract forceps minor	Diffusion_brain_MRI	Gaussian	0.2401	0.0358	1.0772	1.1098	1.0152	0.0073	0.1386	0.0663
INI25527	WA MD in tract inferior fronto-occipital fasciculus (L)	Diffusion_brain_MRI	Gaussian	0.2683	0.0303	1.0772	1.1209	1.0175	0.0063	0.1446	0.0517
INI25528	WA MD in tract inferior fronto-occipital fasciculus (R)	Diffusion_brain_MRI	Gaussian	0.2996	0.0344	1.0772	1.1226	1.0048	0.0064	0.0391	0.0524
INI25529	WA MD in tract inferior longitudinal fasciculus (L)	Diffusion_brain_MRI	Gaussian	0.2527	0.0324	1.0802	1.1127	1.0194	0.0066	0.1717	0.0584
INI25530	WA MD in tract inferior longitudinal fasciculus (R)	Diffusion_brain_MRI	Gaussian	0.2507	0.0356	1.0772	1.1141	1.0156	0.0068	0.1372	0.0592
INI25536	WA MD in tract superior longitudinal fasciculus (L)	Diffusion_brain_MRI	Gaussian	0.3337	0.039	1.0926	1.1522	1.0156	0.0066	0.1028	0.0432
INI25538	WA MD in tract superior thalamic radiation (L)	Diffusion_brain_MRI	Gaussian	0.2125	0.0358	1.071	1.106	1.0141	0.0067	0.1333	0.0637
INI25539	WA MD in tract superior thalamic radiation (R)	Diffusion_brain_MRI	Gaussian	0.2366	0.0315	1.071	1.1042	1.0039	0.0058	0.0375	0.056
INI25540	WA MD in tract uncinate fasciculus (L)	Diffusion_brain_MRI	Gaussian	0.1931	0.0301	1.0618	1.0867	1.0121	0.0066	0.1392	0.0764
INI25541	WA MD in tract uncinate fasciculus (R)	Diffusion_brain_MRI	Gaussian	0.2535	0.0275	1.0741	1.1036	1.0047	0.006	0.0453	0.0578
INI25553	WA MO in tract forceps minor	Diffusion_brain_MRI	Gaussian	0.2667	0.0303	1.0833	1.1018	1.0082	0.0067	0.0804	0.0661
INI25558	WA MO in tract middle cerebellar peduncle	Diffusion_brain_MRI	Gaussian	0.1659	0.0236	1.0466	1.0514	0.9988	0.0059	<0	usually_indicates_GC_correction
INI25560	WA MO in tract medial lemniscus (R)	Diffusion_brain_MRI	Gaussian	0.1968	0.0254	1.0618	1.0687	1.0069	0.0065	0.0998	0.0949
INI25561	WA MO in tract posterior thalamic radiation (L)	Diffusion_brain_MRI	Gaussian	0.1149	0.0298	1.0405	1.0478	1.0125	0.0067	0.2604	0.1408
INI25562	WA MO in tract posterior thalamic radiation (R)	Diffusion_brain_MRI	Gaussian	0.1416	0.0264	1.0496	1.051	1.0065	0.0061	0.1277	0.1202
INI25563	WA MO in tract superior longitudinal fasciculus (L)	Diffusion_brain_MRI	Gaussian	0.1847	0.0249	1.0527	1.0646	1.003	0.0066	0.047	0.102
INI25566	WA MO in tract superior thalamic radiation (R)	Diffusion_brain_MRI	Gaussian	0.2627	0.0271	1.0802	1.1001	1.0109	0.006	0.1089	0.0598
INI25580	WA L1 in tract forceps minor	Diffusion_brain_MRI	Gaussian	0.2231	0.0269	1.071	1.0856	1.0115	0.0067	0.1349	0.0783
INI25581	WA L1 in tract inferior fronto-occipital fasciculus (L)	Diffusion_brain_MRI	Gaussian	0.2233	0.0281	1.0772	1.102	1.0193	0.0068	0.1889	0.0662
INI25582	WA L1 in tract inferior fronto-occipital fasciculus (R)	Diffusion_brain_MRI	Gaussian	0.2209	0.0303	1.0741	1.0988	1.0113	0.0069	0.1146	0.0696
INI25583	WA L1 in tract inferior longitudinal fasciculus (L)	Diffusion_brain_MRI	Gaussian	0.2199	0.0296	1.0802	1.0981	1.0178	0.0066	0.1813	0.0672
INI25584	WA L1 in tract inferior longitudinal fasciculus (R)	Diffusion_brain_MRI	Gaussian	0.1981	0.0328	1.0741	1.0987	1.0189	0.0068	0.1912	0.0685
INI25590	WA L1 in tract superior longitudinal fasciculus (L)	Diffusion_brain_MRI	Gaussian	0.2941	0.0345	1.0833	1.1285	1.0119	0.0067	0.0927	0.0519
INI25591	WA L1 in tract superior longitudinal fasciculus (R)	Diffusion_brain_MRI	Gaussian	0.2536	0.031	1.0864	1.1178	1.0162	0.0063	0.1378	0.0535
INI25592	WA L1 in tract superior thalamic radiation (L)	Diffusion_brain_MRI	Gaussian	0.2509	0.0326	1.0802	1.1057	1.0068	0.007	0.0642	0.0662
INI25593	WA L1 in tract superior thalamic radiation (R)	Diffusion_brain_MRI	Gaussian	0.2803	0.028	1.0772	1.1098	0.9979	0.006	<0	usually_indicates_GC_correction
INI25594	WA L1 in tract uncinate fasciculus (L)	Diffusion_brain_MRI	Gaussian	0.1641	0.0292	1.0527	1.0735	1.0088	0.0069	0.1191	0.0935
INI25597	WA L2 in tract acoustic radiation (R)	Diffusion_brain_MRI	Gaussian	0.1465	0.0271	1.0527	1.0603	1.0109	0.0069	0.1814	0.115
INI25598	WA L2 in tract anterior thalamic radiation (L)	Diffusion_brain_MRI	Gaussian	0.236	0.0304	1.071	1.1059	1.0096	0.006	0.0908	0.0565
INI25599	WA L2 in tract anterior thalamic radiation (R)	Diffusion_brain_MRI	Gaussian	0.2696	0.0311	1.0679	1.1013	0.9968	0.0063	<0	usually_indicates_GC_correction
INI25600	WA L2 in tract cingulate gyrus part of cingulum (L)	Diffusion_brain_MRI	Gaussian	0.2424	0.0254	1.071	1.1002	1.01	0.006	0.0998	0.0595
INI25601	WA L2 in tract cingulate gyrus part of cingulum (R)	Diffusion_brain_MRI	Gaussian	0.2544	0.026	1.0741	1.1026	1.007	0.0061	0.0683	0.0597
INI25606	WA L2 in tract forceps major	Diffusion_brain_MRI	Gaussian	0.2067	0.0268	1.0649	1.0824	1.0097	0.0062	0.1172	0.075
INI25607	WA L2 in tract forceps minor	Diffusion_brain_MRI	Gaussian	0.2648	0.0435	1.0833	1.129	1.0146	0.0079	0.1135	0.0614
INI25608	WA L2 in tract inferior fronto-occipital fasciculus (L)	Diffusion_brain_MRI	Gaussian	0.2689	0.0292	1.0833	1.1144	1.0135	0.0059	0.1177	0.052
INI25609	WA L2 in tract inferior fronto-occipital fasciculus (R)	Diffusion_brain_MRI	Gaussian	0.3227	0.0322	1.0802	1.1203	1.0007	0.0062	0.006	0.0515
INI25610	WA L2 in tract inferior longitudinal fasciculus (L)	Diffusion_brain_MRI	Gaussian	0.2422	0.0295	1.0772	1.103	1.017	0.0065	0.1654	0.0629
INI25611	WA L2 in tract inferior longitudinal fasciculus (R)	Diffusion_brain_MRI	Gaussian	0.2491	0.0318	1.0802	1.106	1.0143	0.0064	0.135	0.0607
INI25617	WA L2 in tract superior longitudinal fasciculus (L)	Diffusion_brain_MRI	Gaussian	0.3345	0.0365	1.0926	1.149	1.0141	0.0063	0.0948	0.0426
INI25619	WA L2 in tract superior thalamic radiation (L)	Diffusion_brain_MRI	Gaussian	0.2127	0.0292	1.071	1.1	1.0153	0.0063	0.1526	0.0627
INI25621	WA L2 in tract uncinate fasciculus (L)	Diffusion_brain_MRI	Gaussian	0.2183	0.0295	1.071	1.0913	1.0097	0.0067	0.1068	0.0735
INI25622	WA L2 in tract uncinate fasciculus (R)	Diffusion_brain_MRI	Gaussian	0.2686	0.029	1.0802	1.1112	1.0049	0.0061	0.0437	0.0549
INI25624	WA L3 in tract acoustic radiation (R)	Diffusion_brain_MRI	Gaussian	0.1799	0.0261	1.0527	1.0676	1.0043	0.0067	0.0634	0.0984
INI25625	WA L3 in tract anterior thalamic radiation (L)	Diffusion_brain_MRI	Gaussian	0.2203	0.0294	1.0679	1.1	1.0115	0.0059	0.1155	0.0594
INI25626	WA L3 in tract anterior thalamic radiation (R)	Diffusion_brain_MRI	Gaussian	0.2556	0.031	1.0679	1.0981	1.0004	0.0063	0.0038	0.0641
INI25627	WA L3 in tract cingulate gyrus part of cingulum (L)	Diffusion_brain_MRI	Gaussian	0.2158	0.027	1.0741	1.0946	1.0119	0.0061	0.1257	0.0644
INI25628	WA L3 in tract cingulate gyrus part of cingulum (R)	Diffusion_brain_MRI	Gaussian	0.2237	0.0276	1.071	1.0969	1.0109	0.0063	0.1121	0.0646
INI25634	WA L3 in tract forceps minor	Diffusion_brain_MRI	Gaussian	0.2634	0.0386	1.0802	1.1219	1.0145	0.0074	0.1188	0.0607
INI25635	WA L3 in tract inferior fronto-occipital fasciculus (L)	Diffusion_brain_MRI	Gaussian	0.281	0.0296	1.0864	1.1217	1.015	0.006	0.1237	0.0495
INI25636	WA L3 in tract inferior fronto-occipital fasciculus (R)	Diffusion_brain_MRI	Gaussian	0.3291	0.0335	1.0864	1.1285	1.0032	0.0064	0.0248	0.0498
INI25637	WA L3 in tract inferior longitudinal fasciculus (L)	Diffusion_brain_MRI	Gaussian	0.2708	0.0324	1.0833	1.1185	1.019	0.0064	0.1607	0.0542
INI25638	WA L3 in tract inferior longitudinal fasciculus (R)	Diffusion_brain_MRI	Gaussian	0.2848	0.0354	1.0833	1.1236	1.0142	0.0066	0.115	0.0535
INI25644	WA L3 in tract superior longitudinal fasciculus (L)	Diffusion_brain_MRI	Gaussian	0.3475	0.0367	1.0957	1.149	1.012	0.0062	0.0804	0.0419
INI25646	WA L3 in tract superior thalamic radiation (L)	Diffusion_brain_MRI	Gaussian	0.2081	0.0334	1.071	1.1054	1.0189	0.0066	0.1792	0.0628
INI25647	WA L3 in tract superior thalamic radiation (R)	Diffusion_brain_MRI	Gaussian	0.2274	0.0285	1.0741	1.1035	1.01	0.0054	0.0967	0.0521
INI25648	WA L3 in tract uncinate fasciculus (L)	Diffusion_brain_MRI	Gaussian	0.1987	0.0274	1.0741	1.085	1.0119	0.0062	0.1405	0.0733
INI25649	WA L3 in tract uncinate fasciculus (R)	Diffusion_brain_MRI	Gaussian	0.2568	0.0253	1.0772	1.1001	1.0053	0.0058	0.053	0.0577
INI25650	WA ICVF in tract acoustic radiation (L)	Diffusion_brain_MRI	Gaussian	0.3446	0.0363	1.1019	1.1528	1.0156	0.0065	0.1019	0.0428
INI25651	WA ICVF in tract acoustic radiation (R)	Diffusion_brain_MRI	Gaussian	0.3235	0.0381	1.0926	1.1455	1.015	0.0069	0.103	0.0472
INI25652	WA ICVF in tract anterior thalamic radiation (L)	Diffusion_brain_MRI	Gaussian	0.3548	0.042	1.0988	1.1595	1.0131	0.0068	0.0822	0.0424
INI25653	WA ICVF in tract anterior thalamic radiation (R)	Diffusion_brain_MRI	Gaussian	0.3422	0.0393	1.0926	1.1523	1.0135	0.0067	0.0889	0.0442
INI25654	WA ICVF in tract cingulate gyrus part of cingulum (L)	Diffusion_brain_MRI	Gaussian	0.3252	0.0328	1.0957	1.1476	1.0152	0.0061	0.1031	0.0413
INI25655	WA ICVF in tract cingulate gyrus part of cingulum (R)	Diffusion_brain_MRI	Gaussian	0.3094	0.0337	1.0926	1.147	1.0164	0.0065	0.1117	0.0443
INI25656	WA ICVF in tract parahippocampal part of cingulum (L)	Diffusion_brain_MRI	Gaussian	0.2456	0.0297	1.0679	1.0956	1.0098	0.0063	0.103	0.066
INI25657	WA ICVF in tract parahippocampal part of cingulum (R)	Diffusion_brain_MRI	Gaussian	0.2165	0.0309	1.071	1.0892	1.0131	0.007	0.1469	0.0784
INI25658	WA ICVF in tract corticospinal tract (L)	Diffusion_brain_MRI	Gaussian	0.3564	0.0365	1.0988	1.1483	1.0042	0.0064	0.0285	0.043
INI25659	WA ICVF in tract corticospinal tract (R)	Diffusion_brain_MRI	Gaussian	0.3692	0.0397	1.0926	1.1563	1.0009	0.0068	0.0057	0.0436
INI25660	WA ICVF in tract forceps major	Diffusion_brain_MRI	Gaussian	0.3429	0.0452	1.0895	1.1618	1.0096	0.0067	0.0595	0.0415
INI25661	WA ICVF in tract forceps minor	Diffusion_brain_MRI	Gaussian	0.4226	0.0415	1.1019	1.179	1.0077	0.0064	0.0432	0.0357
INI25662	WA ICVF in tract inferior fronto-occipital fasciculus (L)	Diffusion_brain_MRI	Gaussian	0.4113	0.0392	1.1113	1.1666	1.0086	0.006	0.0517	0.0359
INI25663	WA ICVF in tract inferior fronto-occipital fasciculus (R)	Diffusion_brain_MRI	Gaussian	0.4088	0.0423	1.105	1.1676	1.0071	0.0064	0.0426	0.038
INI25664	WA ICVF in tract inferior longitudinal fasciculus (L)	Diffusion_brain_MRI	Gaussian	0.4038	0.0377	1.105	1.1615	1.0082	0.006	0.0511	0.0369
INI25665	WA ICVF in tract inferior longitudinal fasciculus (R)	Diffusion_brain_MRI	Gaussian	0.3827	0.0407	1.1019	1.1574	1.0093	0.0066	0.059	0.042
INI25666	WA ICVF in tract middle cerebellar peduncle	Diffusion_brain_MRI	Gaussian	0.2492	0.0295	1.0772	1.0907	1.0034	0.0065	0.0371	0.0715
INI25667	WA ICVF in tract medial lemniscus (L)	Diffusion_brain_MRI	Gaussian	0.252	0.0326	1.0772	1.1007	1.0054	0.0072	0.0535	0.0716
INI25668	WA ICVF in tract medial lemniscus (R)	Diffusion_brain_MRI	Gaussian	0.2147	0.0295	1.0679	1.084	1.0085	0.007	0.1014	0.0828
INI25669	WA ICVF in tract posterior thalamic radiation (L)	Diffusion_brain_MRI	Gaussian	0.3994	0.0386	1.0988	1.1613	1.0032	0.0065	0.0196	0.0403
INI25670	WA ICVF in tract posterior thalamic radiation (R)	Diffusion_brain_MRI	Gaussian	0.3839	0.0441	1.1019	1.1656	1.0049	0.0071	0.0294	0.0428
INI25671	WA ICVF in tract superior longitudinal fasciculus (L)	Diffusion_brain_MRI	Gaussian	0.4157	0.0424	1.1113	1.1794	1.0113	0.0063	0.0628	0.0352
INI25672	WA ICVF in tract superior longitudinal fasciculus (R)	Diffusion_brain_MRI	Gaussian	0.4069	0.0414	1.1019	1.1789	1.0108	0.0062	0.0603	0.0347
INI25673	WA ICVF in tract superior thalamic radiation (L)	Diffusion_brain_MRI	Gaussian	0.3707	0.0394	1.1019	1.1628	1.0085	0.0067	0.0521	0.0409
INI25674	WA ICVF in tract superior thalamic radiation (R)	Diffusion_brain_MRI	Gaussian	0.3753	0.0418	1.105	1.1775	1.011	0.0063	0.0618	0.0357
INI25675	WA ICVF in tract uncinate fasciculus (L)	Diffusion_brain_MRI	Gaussian	0.3414	0.0326	1.1019	1.1364	1.0077	0.0065	0.0564	0.0478
INI25676	WA ICVF in tract uncinate fasciculus (R)	Diffusion_brain_MRI	Gaussian	0.35	0.0322	1.0988	1.1405	1.0067	0.0061	0.048	0.0433
INI25685	WA OD in tract corticospinal tract (L)	Diffusion_brain_MRI	Gaussian	0.2205	0.0268	1.0741	1.0862	1.0117	0.0061	0.1353	0.0706
INI25692	WA OD in tract inferior longitudinal fasciculus (R)	Diffusion_brain_MRI	Gaussian	0.1667	0.0276	1.0649	1.073	1.0108	0.0069	0.1482	0.095
INI25694	WA OD in tract medial lemniscus (L)	Diffusion_brain_MRI	Gaussian	0.2217	0.0274	1.0679	1.0839	1.0075	0.0064	0.0889	0.0766
INI25698	WA OD in tract superior longitudinal fasciculus (L)	Diffusion_brain_MRI	Gaussian	0.2453	0.0283	1.0741	1.0895	1.0056	0.0074	0.0628	0.083
INI25699	WA OD in tract superior longitudinal fasciculus (R)	Diffusion_brain_MRI	Gaussian	0.2462	0.0285	1.0772	1.096	1.0122	0.007	0.1268	0.0732
INI25701	WA OD in tract superior thalamic radiation (R)	Diffusion_brain_MRI	Gaussian	0.3211	0.0303	1.0864	1.1156	1.0038	0.0063	0.0332	0.0547
INI25704	WA ISOVF in tract acoustic radiation (L)	Diffusion_brain_MRI	Gaussian	0.1133	0.0224	1.0345	1.0413	1.0029	0.006	0.0693	0.1446
INI25705	WA ISOVF in tract acoustic radiation (R)	Diffusion_brain_MRI	Gaussian	0.1325	0.0242	1.0466	1.0559	1.0096	0.0061	0.172	0.109
INI25707	WA ISOVF in tract anterior thalamic radiation (R)	Diffusion_brain_MRI	Gaussian	0.2059	0.0266	1.0436	1.0542	0.9859	0.0063	<0	usually_indicates_GC_correction
INI25708	WA ISOVF in tract cingulate gyrus part of cingulum (L)	Diffusion_brain_MRI	Gaussian	0.1602	0.0249	1.0405	1.0562	0.9989	0.006	<0	usually_indicates_GC_correction
INI25709	WA ISOVF in tract cingulate gyrus part of cingulum (R)	Diffusion_brain_MRI	Gaussian	0.1755	0.0239	1.0436	1.0588	0.9985	0.0064	<0	usually_indicates_GC_correction
INI25716	WA ISOVF in tract inferior fronto-occipital fasciculus (L)	Diffusion_brain_MRI	Gaussian	0.2451	0.0327	1.0618	1.086	1.0004	0.0068	0.0042	0.079
INI25717	WA ISOVF in tract inferior fronto-occipital fasciculus (R)	Diffusion_brain_MRI	Gaussian	0.2721	0.0292	1.071	1.0878	0.9966	0.0062	<0	usually_indicates_GC_correction
INI25718	WA ISOVF in tract inferior longitudinal fasciculus (L)	Diffusion_brain_MRI	Gaussian	0.2511	0.0311	1.0679	1.0877	1.0001	0.0064	0.0012	0.0735
INI25719	WA ISOVF in tract inferior longitudinal fasciculus (R)	Diffusion_brain_MRI	Gaussian	0.27	0.0312	1.0649	1.0948	1.001	0.0063	0.011	0.0667
INI25724	WA ISOVF in tract posterior thalamic radiation (R)	Diffusion_brain_MRI	Gaussian	0.127	0.0262	1.0496	1.0562	1.0143	0.0068	0.2536	0.1205
INI25725	WA ISOVF in tract superior longitudinal fasciculus (L)	Diffusion_brain_MRI	Gaussian	0.2891	0.0393	1.0741	1.1102	1.0005	0.0075	0.0047	0.0685
INI25726	WA ISOVF in tract superior longitudinal fasciculus (R)	Diffusion_brain_MRI	Gaussian	0.2415	0.0321	1.0679	1.0893	1.0069	0.0069	0.0768	0.0776
INI25727	WA ISOVF in tract superior thalamic radiation (L)	Diffusion_brain_MRI	Gaussian	0.1721	0.0279	1.0557	1.0626	1.0051	0.0065	0.0808	0.1032
INI25728	WA ISOVF in tract superior thalamic radiation (R)	Diffusion_brain_MRI	Gaussian	0.181	0.0283	1.0496	1.0553	0.9953	0.0059	<0	usually_indicates_GC_correction
INI25729	WA ISOVF in tract uncinate fasciculus (L)	Diffusion_brain_MRI	Gaussian	0.1343	0.0264	1.0436	1.0578	1.0089	0.0067	0.1536	0.1165
INI25730	WA ISOVF in tract uncinate fasciculus (R)	Diffusion_brain_MRI	Gaussian	0.1784	0.0254	1.0557	1.0637	1.0025	0.0064	0.039	0.1005
INI21025	Freq. of discomfort/pain in abdomen in last 3 months	Digestive_health	Gaussian	0.0505	0.0057	1.0895	1.0995	1.0182	0.0067	0.1834	0.0673
INI21044	Ave. # of times bowels opened per day	Digestive_health	Gaussian	0.0644	0.0053	1.0957	1.118	1.013	0.0058	0.1103	0.0493
INI21049	Degree bothered by pain in arms/legs/joints in the past 3 months	Digestive_health	Gaussian	0.0555	0.0059	1.0895	1.1003	1.0178	0.0061	0.1773	0.0609
INI21051	Degree bothered by headaches in the last 3 months	Digestive_health	Gaussian	0.0449	0.0056	1.071	1.0898	1.0074	0.0066	0.0827	0.073
INI21058	Degree bothered by urinary frequency/bladder irritability in the last 3 months	Digestive_health	Gaussian	0.0569	0.0066	1.0833	1.1172	1.0049	0.0065	0.0422	0.0555
INI21060	Degree bothered by feeling tired all the time in the last 3 months	Digestive_health	Gaussian	0.0699	0.0054	1.0957	1.1091	1.0016	0.0059	0.0145	0.054
INI20022	Birth weight	Early_life_factors	Gaussian	0.1094	0.0064	1.1908	1.2824	1.029	0.0077	0.1027	0.0274
QT_FC1001687	Comparative body size at age 10	Early_life_factors	Gaussian	0.1253	0.0086	1.3546	1.6085	1.0435	0.0091	0.0714	0.0149
QT_FC1001697	Comparative height size at age 10	Early_life_factors	Gaussian	0.2294	0.0115	1.4998	2.1327	1.099	0.0123	0.0874	0.0109
INI12340	QRS duration	ECG_at_rest,_12-lead	Gaussian	0.1657	0.0258	1.0436	1.0659	1.0049	0.0064	0.075	0.0971
INI22330	PQ interval	ECG_at_rest,_12-lead	Gaussian	0.2337	0.0438	1.0405	1.0492	1.0018	0.0066	0.0359	0.1335
INI22331	QT interval	ECG_at_rest,_12-lead	Gaussian	0.1153	0.0428	1.0195	1.031	1.0067	0.0074	0.2167	0.2378
INI22332	QTC interval	ECG_at_rest,_12-lead	Gaussian	0.1965	0.0384	1.0405	1.0515	1.0019	0.0063	0.0376	0.1231
INI5084	Spherical power (R)	Eye_measures	Gaussian	0.3027	0.0155	1.2234	1.3432	1.0259	0.0068	0.0755	0.0197
INI5085	Spherical power (L)	Eye_measures	Gaussian	0.2987	0.0151	1.2168	1.3413	1.0274	0.0068	0.0802	0.0199
INI5096	3mm weak meridian (L)	Eye_measures	Gaussian	0.3377	0.0197	1.2201	1.3801	1.0384	0.0091	0.1011	0.024
INI5097	6mm weak meridian (L)	Eye_measures	Gaussian	0.3663	0.0203	1.2005	1.3488	1.0319	0.0084	0.0915	0.024
INI5098	6mm weak meridian (R)	Eye_measures	Gaussian	0.3525	0.0207	1.2005	1.3434	1.039	0.0087	0.1136	0.0254
INI5099	3mm weak meridian (R)	Eye_measures	Gaussian	0.3359	0.0202	1.2168	1.3789	1.0413	0.0093	0.109	0.0246
INI5104	3mm strong meridian angle (L)	Eye_measures	Gaussian	0.0553	0.0081	1.0618	1.0668	1.011	0.0063	0.165	0.0945
INI5113	6mm cylindrical power angle (L)	Eye_measures	Gaussian	0.0357	0.008	1.0195	1.0255	0.9955	0.0059	<0	usually_indicates_GC_correction
INI5116	3mm cylindrical power (R)	Eye_measures	Gaussian	0.0742	0.0087	1.0679	1.0792	1.0051	0.0059	0.065	0.074
INI5132	3mm strong meridian (R)	Eye_measures	Gaussian	0.3254	0.02	1.2103	1.3669	1.0413	0.0087	0.1126	0.0237
INI5133	6mm strong meridian (R)	Eye_measures	Gaussian	0.3565	0.0213	1.2005	1.3423	1.0369	0.0088	0.1077	0.0257
INI5134	6mm strong meridian (L)	Eye_measures	Gaussian	0.3629	0.0207	1.1973	1.3442	1.0329	0.0086	0.0955	0.0249
INI5135	3mm strong meridian (L)	Eye_measures	Gaussian	0.3188	0.0198	1.2005	1.361	1.0397	0.0094	0.1101	0.0259
INI5254	Intra-ocular pressure, corneal-compensated (R)	Eye_measures	Gaussian	0.14	0.0108	1.1175	1.1608	1.0158	0.0066	0.0983	0.0408
INI5255	Intra-ocular pressure, Goldmann-correlated (R)	Eye_measures	Gaussian	0.1822	0.0139	1.1523	1.2209	1.0355	0.007	0.1607	0.0319
INI5256	Corneal hysteresis (R)	Eye_measures	Gaussian	0.1746	0.0139	1.1207	1.1924	1.0258	0.0076	0.134	0.0397
INI5257	Corneal resistance factor (R)	Eye_measures	Gaussian	0.2159	0.0181	1.1491	1.2497	1.0444	0.0088	0.178	0.0352
INI5262	Intra-ocular pressure, corneal-compensated (L)	Eye_measures	Gaussian	0.1587	0.0105	1.1238	1.1652	1.001	0.0062	0.0058	0.0374
INI5263	Intra-ocular pressure, Goldmann-correlated (L)	Eye_measures	Gaussian	0.2123	0.014	1.1491	1.2196	1.0102	0.0073	0.0466	0.0335
INI5264	Corneal hysteresis (L)	Eye_measures	Gaussian	0.1827	0.0144	1.1207	1.1954	1.014	0.0069	0.0716	0.0353
INI5265	Corneal resistance factor (L)	Eye_measures	Gaussian	0.2268	0.0177	1.1428	1.2414	1.0248	0.0079	0.1029	0.0328
INI1807	Father's age at death	Family_history	Gaussian	0.027	0.0032	1.1019	1.1145	1.0255	0.0066	0.2227	0.0574
INI46	Hand grip strength (L)	Hand_grip_strength	Gaussian	0.1024	0.0043	1.3581	1.5309	1.0744	0.0088	0.1401	0.0166
INI47	Hand grip strength (R)	Hand_grip_strength	Gaussian	0.1085	0.0046	1.3581	1.5375	1.0634	0.0089	0.1179	0.0165
INI2217	Age started wearing glasses or contact lenses	Health_and_medical_history	Gaussian	0.0659	0.0033	1.2038	1.2712	1.0213	0.0066	0.0783	0.0243
INI2966	Age high BP diagnosed	Health_and_medical_history	Gaussian	0.0517	0.008	1.0618	1.0705	1.0132	0.0066	0.1869	0.0933
INI2976	Age diabetes diagnosed	Health_and_medical_history	Gaussian	0.3104	0.2073	1.0225	1.0909	0.9878	0.0099	<0	usually_indicates_GC_correction
INI3761	Age hay fever, rhinitis or eczema diagnosed	Health_and_medical_history	Gaussian	0.1132	0.0189	1.0864	1.1234	1.0153	0.0078	0.124	0.0636
INI3786	Age asthma diagnosed	Health_and_medical_history	Gaussian	0.1516	0.0394	1.0527	1.0921	1.0161	0.0076	0.1749	0.0823
QT_FC1002178	Overall health rating	Health_and_medical_history	Gaussian	0.0884	0.0035	1.3169	1.4124	1.0515	0.0076	0.125	0.0184
QT_FC1002296	Falls in the last year	Health_and_medical_history	Gaussian	0.0287	0.0023	1.105	1.1162	1.0012	0.0066	0.0102	0.0572
QT_FC1004803	Tinnitus severity	Health_and_medical_history	Gaussian	0.0539	0.0055	1.0988	1.1182	1.0163	0.0066	0.1376	0.056
INI22420	LV ejection fraction	Heart_MRI	Gaussian	0.1666	0.0294	1.0466	1.0614	0.9985	0.0064	<0	usually_indicates_GC_correction
INI22423	LV stroke volume	Heart_MRI	Gaussian	0.1994	0.0243	1.0649	1.0775	1.0052	0.006	0.0672	0.0768
INI22426	Ave. heart rate	Heart_MRI	Gaussian	0.1569	0.0233	1.0527	1.0574	1.0031	0.0065	0.0545	0.1124
INI22427	Body surface area	Heart_MRI	Gaussian	0.3068	0.0305	1.0833	1.1116	1.0031	0.0066	0.0276	0.0591
INI134	# of self-reported cancers	Medical_conditions	Gaussian	0.0097	0.0019	1.0315	1.0446	1.0034	0.0059	0.0754	0.1326
INI135	# of self-reported non-cancer illnesses	Medical_conditions	Gaussian	0.073	0.0038	1.2831	1.371	1.0554	0.0083	0.1494	0.0224
INI87	Non-cancer illness year/age first occurred	Medical_conditions	Gaussian	0.0185	0.0035	1.0649	1.0783	1.0149	0.0065	0.1899	0.0835
INI137	# of medications taken	Medications	Gaussian	0.0825	0.0046	1.2865	1.4178	1.0385	0.0078	0.0921	0.0187
INI20414	Freq. of drinking alcohol	Mental_health	Gaussian	0.0809	0.0076	1.0957	1.1122	1.0001	0.0067	0.0008	0.0601
INI20453	Ever taken cannabis	Mental_health	Gaussian	0.0766	0.0069	1.1019	1.1276	1.0066	0.0063	0.0521	0.0495
INI1003063	FEV FVC ratio	Others	Gaussian	0.2024	0.0085	1.529	2.0272	1.1124	0.0113	0.1094	0.011
INI1003064	PEF pred. ratio	Others	Gaussian	0.0932	0.0051	1.2899	1.5015	1.0538	0.0084	0.1074	0.0167
QT_FC1002060	Freq. of unenthusiasm / disinterest in last 2 weeks	Psychosocial_factors	Gaussian	0.037	0.0025	1.1428	1.1768	1.0131	0.0068	0.074	0.0384
QT_FC1002080	Freq. of tiredness / lethargy in last 2 weeks	Psychosocial_factors	Gaussian	0.054	0.0033	1.1973	1.2562	1.0205	0.0079	0.08	0.031
QT_FC1004548	Health satisfaction	Psychosocial_factors	Gaussian	0.0692	0.0057	1.105	1.124	1.0104	0.0068	0.0839	0.0546
QT_FC1004570	Friendships satisfaction	Psychosocial_factors	Gaussian	0.0593	0.0053	1.0833	1.0989	1.0006	0.0064	0.0058	0.0648
INI3062	FVC	Spirometry	Gaussian	0.2026	0.0085	1.529	2.0274	1.1121	0.0112	0.1091	0.0109
INI3063	FEV1	Spirometry	Gaussian	0.1743	0.0075	1.4673	1.9124	1.0902	0.0111	0.0989	0.0122
INI3064	PEF	Spirometry	Gaussian	0.0932	0.0051	1.2899	1.5013	1.0538	0.0084	0.1073	0.0167
INI25027	Median T2star in thalamus (R)	Susceptibility_weighted_brain_MRI	Gaussian	0.1096	0.0287	1.0315	1.0455	1.0073	0.0057	0.1598	0.1258
INI25028	Median T2star in caudate (L)	Susceptibility_weighted_brain_MRI	Gaussian	0.2519	0.0406	1.0496	1.0836	0.9966	0.0066	<0	usually_indicates_GC_correction
INI25029	Median T2star in caudate (R)	Susceptibility_weighted_brain_MRI	Gaussian	0.2777	0.0418	1.0527	1.0936	0.9967	0.0067	<0	usually_indicates_GC_correction
INI25030	Median T2star in putamen (L)	Susceptibility_weighted_brain_MRI	Gaussian	0.3619	0.0491	1.0772	1.1495	1.0043	0.0064	0.0291	0.0426
INI25031	Median T2star in putamen (R)	Susceptibility_weighted_brain_MRI	Gaussian	0.3954	0.0491	1.0741	1.1473	0.9954	0.0068	<0	usually_indicates_GC_correction
INI25032	Median T2star in pallidum (L)	Susceptibility_weighted_brain_MRI	Gaussian	0.281	0.0429	1.0741	1.1093	1.0128	0.0072	0.117	0.0657
INI25033	Median T2star in pallidum (R)	Susceptibility_weighted_brain_MRI	Gaussian	0.3063	0.0434	1.071	1.1144	1.0075	0.0071	0.0654	0.0618
INI25000	Volumetric scaling from T1 head image to standard space	T1_structural_brain_MRI	Gaussian	0.3568	0.0328	1.1144	1.1684	1.0222	0.0061	0.1318	0.0364
INI25001	Vol. of peripheral cortical grey matter (normalised for head size)	T1_structural_brain_MRI	Gaussian	0.267	0.0281	1.0895	1.1057	1.0123	0.0065	0.1165	0.0612
INI25002	Vol. of peripheral cortical grey matter	T1_structural_brain_MRI	Gaussian	0.3171	0.0341	1.1019	1.1488	1.0194	0.0067	0.1306	0.0451
INI25003	Vol. of ventricular cerebrospinal fluid (normalised for head size)	T1_structural_brain_MRI	Gaussian	0.2543	0.0314	1.0741	1.0986	1.0118	0.0071	0.1193	0.0718
INI25004	Vol. of ventricular cerebrospinal fluid	T1_structural_brain_MRI	Gaussian	0.2613	0.0313	1.0772	1.1037	1.0146	0.007	0.1406	0.0671
INI25005	Vol. of grey matter (normalised for head size)	T1_structural_brain_MRI	Gaussian	0.2558	0.0265	1.0802	1.1022	1.012	0.0061	0.1178	0.0598
INI25006	Vol. of grey matter	T1_structural_brain_MRI	Gaussian	0.3159	0.0345	1.0957	1.153	1.0182	0.0068	0.1189	0.0447
INI25007	Vol. of white matter (normalised for head size)	T1_structural_brain_MRI	Gaussian	0.256	0.0293	1.0895	1.1282	1.0224	0.0068	0.1744	0.0528
INI25008	Vol. of white matter	T1_structural_brain_MRI	Gaussian	0.348	0.032	1.105	1.1777	1.0175	0.0065	0.0982	0.0365
INI25009	Vol. of brain, grey+white matter (normalised for head size)	T1_structural_brain_MRI	Gaussian	0.2397	0.0287	1.0864	1.1152	1.0256	0.0065	0.2226	0.0568
INI25010	Vol. of brain, grey+white matter	T1_structural_brain_MRI	Gaussian	0.3429	0.0341	1.1019	1.1755	1.0202	0.0066	0.1148	0.0376
INI25011	Vol. of thalamus (L)	T1_structural_brain_MRI	Gaussian	0.2531	0.0339	1.0802	1.1319	1.0223	0.0072	0.1695	0.055
INI25012	Vol. of thalamus (R)	T1_structural_brain_MRI	Gaussian	0.2661	0.0334	1.0833	1.1348	1.0204	0.0071	0.1516	0.0526
INI25013	Vol. of caudate (L)	T1_structural_brain_MRI	Gaussian	0.315	0.0338	1.0864	1.1264	1.0143	0.0074	0.1128	0.0582
INI25014	Vol. of caudate (R)	T1_structural_brain_MRI	Gaussian	0.3423	0.0316	1.0895	1.1277	1.0101	0.0065	0.0791	0.0513
INI25015	Vol. of putamen (L)	T1_structural_brain_MRI	Gaussian	0.2541	0.0313	1.0864	1.1069	1.015	0.0067	0.1403	0.0626
INI25016	Vol. of putamen (R)	T1_structural_brain_MRI	Gaussian	0.2888	0.0323	1.0926	1.1202	1.0142	0.0071	0.118	0.059
INI25017	Vol. of pallidum (L)	T1_structural_brain_MRI	Gaussian	0.235	0.0292	1.0679	1.0959	1.0049	0.0064	0.051	0.0669
INI25018	Vol. of pallidum (R)	T1_structural_brain_MRI	Gaussian	0.2582	0.0311	1.071	1.1087	0.9998	0.0068	<0	usually_indicates_GC_correction
INI25019	Vol. of hippocampus (L)	T1_structural_brain_MRI	Gaussian	0.1477	0.0259	1.0496	1.0573	1.0053	0.0068	0.0932	0.1189
INI25023	Vol. of accumbens (L)	T1_structural_brain_MRI	Gaussian	0.1546	0.0269	1.0496	1.0762	1.0109	0.0067	0.1425	0.0885
INI25024	Vol. of accumbens (R)	T1_structural_brain_MRI	Gaussian	0.167	0.0239	1.0527	1.0709	1.0025	0.0063	0.0354	0.0888
INI25025	Vol. of brain stem + 4th ventricle	T1_structural_brain_MRI	Gaussian	0.2862	0.0329	1.0895	1.1414	1.0163	0.0066	0.1152	0.0467
INI25782	Vol. of grey matter in Frontal Pole (L)	T1_structural_brain_MRI	Gaussian	0.2368	0.0296	1.0802	1.107	1.0144	0.007	0.1347	0.0658
INI25784	Vol. of grey matter in Insular Cortex (L)	T1_structural_brain_MRI	Gaussian	0.3122	0.0312	1.1019	1.1226	1.0178	0.0069	0.1451	0.0566
INI25785	Vol. of grey matter in Insular Cortex (R)	T1_structural_brain_MRI	Gaussian	0.2914	0.0307	1.0957	1.1202	1.0203	0.0066	0.1685	0.0546
INI25786	Vol. of grey matter in Superior Frontal Gyrus (L)	T1_structural_brain_MRI	Gaussian	0.1908	0.0235	1.0557	1.0673	1.0026	0.0059	0.0391	0.0876
INI25787	Vol. of grey matter in Superior Frontal Gyrus (R)	T1_structural_brain_MRI	Gaussian	0.1681	0.025	1.0557	1.0628	1.0051	0.0065	0.0813	0.1038
INI25788	Vol. of grey matter in Middle Frontal Gyrus (L)	T1_structural_brain_MRI	Gaussian	0.2297	0.0273	1.0833	1.0988	1.0102	0.0064	0.1033	0.0649
INI25789	Vol. of grey matter in Middle Frontal Gyrus (R)	T1_structural_brain_MRI	Gaussian	0.2216	0.0318	1.0802	1.1024	1.011	0.0067	0.1076	0.065
INI25791	Vol. of grey matter in Inferior Frontal Gyrus, pars triangularis (R)	T1_structural_brain_MRI	Gaussian	0.1001	0.0215	1.0345	1.0379	1.0011	0.0059	0.0291	0.1552
INI25794	Vol. of grey matter in Precentral Gyrus (L)	T1_structural_brain_MRI	Gaussian	0.1869	0.0263	1.071	1.0923	1.0156	0.0062	0.1687	0.0667
INI25795	Vol. of grey matter in Precentral Gyrus (R)	T1_structural_brain_MRI	Gaussian	0.2353	0.0244	1.0679	1.0776	0.9965	0.0064	<0	usually_indicates_GC_correction
INI25796	Vol. of grey matter in Temporal Pole (L)	T1_structural_brain_MRI	Gaussian	0.2066	0.0259	1.0741	1.0882	1.0133	0.0069	0.1505	0.0785
INI25797	Vol. of grey matter in Temporal Pole (R)	T1_structural_brain_MRI	Gaussian	0.1819	0.0242	1.071	1.0843	1.0194	0.0058	0.2307	0.0684
INI25798	Vol. of grey matter in Superior Temporal Gyrus, anterior division (L)	T1_structural_brain_MRI	Gaussian	0.1385	0.0253	1.0527	1.0638	1.0124	0.0058	0.1943	0.0904
INI25800	Vol. of grey matter in Superior Temporal Gyrus, posterior division (L)	T1_structural_brain_MRI	Gaussian	0.1623	0.031	1.0557	1.0695	1.0077	0.0071	0.1114	0.1025
INI25805	Vol. of grey matter in Middle Temporal Gyrus, posterior division (R)	T1_structural_brain_MRI	Gaussian	0.1763	0.0271	1.0679	1.0792	1.0144	0.0062	0.1819	0.0777
INI25810	Vol. of grey matter in Inferior Temporal Gyrus, posterior division (L)	T1_structural_brain_MRI	Gaussian	0.1914	0.0276	1.0679	1.0915	1.0052	0.0072	0.0572	0.0784
INI25825	Vol. of grey matter in Lateral Occipital Cortex, superior division (R)	T1_structural_brain_MRI	Gaussian	0.1809	0.0244	1.0466	1.0699	1	0.0063	0.0006	0.0894
INI25827	Vol. of grey matter in Lateral Occipital Cortex, inferior division (R)	T1_structural_brain_MRI	Gaussian	0.1568	0.0257	1.0557	1.0681	1.0077	0.0067	0.1134	0.0983
INI25828	Vol. of grey matter in Intracalcarine Cortex (L)	T1_structural_brain_MRI	Gaussian	0.3059	0.0254	1.0895	1.126	1.0124	0.006	0.0985	0.0479
INI25829	Vol. of grey matter in Intracalcarine Cortex (R)	T1_structural_brain_MRI	Gaussian	0.2946	0.0275	1.0864	1.1379	1.0187	0.0066	0.1358	0.0478
INI25834	Vol. of grey matter in Subcallosal Cortex (L)	T1_structural_brain_MRI	Gaussian	0.3026	0.0308	1.0957	1.1276	1.0135	0.0067	0.1062	0.0522
INI25835	Vol. of grey matter in Subcallosal Cortex (R)	T1_structural_brain_MRI	Gaussian	0.3025	0.0302	1.0895	1.1213	1.0132	0.0064	0.1089	0.0528
INI25837	Vol. of grey matter in Paracingulate Gyrus (R)	T1_structural_brain_MRI	Gaussian	0.2045	0.0307	1.0679	1.0886	1.0048	0.0068	0.0541	0.0764
INI25838	Vol. of grey matter in Cingulate Gyrus, anterior division (L)	T1_structural_brain_MRI	Gaussian	0.1969	0.0247	1.0649	1.0793	1.0051	0.0061	0.064	0.077
INI25839	Vol. of grey matter in Cingulate Gyrus, anterior division (R)	T1_structural_brain_MRI	Gaussian	0.188	0.0247	1.0588	1.0783	1.0059	0.006	0.0752	0.0771
INI25841	Vol. of grey matter in Cingulate Gyrus, posterior division (R)	T1_structural_brain_MRI	Gaussian	0.2383	0.0283	1.0833	1.1094	1.0153	0.0065	0.1397	0.0594
INI25842	Vol. of grey matter in Precuneous Cortex (L)	T1_structural_brain_MRI	Gaussian	0.2597	0.0274	1.0772	1.1049	1.0085	0.0059	0.0811	0.0563
INI25845	Vol. of grey matter in Cuneal Cortex (R)	T1_structural_brain_MRI	Gaussian	0.1875	0.0252	1.0588	1.0772	1.0086	0.0065	0.1109	0.0841
INI25846	Vol. of grey matter in Frontal Orbital Cortex (L)	T1_structural_brain_MRI	Gaussian	0.1988	0.0269	1.071	1.0897	1.0168	0.0065	0.1869	0.0728
INI25847	Vol. of grey matter in Frontal Orbital Cortex (R)	T1_structural_brain_MRI	Gaussian	0.1979	0.0259	1.0741	1.0865	1.0161	0.0064	0.1865	0.0735
INI25848	Vol. of grey matter in Parahippocampal Gyrus, anterior division (L)	T1_structural_brain_MRI	Gaussian	0.1986	0.025	1.0588	1.0752	1.0057	0.0064	0.0764	0.0852
INI25849	Vol. of grey matter in Parahippocampal Gyrus, anterior division (R)	T1_structural_brain_MRI	Gaussian	0.1796	0.0255	1.0618	1.0791	1.0151	0.0066	0.1906	0.0834
INI25850	Vol. of grey matter in Parahippocampal Gyrus, posterior division (L)	T1_structural_brain_MRI	Gaussian	0.2056	0.029	1.0588	1.0717	1.0054	0.0066	0.075	0.0926
INI25851	Vol. of grey matter in Parahippocampal Gyrus, posterior division (R)	T1_structural_brain_MRI	Gaussian	0.223	0.0268	1.0649	1.0894	1.0076	0.0068	0.0845	0.0762
INI25853	Vol. of grey matter in Lingual Gyrus (R)	T1_structural_brain_MRI	Gaussian	0.2525	0.0286	1.0833	1.1217	1.0078	0.0062	0.064	0.0509
INI25854	Vol. of grey matter in Temporal Fusiform Cortex, anterior division (L)	T1_structural_brain_MRI	Gaussian	0.2031	0.0302	1.0527	1.0854	0.9979	0.0068	<0	usually_indicates_GC_correction
INI25856	Vol. of grey matter in Temporal Fusiform Cortex, posterior division (L)	T1_structural_brain_MRI	Gaussian	0.2836	0.0293	1.0833	1.1204	1.0011	0.007	0.0094	0.058
INI25857	Vol. of grey matter in Temporal Fusiform Cortex, posterior division (R)	T1_structural_brain_MRI	Gaussian	0.2256	0.0276	1.0802	1.1122	1.0127	0.0065	0.1132	0.0579
INI25860	Vol. of grey matter in Occipital Fusiform Gyrus (L)	T1_structural_brain_MRI	Gaussian	0.1821	0.0233	1.0557	1.0749	1.0059	0.0057	0.0794	0.0766
INI25862	Vol. of grey matter in Frontal Operculum Cortex (L)	T1_structural_brain_MRI	Gaussian	0.1607	0.0254	1.0588	1.0689	1.0087	0.0065	0.1258	0.0942
INI25864	Vol. of grey matter in Central Opercular Cortex (L)	T1_structural_brain_MRI	Gaussian	0.2225	0.0281	1.0772	1.1113	1.0115	0.0066	0.1034	0.0595
INI25865	Vol. of grey matter in Central Opercular Cortex (R)	T1_structural_brain_MRI	Gaussian	0.2318	0.025	1.071	1.1027	1.0092	0.0061	0.0899	0.0598
INI25867	Vol. of grey matter in Parietal Operculum Cortex (R)	T1_structural_brain_MRI	Gaussian	0.2075	0.0287	1.0772	1.1018	1.0137	0.0065	0.1344	0.0642
INI25868	Vol. of grey matter in Planum Polare (L)	T1_structural_brain_MRI	Gaussian	0.2069	0.0283	1.0741	1.1081	1.0175	0.0064	0.1623	0.059
INI25869	Vol. of grey matter in Planum Polare (R)	T1_structural_brain_MRI	Gaussian	0.2195	0.0274	1.0802	1.1155	1.0156	0.006	0.1349	0.0519
INI25870	Vol. of grey matter in Heschl's Gyrus (includes H1 and H2) (L)	T1_structural_brain_MRI	Gaussian	0.2309	0.026	1.0741	1.1167	1.0129	0.0065	0.1106	0.0559
INI25871	Vol. of grey matter in Heschl's Gyrus (includes H1 and H2) (R)	T1_structural_brain_MRI	Gaussian	0.2589	0.03	1.0741	1.1053	1.0035	0.007	0.0336	0.0665
INI25872	Vol. of grey matter in Planum Temporale (L)	T1_structural_brain_MRI	Gaussian	0.1889	0.0251	1.0588	1.0788	1.0096	0.0061	0.1212	0.0775
INI25874	Vol. of grey matter in Supracalcarine Cortex (L)	T1_structural_brain_MRI	Gaussian	0.2028	0.0251	1.0679	1.0837	1.0098	0.0063	0.1166	0.0756
INI25875	Vol. of grey matter in Supracalcarine Cortex (R)	T1_structural_brain_MRI	Gaussian	0.1766	0.0252	1.0679	1.0889	1.0178	0.0063	0.1998	0.0708
INI25877	Vol. of grey matter in Occipital Pole (R)	T1_structural_brain_MRI	Gaussian	0.2158	0.0243	1.0741	1.0884	1.0121	0.0063	0.1369	0.0709
INI25878	Vol. of grey matter in Thalamus (L)	T1_structural_brain_MRI	Gaussian	0.278	0.0305	1.0926	1.1205	1.0107	0.007	0.0889	0.0581
INI25879	Vol. of grey matter in Thalamus (R)	T1_structural_brain_MRI	Gaussian	0.2796	0.0291	1.0926	1.1114	1.01	0.0073	0.0897	0.0655
INI25882	Vol. of grey matter in Putamen (L)	T1_structural_brain_MRI	Gaussian	0.2966	0.0316	1.0833	1.1106	1.0067	0.0062	0.0603	0.0561
INI25883	Vol. of grey matter in Putamen (R)	T1_structural_brain_MRI	Gaussian	0.2707	0.0338	1.0833	1.1114	1.0144	0.0063	0.1298	0.0567
INI25886	Vol. of grey matter in Hippocampus (L)	T1_structural_brain_MRI	Gaussian	0.3093	0.0288	1.0895	1.1154	1.0035	0.0062	0.0302	0.0537
INI25887	Vol. of grey matter in Hippocampus (R)	T1_structural_brain_MRI	Gaussian	0.2759	0.0312	1.0926	1.1251	1.014	0.0064	0.1122	0.051
INI25888	Vol. of grey matter in Amygdala (L)	T1_structural_brain_MRI	Gaussian	0.1813	0.025	1.071	1.0816	1.0159	0.0059	0.1946	0.0726
INI25890	Vol. of grey matter in Ventral Striatum (L)	T1_structural_brain_MRI	Gaussian	0.2612	0.0342	1.0679	1.1155	1.0107	0.0062	0.0922	0.0538
INI25891	Vol. of grey matter in Ventral Striatum (R)	T1_structural_brain_MRI	Gaussian	0.232	0.0344	1.0679	1.1018	1.0158	0.0064	0.1549	0.0624
INI25892	Vol. of grey matter in Brain-Stem	T1_structural_brain_MRI	Gaussian	0.2268	0.0282	1.0772	1.0965	1.0101	0.0064	0.105	0.0667
INI25893	Vol. of grey matter in I-IV Cerebellum (L)	T1_structural_brain_MRI	Gaussian	0.2238	0.0264	1.071	1.0981	1.0148	0.0061	0.1508	0.0625
INI25894	Vol. of grey matter in I-IV Cerebellum (R)	T1_structural_brain_MRI	Gaussian	0.2356	0.028	1.071	1.1008	1.0114	0.0062	0.1133	0.0618
INI25895	Vol. of grey matter in V Cerebellum (L)	T1_structural_brain_MRI	Gaussian	0.2579	0.0257	1.0772	1.1013	1.0108	0.0064	0.1063	0.0631
INI25896	Vol. of grey matter in V Cerebellum (R)	T1_structural_brain_MRI	Gaussian	0.2568	0.0259	1.0772	1.1056	1.0112	0.0061	0.1064	0.0579
INI25897	Vol. of grey matter in VI Cerebellum (L)	T1_structural_brain_MRI	Gaussian	0.2346	0.0259	1.0772	1.114	1.0185	0.0064	0.1622	0.0561
INI25898	Vol. of grey matter in Vermis VI Cerebellum	T1_structural_brain_MRI	Gaussian	0.2816	0.0291	1.0802	1.108	1.0015	0.0065	0.0136	0.0604
INI25899	Vol. of grey matter in VI Cerebellum (R)	T1_structural_brain_MRI	Gaussian	0.2539	0.0264	1.0772	1.1164	1.0141	0.0063	0.1212	0.0537
INI25902	Vol. of grey matter in Crus I Cerebellum (R)	T1_structural_brain_MRI	Gaussian	0.2883	0.0284	1.0926	1.1201	1.0173	0.0061	0.1444	0.0509
INI25903	Vol. of grey matter in Crus II Cerebellum (L)	T1_structural_brain_MRI	Gaussian	0.29	0.0305	1.0895	1.1447	1.0158	0.0058	0.1091	0.0401
INI25904	Vol. of grey matter in Vermis Crus II Cerebellum	T1_structural_brain_MRI	Gaussian	0.2292	0.0271	1.0741	1.097	1.015	0.0067	0.155	0.0695
INI25905	Vol. of grey matter in Crus II Cerebellum (R)	T1_structural_brain_MRI	Gaussian	0.3097	0.033	1.0833	1.1437	1.0115	0.0061	0.0798	0.0426
INI25906	Vol. of grey matter in VIIb Cerebellum (L)	T1_structural_brain_MRI	Gaussian	0.2705	0.0265	1.0802	1.1276	1.0098	0.0058	0.0765	0.0458
INI25907	Vol. of grey matter in Vermis VIIb Cerebellum	T1_structural_brain_MRI	Gaussian	0.2394	0.0277	1.0772	1.1058	1.0104	0.0064	0.0979	0.0608
INI25908	Vol. of grey matter in VIIb Cerebellum (R)	T1_structural_brain_MRI	Gaussian	0.2636	0.0287	1.0864	1.1323	1.0167	0.0062	0.1264	0.0472
INI25909	Vol. of grey matter in VIIIa Cerebellum (L)	T1_structural_brain_MRI	Gaussian	0.214	0.0252	1.0679	1.1082	1.0135	0.006	0.1251	0.0559
INI25910	Vol. of grey matter in Vermis VIIIa Cerebellum	T1_structural_brain_MRI	Gaussian	0.2565	0.0275	1.0802	1.1048	1.0101	0.006	0.0964	0.0571
INI25911	Vol. of grey matter in VIIIa Cerebellum (R)	T1_structural_brain_MRI	Gaussian	0.2047	0.0263	1.0772	1.1153	1.0184	0.0061	0.1598	0.0532
INI25912	Vol. of grey matter in VIIIb Cerebellum (L)	T1_structural_brain_MRI	Gaussian	0.2236	0.0244	1.0741	1.1041	1.0123	0.0061	0.1178	0.0588
INI25913	Vol. of grey matter in Vermis VIIIb Cerebellum	T1_structural_brain_MRI	Gaussian	0.2745	0.0273	1.0833	1.1076	1.0074	0.0059	0.0691	0.0544
INI25914	Vol. of grey matter in VIIIb Cerebellum (R)	T1_structural_brain_MRI	Gaussian	0.2198	0.026	1.0679	1.1079	1.0102	0.006	0.0944	0.0558
INI25915	Vol. of grey matter in IX Cerebellum (L)	T1_structural_brain_MRI	Gaussian	0.2332	0.0278	1.0802	1.1082	1.0214	0.0066	0.198	0.0612
INI25916	Vol. of grey matter in Vermis IX Cerebellum	T1_structural_brain_MRI	Gaussian	0.2344	0.0318	1.071	1.0953	1.0115	0.0066	0.1204	0.0691
INI25917	Vol. of grey matter in IX Cerebellum (R)	T1_structural_brain_MRI	Gaussian	0.2311	0.028	1.0833	1.1123	1.0241	0.0067	0.2147	0.0594
INI25919	Vol. of grey matter in Vermis X Cerebellum	T1_structural_brain_MRI	Gaussian	0.2256	0.0287	1.0649	1.0855	1.005	0.0065	0.0586	0.0756
INI25920	Vol. of grey matter in X Cerebellum (R)	T1_structural_brain_MRI	Gaussian	0.2593	0.031	1.0741	1.1057	1.0005	0.0076	0.0045	0.0717
INI25781	Total vol. of white matter hyperintensities (from T1 and T2 FLAIR images)	T2-weighted_brain_MRI	Gaussian	0.2708	0.0284	1.0772	1.1049	1.0016	0.0064	0.0155	0.0607
INI22146	Age hayfever or allergic rhinitis diagnosed by doctor	Work_environment	Gaussian	0.1539	0.0406	1.0315	1.0432	1.0017	0.0059	0.0398	0.1357
